# Supplementary material for: Speg interactions that regulate the stability of excitation-contraction coupling protein complexes in triads and dyads
Source: Commun Biol. 2023 Sep 14;6:942. doi: 10.1038/s42003-023-05330-y (PMC10502019; doi:10.1038/s42003-023-05330-y)
Supplement: Supplementary file 4 — Supplementary Data 1 [file 42003_2023_5330_MOESM4_ESM.xlsx]

## Sheet: SD1 HA-IP WT and HA-Speg
	ns1	ns2	ns3	ns4	ns5	ns6	c1	c2	c3	c4	c5	c6
Esd	1.68827e-06	1.68827e-06	1.68827e-06	1.68827e-06	1.68827e-06	1.68827e-06	0.0700075	0.104375	0.0896301	0.0668591	0.0601764	0.0509742
Fsd2	1.68827e-06	1.68827e-06	1.68827e-06	1.68827e-06	1.68827e-06	1.68827e-06	0.0113413	0.0135623	0.0109177	0.00527445	0.00975956	0.0106215
Speg	1.68827e-06	1.68827e-06	1.68827e-06	1.68827e-06	1.68827e-06	1.68827e-06	0.229337	0.218652	0.138116	0.0929627	0.148105	0.111879
Cmya5	1.68827e-06	1.68827e-06	1.68827e-06	1.68827e-06	1.68827e-06	1.68827e-06	0.00884773	0.00724274	0.00800182	0.00260104	0.00597199	0.00423902
Eci1	1.68827e-06	0.00060706	0.00207329	1.68827e-06	0.0033378	0.000792702	0.0108194	0.010874	0.0193699	0.00555483	0.0145856	0.00830729
Pcmt1	1.68827e-06	0.0165137	0.0246309	0.00723706	0.0210767	0.00659307	0.0351061	0.0350315	0.0309431	0.0274728	0.0291073	0.0396075
Jph1	1.68827e-06	1.68827e-06	1.68827e-06	1.68827e-06	1.68827e-06	1.68827e-06	1.68827e-06	0.00133146	0.00153492	0.000936738	0.000644757	0.00107119
Hsp90ab1	0.00873592	0.0047211	0.0127719	0.00150027	0.00558186	0.00111037	0.0176252	0.0179912	0.0396126	0.0161419	0.0263567	0.0173946
Ywhag	0.0146133	0.0106042	0.00105294	1.68827e-06	1.68827e-06	0.000430938	0.0411389	0.0344624	0.043325	0.017463	0.0270704	0.0093056
Hspa5	0.00568435	0.00736519	0.00707482	0.00599974	1.68827e-06	0.0043273	0.00893751	0.0123737	0.0193105	0.00793317	0.0167392	0.0207811
Serpina3k	1.68827e-06	0.00292799	0.00477011	1.68827e-06	1.68827e-06	0.00084406	0.00639121	0.0127845	0.0231496	0.00478578	0.0149114	0.0102837
Rps17	0.179827	0.194806	0.167729	0.0840796	0.157088	0.024147	0.369856	0.348847	0.42445	0.615567	1.13497	0.76238
Mug1	0.00252024	0.00372925	0.00594865	0.00479748	0.00433763	0.00202327	0.0119621	0.00970016	0.00626016	0.00438639	0.0136801	0.0132702
Rpsa	0.0158597	0.0358624	0.0306603	0.0154546	0.0107098	0.0120569	0.0621385	0.071343	0.0691023	0.0237813	0.0478433	0.0354
Rpl11	0.127473	0.286629	0.269481	0.163625	0.143482	0.0940793	0.26595	0.401114	0.321565	0.309064	0.655209	0.46814
Ryr1	0.00260601	7.72422e-05	0.000687912	0.000225743	1.03952e-05	0.000123116	0.00603992	0.00437995	0.0135195	0.00223458	0.0145055	0.00546532
C3	0.0211604	0.072755	0.0664358	0.0361335	0.0317987	0.0216082	0.0930312	0.0902016	0.077101	0.045234	0.12458	0.100452
Ndufa4	0.19521	0.0467657	0.0590657	1.68827e-06	1.68827e-06	0.0301039	0.297882	0.247814	0.40586	0.0569807	0.373157	0.161951
Usmg5	1.68827e-06	0.020478	0.022747	0.0151859	1.68827e-06	0.0137169	0.0333062	0.0327967	0.0584482	0.013126	0.0631044	0.0394008
Rpl13	0.0566936	0.0379658	0.037993	0.0716366	0.0505175	0.0198	0.0813932	0.0856654	0.094341	0.133485	0.240486	0.228144
Jph2	1.68827e-06	1.68827e-06	1.68827e-06	1.68827e-06	1.68827e-06	1.68827e-06	0.00243495	0.00217471	0.00604085	1.68827e-06	0.00428312	0.00155247
Prg4	1.68827e-06	0.000181017	0.000578031	1.68827e-06	1.68827e-06	1.68827e-06	0.0007213	0.000630424	1.68827e-06	0.000946693	0.000950104	0.00119761
Rpl37a	0.0164796	0.0344247	0.0655915	0.0455048	0.0149276	0.00358817	0.110959	0.0562329	0.0348262	0.10049	0.07922	0.0828159
Rps16	0.205403	0.151159	0.273293	0.0746334	0.0364805	0.0421319	0.474652	0.491909	0.413126	0.0887509	0.433494	0.283485
Atp5h	1.68827e-06	0.00095107	0.000441545	1.68827e-06	0.0127264	0.00219822	0.0359408	0.0172547	0.0873758	0.00823515	0.0877677	0.0420598
Uqcrq	1.68827e-06	1.68827e-06	0.00420548	1.68827e-06	1.68827e-06	1.68827e-06	0.0071652	0.0264829	0.0275525	1.68827e-06	0.0169781	0.00994821
Rab10	1.68827e-06	1.68827e-06	1.68827e-06	1.68827e-06	1.68827e-06	1.68827e-06	0.00142084	1.68827e-06	0.0045902	0.000970924	0.00422061	0.00190631
Eef1a2	0.0518333	0.0629466	0.0644779	0.0277293	0.079302	0.0644921	0.120768	0.116052	0.286802	0.10862	0.248303	0.0839763
Hadha	0.0124357	0.00609077	0.00649221	0.0025002	0.00251524	0.00254514	0.0197033	0.015316	0.0460677	0.010843	0.0273095	0.0115778
Rap1a	1.68827e-06	1.68827e-06	1.68827e-06	1.68827e-06	1.68827e-06	1.68827e-06	0.000544631	0.000604497	1.68827e-06	1.68827e-06	0.000418468	0.000287177
Rap1b	1.68827e-06	1.68827e-06	1.68827e-06	1.68827e-06	1.68827e-06	1.68827e-06	0.000544631	0.000604497	1.68827e-06	1.68827e-06	0.000418468	0.000287177
Idh3b	0.0292708	0.021932	0.0196822	0.0047099	1.68827e-06	1.68827e-06	0.0430345	0.0814557	0.0940345	0.0204768	0.0811624	0.0127746
Hadhb	0.00477823	0.0097763	0.00847627	0.0162872	0.0104489	0.00927153	0.0145157	0.0109101	0.0345019	0.0179926	0.0452275	0.0320131
Rps24	1.68827e-06	0.0245363	0.0355295	0.0466765	0.0390194	0.0237541	0.0462024	0.0589892	0.0555761	0.193615	0.266558	0.255959
Serpina1d	0.0025406	0.0016383	0.00209595	0.000740675	0.00316762	0.000722886	0.0197298	0.0105083	1.68827e-06	0.00503454	0.0303244	0.0243116
Gys1	0.00150193	0.0028288	0.00208665	0.000946912	1.68827e-06	0.000339611	0.0025222	0.00288741	0.00759397	0.00228071	0.00870544	0.00359314
Rps20	0.0448868	0.0360006	0.0257505	0.0215136	1.68827e-06	0.0142386	0.126709	0.158862	0.196442	0.040772	0.118121	1.68827e-06
Fn1	0.00015037	0.00300179	0.00215451	0.000388126	0.000311252	0.000431518	0.00320164	0.00303383	0.000748302	0.00386895	0.00794294	0.0062085
Krt73	1.68827e-06	0.0386049	0.0170797	0.00586315	0.00720271	0.000555286	0.0856308	0.0136408	0.0574133	0.023438	0.0379146	0.0453769
Rpl24	0.0214593	0.0279509	0.0210773	0.0124811	0.0148274	0.010669	0.0471284	0.0377628	0.0123496	0.0279987	0.0689044	0.0482975
Atp5c1	0.0688179	0.0971711	0.116669	0.0301403	0.0217161	0.0208129	0.13706	0.184904	0.245894	0.0584587	0.21407	0.075196
LOC105244208	1.68827e-06	0.00546661	0.00820778	0.00431262	0.00420915	0.00135067	0.00983384	0.0150212	0.0117365	0.0147572	0.0536122	0.0488942
Rps6	1.68827e-06	0.00546661	0.00820778	0.00431262	0.00420915	0.00135067	0.00983384	0.0150212	0.0117365	0.0147572	0.0536122	0.0488942
Trap1	1.68827e-06	1.68827e-06	1.68827e-06	0.00183879	0.00171461	0.00124031	1.68827e-06	0.0024114	0.00564133	0.00241679	0.00533808	0.00367393
Atp5o	0.132954	0.148321	0.119838	0.181014	0.194096	0.121016	0.166755	0.202545	0.320894	0.211218	0.428746	0.215876
Rps3	0.0341911	0.097132	0.0993267	0.0464073	0.0136099	0.00983502	0.189059	0.2194	0.182171	0.0626321	0.112828	0.0482767
Tuba1b	1.68827e-06	0.0138339	0.00874445	1.68827e-06	0.00341963	0.00194322	0.0161602	0.0164733	0.0424579	0.00686106	0.0228239	0.0102917
Tuba1c	1.68827e-06	0.0138339	0.00874445	1.68827e-06	0.00341963	0.00194322	0.0161602	0.0164733	0.0424579	0.00686106	0.0228239	0.0102917
Alb	0.0179418	0.0657684	0.0482944	0.0275972	0.0277072	0.0182019	0.0591737	0.264141	0.203912	0.0374266	0.214437	0.0553882
Prdx1	1.68827e-06	0.0372877	0.0112262	0.00675295	0.00619237	0.00578519	0.0384441	0.0286579	0.0548622	0.0146036	0.0424878	0.0165134
Slc25a12	0.02325	0.0194101	0.0318232	0.00557051	0.00345762	0.00393556	0.046202	0.0499025	0.0756246	0.012099	0.0506468	0.0165948
Trim72	0.00330918	0.00335676	0.00166398	0.00103447	0.000477299	0.000264617	0.00416876	0.00606558	0.0112504	0.00486161	0.0208565	0.00399624
Acyp2	1.68827e-06	0.00929589	0.00965155	0.00237347	1.68827e-06	0.000701017	0.0173193	0.0171283	0.024005	1.68827e-06	0.0169382	0.00640284
Asph	0.00492333	0.0137082	1.68827e-06	1.68827e-06	0.00234882	0.0104903	0.014204	0.0277928	0.0417472	0.0260958	0.00669602	0.00627452
Rps25	0.0678667	0.0355437	1.68827e-06	0.0981681	0.0638321	0.0429352	0.0371822	0.0509391	0.134435	0.204137	0.268745	0.26138
Slc25a3	1.68827e-06	0.0122565	0.021408	0.0060489	1.68827e-06	0.00318274	0.0366764	0.0243782	0.0557623	0.00363161	0.061029	0.0114962
Cox4i1	1.68827e-06	1.68827e-06	1.68827e-06	1.68827e-06	1.68827e-06	1.68827e-06	0.00925428	0.00790385	0.0311503	1.68827e-06	0.0414505	0.00783173
Gstp1	1.68827e-06	0.0382687	0.0386271	0.013057	0.0157669	0.0120848	0.0479267	0.0460102	0.0758194	0.0309562	0.0658978	0.0146867
Fis1	1.68827e-06	1.68827e-06	1.68827e-06	1.68827e-06	1.68827e-06	1.68827e-06	0.00195611	0.00133688	0.00495173	1.68827e-06	0.00312041	1.68827e-06
Rps3a1	0.0074144	0.0266246	0.0370912	0.00792181	0.00850607	0.00359144	0.062764	0.0598443	0.0716597	0.0386134	0.199947	0.032699
Rps9	0.0753513	0.0807715	0.0550399	0.028872	0.0182908	0.0158352	0.0835618	0.149999	0.117591	0.0746791	0.13582	0.0275343
Rpl3l	0.0078697	0.0187532	0.0235348	0.0350799	0.0292922	0.0184099	0.0449699	0.0671293	0.0394533	0.0845536	0.254359	0.115773
Atp5f1	0.00814337	0.00330878	0.0168197	0.00709009	0.00671968	0.0089564	0.0270119	0.0149103	0.0741716	0.0162982	0.0745726	0.0155836
Atp2a3	0.0776222	0.0338822	0.0383342	0.0268994	0.0366591	0.0237752	0.0751239	0.214211	0.139393	0.0356297	0.116195	0.0534964
Atp5a1	0.396104	0.209764	0.211995	0.170663	0.131483	0.0873416	0.314857	0.300588	0.688072	0.216026	0.604989	0.331445
Atp5b	0.0787713	0.0629023	0.0722278	0.136627	0.0956863	0.0639126	0.151719	0.165936	0.810543	0.111789	0.647518	0.314518
Eef1g	0.000842532	0.00138258	0.00214621	1.68827e-06	1.68827e-06	1.68827e-06	0.00550281	0.00370678	0.0106636	0.00109413	0.00623338	1.68827e-06
Rps29	0.0451429	0.152544	0.121373	0.085403	0.044846	0.0281997	0.336378	0.260406	0.236054	0.168732	0.540112	1.68827e-06
Hspa9	0.000517537	0.0010701	0.000372473	1.68827e-06	1.68827e-06	1.68827e-06	0.00113235	0.00126545	0.00390049	0.000261795	0.00376331	0.000824408
Pdha1	1.68827e-06	0.00417105	1.68827e-06	0.00369981	0.00201962	0.00122154	0.00560066	0.00898275	0.0254048	0.00227084	0.0267067	0.00449131
Pzp	0.00721717	0.0392263	0.0472431	0.0168493	0.0163123	0.00849002	0.0476078	0.0483236	0.045637	0.0142393	0.0493449	0.0555596
Ywhae	0.0179775	1.68827e-06	0.000991005	1.68827e-06	0.00318982	0.000405589	0.0233646	0.0108371	0.0949419	0.00767752	0.0621622	0.0223166
Clu	0.0240254	0.0358451	0.0338443	0.00663855	0.00725344	0.00181784	0.0415644	0.0398661	0.0321376	0.0216507	0.0714669	0.0306797
Rps7	0.0105454	0.00495047	1.68827e-06	0.0413794	0.00542831	0.057796	0.0357067	0.0258823	0.0234143	0.373348	0.525669	0.488383
Eef1a1	0.0111149	0.0218583	0.0234515	0.0115797	0.0104453	1.68827e-06	0.0263023	0.0272653	0.0424742	1.68827e-06	0.0457448	0.0596887
Trf	1.68827e-06	0.000505437	0.00131014	1.68827e-06	0.000420964	5.35791e-05	0.000624562	0.00250315	0.0017513	1.68827e-06	0.00267002	0.00119124
Mpc2	1.68827e-06	0.0025447	0.00130958	1.68827e-06	1.68827e-06	0.00112099	0.00918045	0.0111245	0.0133166	1.68827e-06	0.0279495	1.68827e-06
Aimp1	1.68827e-06	1.68827e-06	1.68827e-06	1.68827e-06	1.68827e-06	1.68827e-06	0.00137516	0.0016592	0.00141645	1.68827e-06	1.68827e-06	1.68827e-06
Cfl1	1.68827e-06	0.00223344	1.68827e-06	1.68827e-06	1.68827e-06	1.68827e-06	0.00365327	1.68827e-06	1.68827e-06	0.0031524	0.00781826	0.00964716
Masp1	1.68827e-06	1.68827e-06	0.00164238	1.68827e-06	1.68827e-06	1.68827e-06	0.00177268	0.00203726	0.000102112	1.68827e-06	0.00228862	0.00230336
Uqcrc1	1.68827e-06	1.68827e-06	0.00591135	1.68827e-06	0.000871055	0.00047863	0.016344	0.00995073	0.0386562	1.68827e-06	0.0103935	0.00582245
Cpt1b	0.00217665	0.00191811	0.00310582	0.000450726	0.000345466	0.000220967	0.00443656	0.00643236	0.0131936	0.000374967	0.00862775	0.00146362
LOC100862433	1.68827e-06	0.118768	1.68827e-06	0.0586406	0.0286633	0.0331037	1.68827e-06	1.68827e-06	1.68827e-06	1.68827e-06	1.68827e-06	1.68827e-06
Hk2	1.68827e-06	0.000450492	0.000469065	1.68827e-06	1.68827e-06	1.68827e-06	0.00137163	0.000788055	0.00157579	1.68827e-06	1.68827e-06	0.00097523
Rps19	1.68827e-06	0.00405119	0.00362791	0.00699359	0.00340542	0.00221322	0.00421806	0.00653383	0.0118212	0.08053	0.152977	0.0811407
Srl	0.107214	0.0388605	0.0686936	0.0553982	0.0285113	0.0305112	0.113254	0.121492	0.301045	0.0563187	0.128558	0.0890977
Vtn	1.68827e-06	0.00514731	0.00470964	0.00519938	0.00475569	0.00216137	0.00494765	0.00688901	0.00211665	0.00995467	0.0201716	0.0158779
Aifm1	1.68827e-06	1.68827e-06	1.68827e-06	1.68827e-06	1.68827e-06	1.68827e-06	1.68827e-06	1.68827e-06	0.000577599	1.68827e-06	0.000632666	0.000381001
Krt1	1.68827e-06	0.0627076	0.0227186	1.68827e-06	1.68827e-06	0.000493587	0.110885	0.121295	0.0570888	0.0150015	0.0267647	0.0291415
Slc25a4	0.391995	0.29373	0.257673	0.255554	0.16327	0.17035	0.307556	0.318937	0.927873	0.192408	1.10854	0.69133
Ddx1	1.68827e-06	1.68827e-06	1.68827e-06	1.68827e-06	1.68827e-06	1.68827e-06	0.00173805	0.000962676	0.00158951	1.68827e-06	1.68827e-06	1.68827e-06
LOC100044627	0.0194218	0.0401394	0.032056	0.0133165	0.0155232	0.00584567	0.0445633	0.0519518	0.0431408	0.0121748	0.033848	0.0377011
LOC100862455	0.0194218	0.0401394	0.032056	0.0133165	0.0155232	0.00584567	0.0445633	0.0519518	0.0431408	0.0121748	0.033848	0.0377011
Ndufs8	1.68827e-06	0.000742638	0.000977531	1.68827e-06	1.68827e-06	0.00057586	0.00417775	0.0016657	0.0130498	1.68827e-06	0.00604037	0.00191497
Rpl23	0.0194218	0.0401394	0.032056	0.0133165	0.0155232	0.00584567	0.0445633	0.0519518	0.0431408	0.0121748	0.033848	0.0377011
Cbln1	0.118313	0.229502	1.68827e-06	1.68827e-06	1.68827e-06	0.174396	1.68827e-06	1.68827e-06	1.68827e-06	1.68827e-06	1.68827e-06	1.68827e-06
Rpl27a	1.13287	1.59892	1.76627	0.912098	0.417153	0.506286	2.42582	2.31035	1.83935	1.04431	1.62452	1.16616
C1ra	0.00452373	0.00615479	0.00868136	0.00508673	0.00666856	0.00379282	0.0272071	0.0119626	0.00563925	0.00608554	0.0380887	0.0126038
Slc25a11	1.68827e-06	0.00176751	0.00236405	0.00309683	0.0011717	1.68827e-06	0.00300101	0.00368989	0.0235105	0.000969968	0.014232	0.00722522
Gapdh	9.09442	3.51055	3.35976	3.34138	2.9399	1.817	6.25601	7.01629	11.4292	4.11643	8.68043	5.17147
Acadm	1.68827e-06	1.68827e-06	1.68827e-06	0.000539637	1.68827e-06	1.68827e-06	1.68827e-06	0.00114322	0.00625236	0.00181608	0.0125227	0.00231541
Gdi2	1.68827e-06	0.00810849	0.00809703	0.00560139	0.00342727	0.000816813	0.00852179	0.0126034	0.00729278	0.00448898	0.00740953	0.00775191
Rps18	0.0445638	0.0679076	0.0805739	0.080141	0.0496776	0.03559	0.103208	0.121131	0.0928447	0.242974	0.913654	0.539939
Serpina1c	0.0025406	0.0016383	0.00209595	0.000740675	0.00633524	0.000722886	1.68827e-06	1.68827e-06	0.0239878	0.00503454	0.0303244	0.0243116
Camk2d	1.68827e-06	1.68827e-06	1.68827e-06	1.68827e-06	1.68827e-06	1.68827e-06	1.68827e-06	0.000168933	1.68827e-06	0.000233168	0.000353588	0.000874325
Rps15a	1.68827e-06	1.68827e-06	1.68827e-06	0.00746329	1.68827e-06	0.00362007	1.68827e-06	1.68827e-06	0.0445665	0.0167986	0.141502	0.0947678
Ahsg	1.68827e-06	1.68827e-06	0.0273094	0.00775208	0.012493	1.68827e-06	0.0212719	0.0422359	0.0401693	0.0132304	0.0268827	1.68827e-06
Rps10	0.0040197	0.00142893	0.00238452	0.00357525	0.00349604	0.000611984	0.0038448	0.00366136	1.68827e-06	0.0106572	0.0171176	0.0156179
Vdac3	0.0181223	0.012256	0.00350812	0.0123582	0.01234	0.00450553	0.020025	0.0201109	0.089874	0.00852778	0.048804	0.0255229
Atp2a1	1.39419	1.06435	1.26021	0.428692	0.415447	0.397392	1.49835	1.89747	2.80349	0.526029	1.92417	0.910859
Ckmt2	1.68827e-06	0.00735884	0.00353852	0.00151042	0.00268276	0.000611915	0.0207227	0.0176456	0.0978956	1.68827e-06	0.0562037	0.00592529
Gm15501	0.72016	0.698929	0.838689	0.716637	0.879261	0.353	1.01344	1.04305	0.920436	0.829385	1.86697	0.72408
Rps4x	0.133927	0.208918	0.205405	0.169774	0.130675	0.101152	0.306652	0.28495	0.229508	0.279968	1.15153	0.421022
Rps8	0.72016	0.698929	0.838689	0.716637	0.879261	0.353	1.01344	1.04305	0.920436	0.829385	1.86697	0.72408
C4b	0.00707638	0.013883	0.0230152	0.0124304	0.0124783	0.00271123	0.0231266	0.0229768	0.028781	0.0105658	0.0229064	0.0115445
Rps28	0.0205196	0.0227576	0.0220366	0.0188794	0.0146241	0.0129551	0.0288714	0.028255	1.68827e-06	0.064504	0.121035	0.0785581
Uqcr10	1.68827e-06	0.00225448	1.68827e-06	1.68827e-06	1.68827e-06	1.68827e-06	0.00352371	1.68827e-06	0.024487	1.68827e-06	0.0170053	0.00554892
Uqcrfs1	1.68827e-06	0.0060916	0.00376418	1.68827e-06	1.68827e-06	0.00076456	0.007613	0.00943415	0.0287291	1.68827e-06	0.011772	0.00300925
Rps23	0.381875	0.51512	0.47677	0.0417131	0.0836117	0.0956698	1.04069	0.85317	0.57612	0.0813221	0.635621	0.323664
Ddx3y	1.68827e-06	0.00134648	1.68827e-06	1.68827e-06	0.000101715	1.68827e-06	0.00204143	0.00276172	0.000736854	0.000176069	0.0008221	0.000338344
Ampd1	1.56674	1.59879	1.6708	0.932101	0.857495	0.542313	1.67219	2.24395	1.82986	1.10164	2.05914	1.28026
Dynll1	1.68827e-06	1.68827e-06	1.68827e-06	0.00993942	0.00621285	0.00430222	0.00105344	1.68827e-06	1.68827e-06	1.68827e-06	1.68827e-06	1.68827e-06
Dynll2	1.68827e-06	1.68827e-06	1.68827e-06	0.00993942	0.00621285	0.00430222	0.00105344	1.68827e-06	1.68827e-06	1.68827e-06	1.68827e-06	1.68827e-06
Hhatl	1.68827e-06	0.00163285	1.68827e-06	1.68827e-06	1.68827e-06	0.000734887	0.00429746	0.00140717	0.0101975	1.68827e-06	0.00460174	1.68827e-06
Cyc1	1.68827e-06	1.68827e-06	1.68827e-06	1.68827e-06	1.68827e-06	1.68827e-06	0.00251234	1.68827e-06	0.00789981	1.68827e-06	0.00993995	1.68827e-06
Vdac1	0.0178169	0.0190007	0.0131046	0.0122129	0.0154012	0.00725849	0.0392415	0.0350807	0.159869	0.00718129	0.0771865	0.021493
Rpl26	1.68827e-06	0.00481768	0.00383491	0.152291	0.103493	0.0590924	0.0109267	0.00542321	1.68827e-06	0.613661	1.18628	0.898973
Tubb5	1.68827e-06	0.0611581	0.0771135	1.68827e-06	0.00460558	1.68827e-06	0.0464828	0.0964174	0.123634	0.0412065	0.0984699	1.68827e-06
Ndufa7	1.68827e-06	0.00338784	0.00279858	1.68827e-06	1.68827e-06	0.000230409	0.0082651	0.00452263	0.0172339	1.68827e-06	0.00609155	1.68827e-06
Pfn2	1.68827e-06	0.00376051	0.00498203	1.68827e-06	1.68827e-06	1.68827e-06	0.00625599	0.0103218	0.0154059	1.68827e-06	0.00556613	1.68827e-06
Ldha	0.314286	0.21579	0.151459	0.0314421	0.0579558	0.0662062	0.35134	0.4052	1.10231	0.0281016	0.592558	0.137041
Ndufv2	1.68827e-06	0.00126393	0.000694411	1.68827e-06	1.68827e-06	0.000413985	0.00147987	0.00156412	0.00634828	1.68827e-06	0.00654352	1.68827e-06
Sdhb	1.68827e-06	1.68827e-06	1.68827e-06	1.68827e-06	1.68827e-06	1.68827e-06	0.00572021	1.68827e-06	0.014124	1.68827e-06	0.00476043	1.68827e-06
Trim21	0.0480726	0.0488466	0.0462912	0.0367511	0.0299692	0.0245709	0.0672343	0.0562729	0.0559243	0.0264442	0.0540704	0.0498546
Rpl22	1.68827e-06	0.00143406	1.68827e-06	1.68827e-06	0.048292	0.0380223	0.00170385	1.68827e-06	1.68827e-06	0.138148	0.238889	0.270258
Idh3a	0.00424303	0.00229998	0.00201466	0.0157256	0.00191966	1.68827e-06	0.0106121	0.00526762	0.0535121	0.0132511	0.0801924	0.00385158
Ywhaz	1.68827e-06	0.0014685	0.00129593	1.68827e-06	1.68827e-06	0.000530386	0.00292088	0.00265853	0.00959073	1.68827e-06	0.00375652	1.68827e-06
Rps15	1.68827e-06	1.68827e-06	0.0151119	0.1469	0.0492223	0.0189625	0.0245587	1.68827e-06	0.00892669	0.664334	2.13107	1.09082
Etfb	1.68827e-06	0.00828671	1.68827e-06	0.0022042	0.00420409	0.00743892	0.0147383	0.00453225	0.082462	1.68827e-06	0.0352963	0.0174319
Ak1	0.408429	0.203274	0.236405	0.0945759	0.120106	0.0820997	0.309044	0.433886	1.11848	0.163477	0.428201	0.26114
Slc25a5	1.68827e-06	1.68827e-06	1.68827e-06	1.68827e-06	1.68827e-06	1.68827e-06	1.68827e-06	1.68827e-06	1.68827e-06	0.00169614	0.00806383	0.00439889
COX2	0.07263	0.0329083	0.0276654	0.00949816	0.00600785	1.68827e-06	0.0451488	0.0762367	0.208849	0.0167175	0.0951977	0.0290236
Cd5l	1.68827e-06	0.00212032	1.68827e-06	1.68827e-06	0.000782152	0.000375286	0.00337609	0.00253632	0.00152275	1.68827e-06	0.00329941	1.68827e-06
Park7	0.019027	0.0242369	0.0122517	1.68827e-06	1.68827e-06	1.68827e-06	0.0134956	0.0485828	0.0919537	0.00540249	0.0309781	0.0111832
Gpd1	0.00959266	0.0124885	0.0144409	0.0195845	0.00735168	0.0178694	0.0203537	0.0276287	0.128162	0.0162547	0.0503285	0.0203785
Hspd1	1.68827e-06	1.68827e-06	1.68827e-06	1.68827e-06	1.68827e-06	1.68827e-06	0.00483367	0.00111479	0.0113623	1.68827e-06	0.00122475	1.68827e-06
Cp	0.000548298	0.00319464	0.0031023	0.000996353	0.00176741	1.98114e-05	0.00357672	0.00731373	0.00320572	0.000485911	0.00502021	0.00158025
Rpl17	0.145025	0.142904	0.354228	0.916978	1.04164	0.476543	0.512055	0.504161	0.465437	1.62558	4.43566	2.20537
Gpi1	1.68827e-06	1.68827e-06	1.68827e-06	1.68827e-06	0.00158898	0.00209996	0.0158844	0.0119467	0.138621	1.68827e-06	0.0476746	0.00724505
Prps1	1.68827e-06	0.000248365	1.68827e-06	1.68827e-06	1.68827e-06	1.68827e-06	0.000697106	0.000442393	1.68827e-06	1.68827e-06	1.68827e-06	0.00122569
Prps1l3	1.68827e-06	0.000248365	1.68827e-06	1.68827e-06	1.68827e-06	1.68827e-06	0.000697106	0.000442393	1.68827e-06	1.68827e-06	1.68827e-06	0.00122569
Atp5d	0.0119358	0.00827325	0.00605377	0.00452362	0.00460078	0.00269794	0.0147424	0.0110388	0.0491555	0.00559323	0.0458973	1.68827e-06
Eprs	1.68827e-06	0.000324241	0.000250119	1.68827e-06	1.68827e-06	1.68827e-06	0.00190501	0.000661418	0.00194319	1.68827e-06	1.68827e-06	1.68827e-06
Apoa1	0.00200535	0.0219952	0.0240725	0.0365319	0.0311959	0.020049	0.0293747	0.0253609	0.0603573	0.0446724	0.0481736	0.0136844
Fhl1	1.68827e-06	0.0175088	0.0281272	0.0769695	0.0280066	0.0261112	0.0257088	0.0493338	0.0467262	0.07599	0.162744	0.044669
Adssl1	1.68827e-06	0.00234588	0.00184247	0.00130948	0.003788	0.00394661	0.00359894	0.00720661	0.0325351	0.00140177	0.00710147	0.00810929
Cycs	0.00649617	0.0129071	1.68827e-06	1.68827e-06	0.0186182	1.68827e-06	0.0468447	0.0288617	0.270656	1.68827e-06	0.0846875	0.016938
Vapa	1.68827e-06	1.68827e-06	1.68827e-06	1.68827e-06	1.68827e-06	1.68827e-06	1.68827e-06	0.00269597	0.0156423	1.68827e-06	0.00688468	1.68827e-06
Ndufs4	1.68827e-06	1.68827e-06	1.68827e-06	1.68827e-06	1.68827e-06	1.68827e-06	1.68827e-06	0.0143686	0.033312	1.68827e-06	0.00578661	1.68827e-06
Pfkm	0.0323717	0.013098	0.0210578	0.0135576	0.00832207	0.00928943	0.0477858	0.0529002	0.205329	0.00521197	0.0729172	0.00763438
Rps5	1.68827e-06	0.0132861	0.013952	0.00163642	1.68827e-06	0.00858638	1.68827e-06	0.000698852	0.00870445	0.0231831	0.0497058	0.0567065
Tpi1	0.0607554	0.0965356	0.0461882	0.0232807	0.0468251	0.0457124	0.214472	0.209314	0.863895	0.0213797	0.198443	0.0407183
Mdh2	0.0307624	0.0301385	0.00221255	0.00533301	0.0144697	0.0065037	0.102282	0.0772379	0.385822	1.68827e-06	0.0651636	0.0183602
Idh2	1.68827e-06	1.68827e-06	1.68827e-06	1.68827e-06	1.68827e-06	1.68827e-06	0.00204275	0.00157702	0.0153743	1.68827e-06	0.00327317	0.000529218
Plg	0.0145635	0.0260052	0.0209281	0.0170901	0.0100958	0.00659652	0.0341681	0.0294055	0.0167633	0.0231659	0.0623826	0.00822239
Llph	1.68827e-06	1.68827e-06	1.68827e-06	1.68827e-06	1.68827e-06	1.68827e-06	0.00453222	1.68827e-06	1.68827e-06	0.017339	0.12652	0.0451725
Ndufa10	0.0123642	0.0038974	0.0084396	0.0013952	0.00103285	0.00076833	0.0121116	0.00840799	0.025016	0.00142211	0.0149524	0.00411594
Aldoa	0.650618	0.50923	0.352379	0.142117	0.276696	0.209256	1.07067	0.967508	4.13374	0.0029735	1.64359	0.213234
Fga	0.000247995	0.00070824	0.00112655	1.68827e-06	0.00162759	0.00116609	1.68827e-06	0.000977879	0.0033828	1.68827e-06	0.00902423	0.00572483
Krt78	1.68827e-06	1.68827e-06	1.68827e-06	1.68827e-06	1.68827e-06	1.68827e-06	1.68827e-06	1.68827e-06	1.68827e-06	1.68827e-06	0.0161559	0.0174599
Ndufv1	1.68827e-06	1.68827e-06	1.68827e-06	1.68827e-06	1.68827e-06	1.68827e-06	1.68827e-06	1.68827e-06	0.00760456	1.68827e-06	0.00819864	1.68827e-06
Rpl19	1.68827e-06	0.00885175	0.00844173	1.68827e-06	0.0321429	0.0136087	0.0140508	1.68827e-06	0.0170848	0.207881	0.758353	0.188776
Sod1	1.68827e-06	1.68827e-06	1.68827e-06	1.68827e-06	1.68827e-06	1.68827e-06	1.68827e-06	0.0041704	1.68827e-06	1.68827e-06	0.00384128	1.68827e-06
Ndufa1	1.68827e-06	1.68827e-06	1.68827e-06	1.68827e-06	1.68827e-06	1.68827e-06	0.0140725	0.0156874	1.68827e-06	1.68827e-06	1.68827e-06	1.68827e-06
Nid2	1.68827e-06	1.68827e-06	1.68827e-06	1.68827e-06	1.68827e-06	1.68827e-06	1.68827e-06	0.00011486	0.000104485	1.68827e-06	1.68827e-06	1.68827e-06
Slc16a3	1.68827e-06	0.000914112	1.68827e-06	1.68827e-06	1.68827e-06	1.68827e-06	0.00188577	0.00121825	0.00363959	1.68827e-06	1.68827e-06	1.68827e-06
Gm5601	1.68827e-06	1.68827e-06	1.68827e-06	1.68827e-06	1.68827e-06	1.68827e-06	0.000301606	0.000360871	1.68827e-06	1.68827e-06	1.68827e-06	1.68827e-06
Mpst	1.68827e-06	1.68827e-06	1.68827e-06	1.68827e-06	1.68827e-06	1.68827e-06	1.68827e-06	0.00111923	0.0013385	1.68827e-06	1.68827e-06	1.68827e-06
Ppp1ca	1.68827e-06	1.68827e-06	1.68827e-06	1.68827e-06	1.68827e-06	1.68827e-06	0.00031748	0.000379864	1.68827e-06	1.68827e-06	1.68827e-06	1.68827e-06
Ppp1cc	1.68827e-06	1.68827e-06	1.68827e-06	1.68827e-06	1.68827e-06	1.68827e-06	0.00031748	0.000379864	1.68827e-06	1.68827e-06	1.68827e-06	1.68827e-06
Prdx4	1.68827e-06	1.68827e-06	1.68827e-06	1.68827e-06	1.68827e-06	1.68827e-06	0.00379893	0.00453107	1.68827e-06	1.68827e-06	1.68827e-06	1.68827e-06
Rpl18a	1.68827e-06	1.68827e-06	1.68827e-06	1.68827e-06	1.68827e-06	1.68827e-06	0.00087311	0.00103805	1.68827e-06	1.68827e-06	1.68827e-06	1.68827e-06
Rpl22l1	1.68827e-06	1.68827e-06	1.68827e-06	1.68827e-06	1.68827e-06	1.68827e-06	1.68827e-06	1.68827e-06	1.68827e-06	1.68827e-06	0.0354895	0.0434091
Aco2	0.00575561	0.0117516	0.00510276	0.000536191	0.00142461	0.00112575	0.0233197	0.0306265	0.159431	1.68827e-06	0.0308493	0.00764922
Cox7c	1.68827e-06	1.68827e-06	1.68827e-06	1.68827e-06	1.68827e-06	1.68827e-06	0.0115011	1.68827e-06	1.68827e-06	1.68827e-06	0.0147752	1.68827e-06
Gm15266	1.68827e-06	0.00450545	0.00352988	1.68827e-06	1.68827e-06	1.68827e-06	1.68827e-06	1.68827e-06	1.68827e-06	1.68827e-06	1.68827e-06	1.68827e-06
H2-Q10	1.68827e-06	1.68827e-06	1.68827e-06	1.68827e-06	1.68827e-06	1.68827e-06	1.68827e-06	0.000635169	0.000497596	1.68827e-06	1.68827e-06	1.68827e-06
Ndufb10	1.68827e-06	1.68827e-06	1.68827e-06	1.68827e-06	1.68827e-06	1.68827e-06	1.68827e-06	1.68827e-06	0.0166712	1.68827e-06	0.0130377	1.68827e-06
Tubb3	1.68827e-06	1.68827e-06	1.68827e-06	1.68827e-06	1.68827e-06	1.68827e-06	1.68827e-06	1.68827e-06	1.68827e-06	0.0422426	0.0548417	1.68827e-06
Ndufb7	1.68827e-06	1.68827e-06	1.68827e-06	1.68827e-06	1.68827e-06	1.68827e-06	1.68827e-06	1.68827e-06	0.00847091	0.00637978	1.68827e-06	1.68827e-06
Dcn	1.68827e-06	1.68827e-06	1.68827e-06	1.68827e-06	1.68827e-06	1.68827e-06	1.68827e-06	1.68827e-06	1.68827e-06	1.68827e-06	0.0044015	0.00641361
Ehd2	1.68827e-06	1.68827e-06	0.000143935	1.68827e-06	1.68827e-06	1.68827e-06	1.68827e-06	1.68827e-06	0.00857593	0.000961767	0.00272716	0.000430617
Gm21379	1.68827e-06	1.68827e-06	1.68827e-06	1.68827e-06	1.68827e-06	1.68827e-06	1.68827e-06	1.68827e-06	0.00010548	1.68827e-06	0.000152495	1.68827e-06
Hnrnpd	1.68827e-06	1.68827e-06	1.68827e-06	1.68827e-06	1.68827e-06	1.68827e-06	1.68827e-06	1.68827e-06	0.000176935	1.68827e-06	0.000255797	1.68827e-06
Hnrnpdl	1.68827e-06	1.68827e-06	1.68827e-06	1.68827e-06	1.68827e-06	1.68827e-06	1.68827e-06	1.68827e-06	0.000124659	1.68827e-06	0.000180221	1.68827e-06
Lrpprc	1.68827e-06	1.68827e-06	1.68827e-06	1.68827e-06	1.68827e-06	1.68827e-06	1.68827e-06	1.68827e-06	0.00028414	1.68827e-06	0.000410956	1.68827e-06
Rbm31y	1.68827e-06	1.68827e-06	1.68827e-06	1.68827e-06	1.68827e-06	1.68827e-06	1.68827e-06	1.68827e-06	0.00010548	1.68827e-06	0.000152495	1.68827e-06
Gpx3	1.68827e-06	1.68827e-06	1.68827e-06	1.68827e-06	1.68827e-06	1.68827e-06	0.0021748	0.00325853	1.68827e-06	1.68827e-06	1.68827e-06	1.68827e-06
Sucla2	0.00429981	0.00466444	0.000855857	0.00852882	0.0059545	0.00189314	0.00670093	0.00556082	0.0182171	0.00461344	0.0481941	0.00745186
Cox6c	0.010802	0.010481	1.68827e-06	1.68827e-06	1.68827e-06	0.0062258	1.68827e-06	0.0167277	0.0924576	1.68827e-06	0.113721	1.68827e-06
Ttr	1.68827e-06	0.000514569	0.000655056	1.68827e-06	1.68827e-06	1.68827e-06	0.00219965	0.00112261	0.00392022	1.68827e-06	1.68827e-06	1.68827e-06
Myoc	1.68827e-06	1.68827e-06	1.68827e-06	1.68827e-06	1.68827e-06	1.68827e-06	1.68827e-06	1.68827e-06	1.68827e-06	1.68827e-06	0.000674174	0.000423352
Rps13	0.0549234	0.1002	0.0438665	0.235081	0.537	0.12811	0.105635	0.101557	0.143621	0.456206	1.91284	1.3053
Uqcrc2	1.68827e-06	0.0075353	0.0121545	0.00135085	0.00434004	0.0010678	0.0208179	0.0239442	0.0740552	0.000985938	0.00997947	1.68827e-06
Ampd3	1.68827e-06	1.68827e-06	1.68827e-06	1.68827e-06	1.68827e-06	1.68827e-06	8.49056e-05	0.000142802	1.68827e-06	1.68827e-06	1.68827e-06	1.68827e-06
Cfh	1.68827e-06	0.000537562	0.000511043	0.000407629	1.68827e-06	1.68827e-06	0.000902099	0.000540526	0.000383573	0.00196937	0.0112071	0.00182829
Cox6b1	1.68827e-06	1.68827e-06	1.68827e-06	1.68827e-06	1.68827e-06	1.68827e-06	1.68827e-06	1.68827e-06	0.0308451	0.0139629	0.101702	1.68827e-06
Ppp1r3a	1.68827e-06	1.68827e-06	1.68827e-06	1.68827e-06	1.68827e-06	1.68827e-06	1.68827e-06	0.000162476	0.000278962	1.68827e-06	1.68827e-06	1.68827e-06
Fh1	1.68827e-06	1.68827e-06	1.68827e-06	1.68827e-06	1.68827e-06	1.68827e-06	0.00142761	0.00057643	0.0137067	1.68827e-06	0.00258516	0.000837183
Serpina1b	1.68827e-06	1.68827e-06	1.68827e-06	1.68827e-06	0.00333434	1.68827e-06	1.68827e-06	0.00577437	0.0172057	0.00529952	1.68827e-06	1.68827e-06
Mb	0.036435	0.0779253	0.0269713	0.0392666	0.0516369	0.0349361	0.16909	0.154381	1.15852	0.00788018	0.2828	0.057712
Pkm	0.064541	0.0684107	0.0362375	0.0131088	0.0330193	0.0679235	0.169366	0.156508	0.839211	0.00404613	0.198352	0.0346713
Npepps	1.68827e-06	1.68827e-06	1.68827e-06	1.68827e-06	1.68827e-06	1.68827e-06	0.000379246	1.68827e-06	0.000706603	1.68827e-06	1.68827e-06	1.68827e-06
Atp5j2	1.68827e-06	1.68827e-06	1.68827e-06	1.68827e-06	1.68827e-06	1.68827e-06	1.68827e-06	1.68827e-06	1.68827e-06	0.0466694	0.0915229	1.68827e-06
Atp1a2	1.68827e-06	0.000442616	0.000571031	1.68827e-06	1.68827e-06	1.68827e-06	0.0003607	0.00166203	0.00172036	1.68827e-06	0.00029987	1.68827e-06
Casq1	1.66842	0.427706	0.616534	0.520584	0.433791	0.260751	0.836423	0.978697	1.7263	0.546134	1.18045	0.974954
Cox7a1	0.00995551	1.68827e-06	1.68827e-06	1.68827e-06	1.68827e-06	1.68827e-06	1.68827e-06	0.00913824	0.0325579	0.00318501	0.0115588	1.68827e-06
Ndufa6	0.00346931	1.68827e-06	0.00239497	1.68827e-06	1.68827e-06	1.68827e-06	0.00382649	1.68827e-06	0.0157271	1.68827e-06	0.0113917	1.68827e-06
Rpl23a	0.0225838	1.68827e-06	0.00351703	0.0512818	0.0809935	0.0602313	1.68827e-06	0.00568388	1.68827e-06	0.232204	0.523061	0.210443
Etfa	1.68827e-06	0.00291565	0.00484694	0.00312307	1.68827e-06	1.68827e-06	0.00522852	0.00092593	0.0226208	0.00245993	0.00143612	0.00855099
Rps2	0.0472741	0.0682701	0.043837	0.00339175	0.00300383	0.00216649	0.0968618	0.086746	0.126459	0.0124634	0.0280476	0.017624
Tuba1a	1.68827e-06	1.68827e-06	1.68827e-06	1.68827e-06	1.68827e-06	1.68827e-06	1.68827e-06	1.68827e-06	0.0789694	1.68827e-06	0.0388014	1.68827e-06
Uqcrb	1.68827e-06	1.68827e-06	1.68827e-06	1.68827e-06	1.68827e-06	1.68827e-06	1.68827e-06	1.68827e-06	0.0214715	1.68827e-06	0.0103865	1.68827e-06
Krt10	0.00566503	0.0460548	0.0207106	0.00301251	0.00485205	0.00165711	0.0774176	0.0415464	0.0318611	0.0103242	0.0248987	0.00639079
4732456N10Rik	0.00336846	1.68827e-06	1.68827e-06	1.68827e-06	1.68827e-06	1.68827e-06	0.0219977	1.68827e-06	0.0205486	1.68827e-06	1.68827e-06	1.68827e-06
Hbb-bs	0.0772498	0.153274	0.0558351	0.0300404	0.0184848	0.0674441	0.19543	0.178585	1.38564	0.119405	0.160384	0.145481
Hbb-bt	0.0772498	0.153274	0.0558351	0.0300404	0.0184848	0.0674441	0.19543	0.178585	1.38564	0.119405	0.160384	0.145481
Pgk1	0.00785255	0.023034	0.00246509	0.00163427	0.00798852	0.00644889	0.0342907	0.0351062	0.298072	1.68827e-06	0.0625618	0.0156081
Rpl9	0.0147097	0.0326027	0.0333263	0.0247552	0.0272208	0.0185647	0.0592689	0.0111634	0.0103383	0.0702732	0.0314001	0.121315
Hspg2	0.000632039	0.000154836	0.000319878	1.68827e-06	1.68827e-06	1.68827e-06	0.000630933	0.00149652	0.000630335	0.000488663	1.68827e-06	1.68827e-06
Ndufa9	0.000287524	1.68827e-06	0.000817079	1.68827e-06	1.68827e-06	1.68827e-06	0.0026501	0.00115351	0.0345861	1.68827e-06	0.00733517	0.00217899
Krt72	1.68827e-06	1.68827e-06	1.68827e-06	1.68827e-06	1.68827e-06	1.68827e-06	1.68827e-06	1.68827e-06	1.68827e-06	0.00244101	0.00544735	1.68827e-06
Coq9	1.68827e-06	0.000365012	1.68827e-06	1.68827e-06	1.68827e-06	1.68827e-06	0.00092543	0.000570616	0.0030174	1.68827e-06	1.68827e-06	1.68827e-06
Dlst	0.00249735	1.68827e-06	1.68827e-06	1.68827e-06	1.68827e-06	1.68827e-06	0.00134278	1.68827e-06	0.0109707	1.68827e-06	0.00407625	0.00127358
Msn	1.68827e-06	1.68827e-06	1.68827e-06	0.000205799	9.5031e-05	1.68827e-06	1.68827e-06	0.000230369	0.00143988	1.68827e-06	0.000388502	0.00017002
Sptan1	1.68827e-06	1.68827e-06	1.68827e-06	1.68827e-06	1.68827e-06	1.68827e-06	1.68827e-06	5.93137e-05	0.000131742	1.68827e-06	1.68827e-06	1.68827e-06
Rpl31	1.68827e-06	0.00823782	0.0033666	0.0404571	0.0344957	0.0264775	0.00603151	0.0060141	0.00602898	0.166601	0.316152	0.0560541
Car3	0.103325	0.138374	0.0849105	0.0329769	0.0672599	0.0391893	0.239919	0.270787	1.63422	0.0164119	0.410162	0.0189443
Idh3g	0.00380768	0.000853046	0.00494548	1.68827e-06	1.68827e-06	0.00166467	0.00949153	1.68827e-06	0.00433788	1.68827e-06	0.0113206	0.00406967
Pygm	0.588773	0.454776	0.440801	0.189865	0.301055	0.177772	0.574639	0.666481	1.61429	0.213234	0.596121	0.304536
C4a	1.68827e-06	0.000207386	1.68827e-06	1.68827e-06	1.68827e-06	0.000299261	0.00177564	0.000173961	1.68827e-06	0.000611028	0.0100159	0.00117522
Sfn	1.68827e-06	1.68827e-06	0.00105294	1.68827e-06	1.68827e-06	0.000430938	1.68827e-06	1.68827e-06	1.68827e-06	1.68827e-06	1.68827e-06	1.68827e-06
Ywhaq	1.68827e-06	1.68827e-06	0.00120336	1.68827e-06	1.68827e-06	0.000492501	1.68827e-06	1.68827e-06	1.68827e-06	1.68827e-06	1.68827e-06	1.68827e-06
Mtch2	1.68827e-06	1.68827e-06	1.68827e-06	1.68827e-06	1.68827e-06	1.68827e-06	0.00224488	1.68827e-06	0.00555102	1.68827e-06	1.68827e-06	1.68827e-06
Eno3	0.367318	0.138512	0.0262868	0.0545973	0.0634336	0.0784547	0.340952	0.365909	2.20289	0.00119933	0.593203	0.061817
Ldhb	1.68827e-06	1.68827e-06	1.68827e-06	1.68827e-06	1.68827e-06	1.68827e-06	0.0044293	0.0061923	0.036699	1.68827e-06	1.68827e-06	0.00141033
Pdhb	0.00791901	0.00111506	0.00137561	0.00109078	1.68827e-06	1.68827e-06	1.68827e-06	0.00268245	0.0344338	0.00177844	0.0198817	0.00180178
Vdac2	1.68827e-06	0.000632186	1.68827e-06	1.68827e-06	1.68827e-06	0.00132805	1.68827e-06	0.00234379	0.0191383	1.68827e-06	0.00623122	1.68827e-06
Vapb	1.68827e-06	1.68827e-06	1.68827e-06	1.68827e-06	1.68827e-06	1.68827e-06	1.68827e-06	0.00301691	1.68827e-06	1.68827e-06	0.00770429	1.68827e-06
Ogdh	0.00159235	0.000814354	0.000221902	1.68827e-06	1.68827e-06	1.68827e-06	0.00117498	0.00252349	0.0162699	1.68827e-06	0.00280844	0.000780335
Rpl27	1.68827e-06	1.68827e-06	1.68827e-06	1.68827e-06	1.68827e-06	0.0136504	1.68827e-06	1.68827e-06	1.68827e-06	0.0407611	0.0728548	0.004708
108167922	1.68827e-06	1.68827e-06	1.68827e-06	1.68827e-06	1.68827e-06	0.0136504	1.68827e-06	1.68827e-06	1.68827e-06	0.0407611	0.0728548	0.004708
Pgm2	0.00759624	0.0112108	0.00751204	1.68827e-06	0.00359761	0.00202383	0.0350747	0.0259251	0.158321	1.68827e-06	0.0134722	0.00154215
Prpf19	1.68827e-06	1.68827e-06	1.68827e-06	1.68827e-06	1.68827e-06	1.68827e-06	1.68827e-06	1.68827e-06	1.68827e-06	1.68827e-06	0.00252959	0.000903585
Acsl1	1.68827e-06	1.68827e-06	1.68827e-06	1.68827e-06	1.68827e-06	1.68827e-06	1.68827e-06	1.68827e-06	0.00277668	1.68827e-06	0.000983644	1.68827e-06
Umps	1.68827e-06	1.68827e-06	1.68827e-06	1.68827e-06	1.68827e-06	1.68827e-06	1.68827e-06	1.68827e-06	1.68827e-06	1.68827e-06	0.00375164	0.00131488
Vcp	1.68827e-06	0.000255217	1.68827e-06	1.68827e-06	1.68827e-06	1.68827e-06	1.68827e-06	0.00044238	0.00516982	1.68827e-06	0.00119447	0.000171739
Zfp280c	0.0019009	1.68827e-06	0.00821162	0.00988615	0.00754672	1.68827e-06	0.0610316	0.00167643	0.0157494	0.0314991	1.68827e-06	1.68827e-06
Zfp280d	0.00172918	1.68827e-06	0.00746981	0.00899306	0.00686497	1.68827e-06	0.0555182	0.00152499	0.0143267	0.0286536	1.68827e-06	1.68827e-06
Rps26	0.469303	0.997249	1.06068	0.179956	0.171702	0.106022	1.92715	1.49333	1.53331	0.270777	0.542676	0.125664
Col1a1	1.68827e-06	1.68827e-06	1.68827e-06	1.68827e-06	1.68827e-06	1.68827e-06	1.68827e-06	1.68827e-06	0.000139884	0.000407516	1.68827e-06	1.68827e-06
C1qc	0.428121	0.525538	0.599365	0.498887	0.398371	0.255424	0.867227	0.718167	0.759152	0.332657	1.21907	0.141974
Pgam2	0.180267	0.119049	0.0204481	1.68827e-06	0.0237402	0.0111144	0.266197	0.238676	1.68687	1.68827e-06	0.234904	0.0338203
Hba-a1	0.210445	0.144703	0.0539656	0.0335846	0.0754792	0.0344406	0.266931	0.200416	1.97536	0.088595	0.321662	0.109145
Hba-a2	0.210445	0.144703	0.0539656	0.0335846	0.0754792	0.0344406	0.266931	0.200416	1.97536	0.088595	0.321662	0.109145
Ckm	4.5547	2.44104	2.39815	0.54951	1.08094	1.00481	4.26852	4.08119	15.7693	0.461612	4.65972	1.42088
Mif	1.68827e-06	0.00622027	1.68827e-06	1.68827e-06	1.68827e-06	1.68827e-06	0.00602723	0.00821508	0.0255591	1.68827e-06	1.68827e-06	1.68827e-06
Pebp1	1.68827e-06	1.68827e-06	1.68827e-06	1.68827e-06	1.68827e-06	1.68827e-06	1.68827e-06	0.0056464	0.0176255	1.68827e-06	1.68827e-06	1.68827e-06
Pvalb	3.82643	2.5069	0.423933	0.419153	0.608159	0.684472	4.40584	5.72084	26.17	0.00370909	3.3383	1.0372
Sms	1.68827e-06	1.68827e-06	1.68827e-06	1.68827e-06	1.68827e-06	1.68827e-06	1.68827e-06	0.000246732	0.000804582	1.68827e-06	1.68827e-06	1.68827e-06
Fabp4	1.68827e-06	1.68827e-06	1.68827e-06	1.68827e-06	1.68827e-06	1.68827e-06	1.68827e-06	1.68827e-06	0.036634	1.68827e-06	0.0104668	1.68827e-06
Dars	1.68827e-06	1.68827e-06	1.68827e-06	1.68827e-06	1.68827e-06	1.68827e-06	1.68827e-06	1.68827e-06	1.68827e-06	1.68827e-06	0.00235244	0.000662136
Acat1	1.68827e-06	1.68827e-06	1.68827e-06	1.68827e-06	1.68827e-06	1.68827e-06	0.000298627	1.68827e-06	0.0121811	1.68827e-06	0.00165125	0.00099611
P4hb	1.68827e-06	1.68827e-06	1.68827e-06	1.68827e-06	1.68827e-06	1.68827e-06	0.000487874	1.68827e-06	0.00180614	1.68827e-06	1.68827e-06	1.68827e-06
Rpl10l	1.68827e-06	1.68827e-06	1.68827e-06	1.68827e-06	1.68827e-06	1.68827e-06	1.68827e-06	1.68827e-06	1.68827e-06	1.68827e-06	0.0263496	0.00711367
Gpd2	0.000464464	1.68827e-06	0.000932238	1.68827e-06	1.68827e-06	1.68827e-06	0.00068547	0.000910288	0.00713656	1.68827e-06	0.000788213	0.000496334
Ndufa8	1.68827e-06	1.68827e-06	1.68827e-06	1.68827e-06	1.68827e-06	1.68827e-06	0.00422551	1.68827e-06	0.0157587	1.68827e-06	1.68827e-06	1.68827e-06
Got1	1.68827e-06	0.000908567	1.68827e-06	1.68827e-06	1.68827e-06	1.68827e-06	0.00260387	0.00228299	0.0207877	1.68827e-06	0.000777216	1.68827e-06
C1s1	1.68827e-06	0.00789486	0.0180037	0.00598785	0.00329008	0.00318387	0.0181424	0.0201324	0.00314759	0.0103872	0.00675345	0.00853104
Ybx1	1.68827e-06	0.000287633	1.68827e-06	1.68827e-06	1.68827e-06	1.68827e-06	1.68827e-06	1.68827e-06	1.68827e-06	0.00563802	0.0017837	1.68827e-06
Ugp2	1.68827e-06	0.00342358	0.00316768	1.68827e-06	1.68827e-06	1.68827e-06	0.00597061	0.00655564	0.0290862	1.68827e-06	0.000499516	1.68827e-06
Actr1a	1.68827e-06	1.68827e-06	1.68827e-06	1.68827e-06	1.68827e-06	1.68827e-06	0.000197128	1.68827e-06	0.000777803	1.68827e-06	1.68827e-06	1.68827e-06
Actr1b	1.68827e-06	1.68827e-06	1.68827e-06	1.68827e-06	1.68827e-06	1.68827e-06	0.00022284	1.68827e-06	0.000879255	1.68827e-06	1.68827e-06	1.68827e-06
H2afj	0.0287144	0.0034284	0.00346773	0.06196	0.0437824	0.034358	0.00138269	0.0120284	0.016235	0.0944646	0.175273	0.103299
Hist1h2aa	0.0239287	0.002857	0.00288977	0.0516333	0.0364853	0.0286317	0.00115224	0.0100237	0.0135292	0.0787205	0.14606	0.0860822
Hist1h2ab	0.0287144	0.0034284	0.00346773	0.06196	0.0437824	0.034358	0.00138269	0.0120284	0.016235	0.0944646	0.175273	0.103299
Hist1h2ac	0.0287144	0.0034284	0.00346773	0.06196	0.0437824	0.034358	0.00138269	0.0120284	0.016235	0.0944646	0.175273	0.103299
Hist1h2ad	0.0287144	0.0034284	0.00346773	0.06196	0.0437824	0.034358	0.00138269	0.0120284	0.016235	0.0944646	0.175273	0.103299
Hist1h2ae	0.0287144	0.0034284	0.00346773	0.06196	0.0437824	0.034358	0.00138269	0.0120284	0.016235	0.0944646	0.175273	0.103299
Hist1h2af	0.0239287	0.002857	0.00288977	0.0516333	0.0364853	0.0286317	0.00115224	0.0100237	0.0135292	0.0787205	0.14606	0.0860822
Hist1h2ag	0.0287144	0.0034284	0.00346773	0.06196	0.0437824	0.034358	0.00138269	0.0120284	0.016235	0.0944646	0.175273	0.103299
Hist1h2ah	0.0287144	0.0034284	0.00346773	0.06196	0.0437824	0.034358	0.00138269	0.0120284	0.016235	0.0944646	0.175273	0.103299
Hist1h2ai	0.0287144	0.0034284	0.00346773	0.06196	0.0437824	0.034358	0.00138269	0.0120284	0.016235	0.0944646	0.175273	0.103299
Hist1h2ak	0.0287144	0.0034284	0.00346773	0.06196	0.0437824	0.034358	0.00138269	0.0120284	0.016235	0.0944646	0.175273	0.103299
Hist1h2an	0.0287144	0.0034284	0.00346773	0.06196	0.0437824	0.034358	0.00138269	0.0120284	0.016235	0.0944646	0.175273	0.103299
Hist1h2ao	0.0287144	0.0034284	0.00346773	0.06196	0.0437824	0.034358	0.00138269	0.0120284	0.016235	0.0944646	0.175273	0.103299
Hist1h2ap	0.0287144	0.0034284	0.00346773	0.06196	0.0437824	0.034358	0.00138269	0.0120284	0.016235	0.0944646	0.175273	0.103299
Hist2h2aa1	0.0287144	0.0034284	0.00346773	0.06196	0.0437824	0.034358	0.00138269	0.0120284	0.016235	0.0944646	0.175273	0.103299
Hist2h2aa2	0.0287144	0.0034284	0.00346773	0.06196	0.0437824	0.034358	0.00138269	0.0120284	0.016235	0.0944646	0.175273	0.103299
Hist2h2ac	0.0287144	0.0034284	0.00346773	0.06196	0.0437824	0.034358	0.00138269	0.0120284	0.016235	0.0944646	0.175273	0.103299
Hist3h2a	0.0287144	0.0034284	0.00346773	0.06196	0.0437824	0.034358	0.00138269	0.0120284	0.016235	0.0944646	0.175273	0.103299
Msrb3	1.68827e-06	0.000945072	0.000913745	1.68827e-06	1.68827e-06	1.68827e-06	0.00147513	0.00157582	0.002395	1.68827e-06	1.68827e-06	1.68827e-06
Mbp	1.68827e-06	1.68827e-06	1.68827e-06	1.68827e-06	1.68827e-06	1.68827e-06	1.68827e-06	0.0140642	0.00339412	1.68827e-06	1.68827e-06	1.68827e-06
Mdh1	1.68827e-06	0.0107062	1.68827e-06	1.68827e-06	1.68827e-06	0.00345176	0.0249803	0.0115841	0.105451	1.68827e-06	1.68827e-06	1.68827e-06
Anxa6	1.68827e-06	0.000406312	1.68827e-06	1.68827e-06	1.68827e-06	1.68827e-06	0.00115226	0.00126669	0.0191996	1.68827e-06	0.00191206	1.68827e-06
Ndufs1	1.68827e-06	0.00026672	0.000604679	1.68827e-06	1.68827e-06	1.68827e-06	0.00120615	1.68827e-06	0.0145175	1.68827e-06	0.00268904	1.68827e-06
2310033P09Rik	1.68827e-06	0.000911563	1.68827e-06	1.68827e-06	1.68827e-06	1.68827e-06	0.00108587	0.000969255	0.00085425	1.68827e-06	1.68827e-06	1.68827e-06
Pfn1	1.68827e-06	1.68827e-06	1.68827e-06	1.68827e-06	1.68827e-06	1.68827e-06	1.68827e-06	1.68827e-06	0.0225586	1.68827e-06	0.00502624	1.68827e-06
Pygb	0.0386877	1.68827e-06	0.0192596	1.68827e-06	1.68827e-06	0.00480366	0.0378585	0.0372184	0.0718612	1.68827e-06	1.68827e-06	0.013099
Cfl2	1.68827e-06	0.00223344	1.68827e-06	1.68827e-06	0.00211938	1.68827e-06	0.00365327	1.68827e-06	0.0451807	1.68827e-06	0.00952459	1.68827e-06
Gnb2l1	1.68827e-06	1.68827e-06	0.00204205	1.68827e-06	1.68827e-06	1.68827e-06	0.00241871	0.00182519	1.68827e-06	1.68827e-06	0.0110385	1.68827e-06
Adsl	1.68827e-06	1.68827e-06	1.68827e-06	1.68827e-06	1.68827e-06	1.68827e-06	1.68827e-06	1.68827e-06	0.00243779	1.68827e-06	0.000494834	1.68827e-06
Rpl35	1.68827e-06	0.0764436	0.0767305	0.237291	0.336718	0.232682	0.205133	0.14304	0.12423	1.05523	4.14214	0.0701891
Agl	0.00541125	0.00544278	0.00645636	0.00214751	0.00269413	0.000564431	0.00736052	0.00805089	0.0263756	1.68827e-06	0.00753619	0.00193319
Ppia	1.68827e-06	1.68827e-06	1.68827e-06	1.68827e-06	1.68827e-06	1.68827e-06	1.68827e-06	1.68827e-06	0.0224417	1.68827e-06	0.00415098	1.68827e-06
Naca	1.68827e-06	0.000493061	0.000175343	1.68827e-06	1.68827e-06	1.68827e-06	1.68827e-06	0.0018595	0.0124197	1.68827e-06	0.000853252	1.68827e-06
Atp1a3	1.68827e-06	1.68827e-06	1.68827e-06	1.68827e-06	1.68827e-06	1.68827e-06	1.68827e-06	1.68827e-06	0.00175476	1.68827e-06	0.000305867	1.68827e-06
Txn1	0.0344397	1.68827e-06	1.68827e-06	1.68827e-06	0.0102517	1.68827e-06	1.68827e-06	1.68827e-06	0.0305447	0.0197559	0.029902	0.0218309
Acadvl	1.68827e-06	1.68827e-06	1.68827e-06	1.68827e-06	1.68827e-06	1.68827e-06	0.000959495	0.00062079	0.00970388	1.68827e-06	1.68827e-06	1.68827e-06
Myh6	1.68827e-06	1.68827e-06	1.68827e-06	1.68827e-06	0.177418	1.68827e-06	1.34276	1.68827e-06	1.68827e-06	1.68827e-06	1.68827e-06	0.431454
Bin1	1.68827e-06	0.00189356	0.000402843	1.68827e-06	1.68827e-06	1.68827e-06	0.002213	0.00276427	0.0181937	1.68827e-06	1.68827e-06	1.68827e-06
Rpl38	1.68827e-06	0.0269367	0.0454111	1.68827e-06	1.68827e-06	1.68827e-06	0.0214398	0.069681	0.0411987	1.68827e-06	0.0166744	0.0144699
Fabp3	0.00413954	0.00818648	1.68827e-06	1.68827e-06	1.68827e-06	0.00898577	0.0129232	0.0215318	0.0985729	1.68827e-06	1.68827e-06	1.68827e-06
Acadl	1.68827e-06	1.68827e-06	1.68827e-06	1.68827e-06	1.68827e-06	1.68827e-06	0.00113667	1.68827e-06	0.00736394	1.68827e-06	1.68827e-06	1.68827e-06
Cisd1	1.68827e-06	1.68827e-06	1.68827e-06	1.68827e-06	1.68827e-06	1.68827e-06	1.68827e-06	0.00598485	0.0406343	1.68827e-06	1.68827e-06	1.68827e-06
Jsrp1	1.68827e-06	0.00089731	1.68827e-06	1.68827e-06	1.68827e-06	1.68827e-06	0.00227483	1.68827e-06	0.00892199	1.68827e-06	1.68827e-06	1.68827e-06
Sec61b	1.68827e-06	1.68827e-06	0.00112764	1.68827e-06	1.68827e-06	1.68827e-06	0.00213468	1.68827e-06	0.00473061	1.68827e-06	1.68827e-06	1.68827e-06
Gstm1	0.0012732	0.000897674	0.00103924	0.000182148	0.000285109	1.68827e-06	0.00148834	0.00165063	0.031746	1.68827e-06	0.00429465	1.68827e-06
Hp1bp3	1.68827e-06	1.68827e-06	1.68827e-06	1.68827e-06	0.000441995	1.68827e-06	1.68827e-06	1.68827e-06	1.68827e-06	0.000923766	0.00310088	1.68827e-06
Cs	0.00367183	0.0042769	1.68827e-06	0.000390001	0.00190317	0.00223284	1.68827e-06	0.000879796	0.0581755	1.68827e-06	0.0162111	0.00248932
Got2	0.00157188	1.68827e-06	0.00131853	1.68827e-06	1.68827e-06	1.68827e-06	0.00349674	0.00473461	0.0451983	1.68827e-06	1.68827e-06	1.68827e-06
Hist1h2bb	0.00236283	0.00174061	1.68827e-06	0.00983169	0.00506519	0.00967945	1.88541e-05	1.68827e-06	0.0010843	0.0396856	0.0291667	0.00793298
Hist1h2bf	0.00236283	0.00174061	1.68827e-06	0.00983169	0.00506519	0.00967945	1.88541e-05	1.68827e-06	0.0010843	0.0396856	0.0291667	0.00793298
Hist1h2bj	0.00236283	0.00174061	1.68827e-06	0.00983169	0.00506519	0.00967945	1.88541e-05	1.68827e-06	0.0010843	0.0396856	0.0291667	0.00793298
Hist1h2bk	0.00236283	0.00174061	1.68827e-06	0.00983169	0.00506519	0.00967945	1.88541e-05	1.68827e-06	0.0010843	0.0396856	0.0291667	0.00793298
Hist1h2bl	0.00236283	0.00174061	1.68827e-06	0.00983169	0.00506519	0.00967945	1.88541e-05	1.68827e-06	0.0010843	0.0396856	0.0291667	0.00793298
Hist1h2bn	0.00236283	0.00174061	1.68827e-06	0.00983169	0.00506519	0.00967945	1.88541e-05	1.68827e-06	0.0010843	0.0396856	0.0291667	0.00793298
Hist1h2bp	0.00220531	0.00162457	1.68827e-06	0.00917624	0.00472751	0.00903416	1.75972e-05	1.68827e-06	0.00101201	0.0370398	0.0272223	0.00740412
Hist1h2bq	0.00220531	0.00162457	1.68827e-06	0.00917624	0.00472751	0.00903416	1.75972e-05	1.68827e-06	0.00101201	0.0370398	0.0272223	0.00740412
Hist1h2br	0.00220531	0.00162457	1.68827e-06	0.00917624	0.00472751	0.00903416	1.75972e-05	1.68827e-06	0.00101201	0.0370398	0.0272223	0.00740412
Prps1l1	1.68827e-06	0.000527776	1.68827e-06	1.68827e-06	1.68827e-06	1.68827e-06	0.00148135	0.000940085	1.68827e-06	1.68827e-06	1.68827e-06	1.68827e-06
Rtn2	0.00637547	0.00269974	1.68827e-06	0.00131664	1.68827e-06	0.00200365	1.68827e-06	0.00633061	0.0664759	1.68827e-06	0.00871349	0.0030228
Acaa2	0.0393763	0.0138462	0.00140248	1.68827e-06	0.00178419	0.00118004	0.0152838	0.0216373	0.103622	0.00390575	0.0234574	0.00252579
Smpx	1.68827e-06	1.68827e-06	1.68827e-06	1.68827e-06	1.68827e-06	1.68827e-06	0.000664249	0.000913385	0.0147906	1.68827e-06	1.68827e-06	1.68827e-06
Akr1b3	1.68827e-06	1.68827e-06	1.68827e-06	1.68827e-06	0.000545433	0.000881273	1.68827e-06	1.68827e-06	0.0330929	1.68827e-06	0.00485314	1.68827e-06
Mybph	0.0228961	0.0065958	0.00634209	0.00144037	0.00344508	1.68827e-06	0.00946504	0.0117049	0.0147885	0.00964348	0.0317925	1.68827e-06
Krt15	1.68827e-06	1.68827e-06	1.68827e-06	1.68827e-06	1.68827e-06	1.68827e-06	1.68827e-06	1.68827e-06	1.68827e-06	0.000938775	0.0514196	0.00372734
Prdx2	0.00924651	0.00293298	0.000927003	1.68827e-06	1.68827e-06	1.68827e-06	0.00111621	0.0024723	0.0142227	1.68827e-06	0.00732841	0.00520752
Col4a2	1.68827e-06	0.000693421	0.00212888	1.68827e-06	1.68827e-06	1.68827e-06	0.000792169	0.00421577	0.00351359	1.68827e-06	1.68827e-06	1.68827e-06
Ezr	1.68827e-06	1.68827e-06	1.68827e-06	0.000200082	9.23913e-05	1.68827e-06	1.68827e-06	0.00022397	1.68827e-06	1.68827e-06	0.00037771	0.000165297
Rdx	1.68827e-06	1.68827e-06	1.68827e-06	0.000240099	0.00011087	1.68827e-06	1.68827e-06	0.000268764	1.68827e-06	1.68827e-06	0.000453253	0.000198357
Nme2	1.68827e-06	0.00221281	1.68827e-06	1.68827e-06	1.68827e-06	1.68827e-06	1.68827e-06	0.00304073	0.0822982	1.68827e-06	0.00542816	1.68827e-06
Rpl10	0.0322035	0.0486602	0.0440567	1.68827e-06	1.68827e-06	1.68827e-06	0.0694796	0.0579921	0.0686528	1.68827e-06	0.0263496	0.00711367
Prpf4b	0.000685175	1.68827e-06	0.00289325	0.00654227	0.00332831	0.0018291	0.0022628	0.00112317	0.039363	0.00424827	0.00370606	0.00472847
Pdhx	0.00397302	1.68827e-06	1.68827e-06	0.00125877	1.68827e-06	1.68827e-06	0.000131024	0.000143129	0.000640612	1.68827e-06	1.68827e-06	1.68827e-06
Rpl36a	0.0300304	0.251972	0.224576	1.68827e-06	1.68827e-06	1.68827e-06	0.407715	0.384024	0.284028	1.68827e-06	0.0299889	0.00910134
Rpl36al	0.0300304	0.251972	0.224576	1.68827e-06	1.68827e-06	1.68827e-06	0.407715	0.384024	0.284028	1.68827e-06	0.0299889	0.00910134
Tubb2a	1.68827e-06	1.68827e-06	0.0624797	1.68827e-06	0.00460558	1.68827e-06	1.68827e-06	1.68827e-06	1.68827e-06	1.68827e-06	1.68827e-06	1.68827e-06
Aurkaip1	1.68827e-06	0.0466877	0.0512029	1.68827e-06	0.147003	1.68827e-06	0.0422971	0.0436094	0.0358966	0.155401	0.32122	1.68827e-06
Psmc5	1.68827e-06	0.000201123	1.68827e-06	1.68827e-06	1.68827e-06	1.68827e-06	0.000324739	0.00047912	1.68827e-06	1.68827e-06	1.68827e-06	1.68827e-06
Reep5	1.68827e-06	0.000556171	0.000491723	1.68827e-06	1.68827e-06	1.68827e-06	1.68827e-06	0.00141338	0.00559597	1.68827e-06	1.68827e-06	1.68827e-06
Col15a1	0.00141568	0.000181694	1.68827e-06	1.68827e-06	1.68827e-06	1.68827e-06	1.68827e-06	0.00225905	0.00475468	1.68827e-06	1.68827e-06	1.68827e-06
Eef2	1.68827e-06	0.000693	0.00106493	1.68827e-06	1.68827e-06	1.68827e-06	0.000487875	0.000655064	0.0192763	0.00127611	1.68827e-06	0.000283741
Luc7l2	1.68827e-06	0.00187618	0.000642732	0.00670207	0.00212628	0.000546071	0.00729143	0.00582976	1.68827e-06	1.68827e-06	0.0102947	0.00150596
Map2k3	0.0057356	1.68827e-06	0.00104819	1.68827e-06	1.68827e-06	1.68827e-06	0.000682716	1.68827e-06	1.68827e-06	1.68827e-06	1.68827e-06	1.68827e-06
Pgam5	1.68827e-06	1.68827e-06	1.68827e-06	0.00420588	0.00328652	1.68827e-06	1.68827e-06	1.68827e-06	0.0235604	1.68827e-06	0.00985647	1.68827e-06
Atp5j	1.68827e-06	1.68827e-06	1.68827e-06	1.68827e-06	1.68827e-06	1.68827e-06	1.68827e-06	1.68827e-06	0.0508733	0.00295316	1.68827e-06	1.68827e-06
Myh11	0.000161428	0.000347763	0.00789767	1.68827e-06	1.68827e-06	1.68827e-06	6.48855e-05	1.68827e-06	1.68827e-06	1.68827e-06	1.68827e-06	1.68827e-06
Rpl36	0.0864931	1.68827e-06	0.00502904	1.68827e-06	1.68827e-06	1.68827e-06	1.68827e-06	1.68827e-06	1.68827e-06	1.68827e-06	1.68827e-06	1.68827e-06
Myh9	0.000141134	0.000136065	0.00512633	1.68827e-06	1.68827e-06	1.68827e-06	1.68827e-06	1.68827e-06	1.68827e-06	1.68827e-06	1.68827e-06	1.68827e-06
Rtn4	1.68827e-06	1.68827e-06	1.68827e-06	1.68827e-06	1.68827e-06	1.68827e-06	1.68827e-06	0.000233531	0.00416863	1.68827e-06	1.68827e-06	1.68827e-06
Myh1	4.73133	0.131121	0.189549	0.235223	0.00111816	0.0130712	0.0216848	0.0476568	0.0573867	0.0414672	0.233123	0.00323434
Anxa2	1.68827e-06	0.00055923	1.68827e-06	1.68827e-06	1.68827e-06	1.68827e-06	0.000918732	1.68827e-06	0.00928826	1.68827e-06	1.68827e-06	1.68827e-06
Krt6a	1.68827e-06	1.68827e-06	1.68827e-06	1.68827e-06	1.68827e-06	0.000141167	1.68827e-06	0.113313	1.68827e-06	0.00486572	1.68827e-06	1.68827e-06
Pla2g7	1.68827e-06	0.0025583	0.0101497	0.00701034	0.00326491	0.00354473	0.0123995	0.0119438	0.0101773	0.00269634	1.68827e-06	0.00543899
Ahnak	0.00108763	0.000347016	1.68827e-06	1.68827e-06	1.68827e-06	1.68827e-06	1.68827e-06	0.00105229	0.00261117	1.68827e-06	1.68827e-06	0.000623993
Bcar1	1.68827e-06	0.000463333	0.00046314	1.68827e-06	0.00228289	0.000698915	0.00140081	0.000754341	0.000294794	1.68827e-06	0.0118759	0.00147088
Eif4a1	1.68827e-06	1.68827e-06	1.68827e-06	1.68827e-06	1.68827e-06	0.000384653	1.68827e-06	1.68827e-06	0.000484525	1.68827e-06	0.0014105	1.68827e-06
Eif4a2	1.68827e-06	1.68827e-06	1.68827e-06	1.68827e-06	1.68827e-06	0.000428081	1.68827e-06	1.68827e-06	0.000539229	1.68827e-06	0.00156975	1.68827e-06
C1qa	0.977446	0.957389	1.01044	0.6054	0.487011	0.456966	1.1415	1.08438	1.09778	0.301538	1.70197	0.577774
Krt14	1.68827e-06	0.0187267	1.68827e-06	1.68827e-06	1.68827e-06	1.68827e-06	0.0295486	1.68827e-06	0.0219507	0.00109133	1.68827e-06	0.00433303
C1rb	0.00493497	0.00671432	0.00947057	1.68827e-06	1.68827e-06	1.68827e-06	1.68827e-06	0.0130501	0.0061519	0.00663877	1.68827e-06	0.0137496
Dld	0.00116279	1.68827e-06	1.68827e-06	1.68827e-06	1.68827e-06	1.68827e-06	0.0014779	1.68827e-06	0.0149507	1.68827e-06	1.68827e-06	1.68827e-06
Myoz1	3.33348	0.105707	1.68827e-06	0.0454961	1.68827e-06	0.00237246	1.68827e-06	0.00719516	0.00296333	0.0445822	0.0124659	0.00424163
Hist1h1a	1.68827e-06	1.68827e-06	1.68827e-06	0.0279759	0.0238135	0.0120642	1.68827e-06	1.68827e-06	1.68827e-06	0.0156698	0.0853595	0.0624436
Ndufa12	0.00144857	1.68827e-06	0.000872281	1.68827e-06	1.68827e-06	1.68827e-06	1.68827e-06	1.68827e-06	0.0287313	1.68827e-06	0.00279397	1.68827e-06
Suclg1	0.00838922	0.0392897	0.0321723	0.100267	0.0624826	0.0180484	0.0357661	0.0551037	0.0496548	0.060192	0.184965	0.0407464
Dmd	0.00728637	1.68827e-06	1.68827e-06	0.000321155	0.00023638	0.000126201	1.68827e-06	0.000245154	7.92293e-05	1.68827e-06	0.000301464	1.68827e-06
Atp5k	1.68827e-06	1.68827e-06	1.68827e-06	0.00515973	0.00775973	0.00504681	1.68827e-06	1.68827e-06	0.117439	0.00613037	1.68827e-06	0.0117478
Capzb	0.0513104	1.68827e-06	1.68827e-06	1.68827e-06	1.68827e-06	0.000800531	1.68827e-06	1.68827e-06	1.68827e-06	1.68827e-06	1.68827e-06	1.68827e-06
Tuba4a	0.118273	0.0312785	0.0346157	0.0123247	1.68827e-06	1.68827e-06	0.051476	0.0514733	0.117565	0.0221637	0.0594476	0.0328992
Calm1	1.68827e-06	1.68827e-06	1.68827e-06	1.68827e-06	1.68827e-06	0.000729241	0.000273624	1.68827e-06	0.0300347	1.68827e-06	1.68827e-06	0.000778547
Calm2	1.68827e-06	1.68827e-06	1.68827e-06	1.68827e-06	1.68827e-06	0.00102952	0.000386292	1.68827e-06	0.0424019	1.68827e-06	1.68827e-06	0.00109913
Calm3	1.68827e-06	1.68827e-06	1.68827e-06	1.68827e-06	1.68827e-06	0.000795536	0.000298499	1.68827e-06	0.0327651	1.68827e-06	1.68827e-06	0.000849324
Rpl37	1.68827e-06	0.0047016	0.00217779	0.00335711	0.0036869	1.68827e-06	0.00513599	1.68827e-06	0.00280402	0.00605391	0.176172	1.68827e-06
Rpl37rt	1.68827e-06	0.0047016	0.00217779	0.00335711	0.0036869	1.68827e-06	0.00513599	1.68827e-06	0.00280402	0.00605391	0.176172	1.68827e-06
Smtnl2	0.00627965	1.68827e-06	1.68827e-06	1.68827e-06	1.68827e-06	7.66477e-05	1.68827e-06	1.68827e-06	1.68827e-06	1.68827e-06	1.68827e-06	1.68827e-06
Krt5	1.68827e-06	0.099538	0.0487006	1.68827e-06	1.68827e-06	0.000132611	0.0975319	0.0557815	0.0633082	0.00457083	0.0130695	0.047414
Eno1	0.0715882	1.68827e-06	1.68827e-06	1.68827e-06	1.68827e-06	1.68827e-06	1.68827e-06	0.0391656	0.204688	1.68827e-06	0.0371962	1.68827e-06
Eno1b	0.0715882	1.68827e-06	1.68827e-06	1.68827e-06	1.68827e-06	1.68827e-06	1.68827e-06	0.0391656	0.204688	1.68827e-06	0.0371962	1.68827e-06
Tmod4	0.203387	0.0032964	1.68827e-06	1.68827e-06	1.68827e-06	1.68827e-06	1.68827e-06	1.68827e-06	1.68827e-06	0.00220215	1.68827e-06	1.68827e-06
Rps14	0.828782	1.36164	1.69321	0.21407	0.151362	0.13715	1.95702	1.76006	1.35695	0.427165	0.696814	0.518061
Tmem38a	1.68827e-06	0.000929869	0.00771456	0.00283168	1.68827e-06	0.0020474	0.00821453	0.00280251	0.0151888	1.68827e-06	0.00340354	1.68827e-06
1700071K01Rik	1.68827e-06	1.68827e-06	1.68827e-06	1.68827e-06	1.68827e-06	1.68827e-06	1.68827e-06	1.68827e-06	0.00374155	1.68827e-06	1.68827e-06	1.68827e-06
4930562C15Rik	1.68827e-06	1.68827e-06	1.68827e-06	1.68827e-06	1.68827e-06	0.00207636	1.68827e-06	1.68827e-06	1.68827e-06	1.68827e-06	1.68827e-06	1.68827e-06
Aamdc	1.68827e-06	1.68827e-06	1.68827e-06	1.68827e-06	1.68827e-06	1.68827e-06	1.68827e-06	1.68827e-06	0.00249164	1.68827e-06	1.68827e-06	1.68827e-06
Abcb9	1.68827e-06	1.68827e-06	1.68827e-06	1.68827e-06	1.68827e-06	1.68827e-06	0.0005889	1.68827e-06	1.68827e-06	1.68827e-06	1.68827e-06	1.68827e-06
Acot13	1.68827e-06	1.68827e-06	1.68827e-06	1.68827e-06	1.68827e-06	1.68827e-06	1.68827e-06	1.68827e-06	0.0042939	1.68827e-06	1.68827e-06	1.68827e-06
Actc1	140.302	1.68827e-06	1.68827e-06	1.68827e-06	1.68827e-06	1.68827e-06	1.68827e-06	1.68827e-06	1.68827e-06	1.68827e-06	1.68827e-06	1.68827e-06
Aldh2	1.68827e-06	1.68827e-06	1.68827e-06	1.68827e-06	1.68827e-06	1.68827e-06	1.68827e-06	1.68827e-06	0.00216579	1.68827e-06	1.68827e-06	1.68827e-06
Aldh4a1	1.68827e-06	1.68827e-06	1.68827e-06	1.68827e-06	1.68827e-06	1.68827e-06	1.68827e-06	1.68827e-06	0.00140062	1.68827e-06	1.68827e-06	1.68827e-06
Apoa4	0.00228032	1.68827e-06	1.68827e-06	1.68827e-06	1.68827e-06	1.68827e-06	1.68827e-06	1.68827e-06	1.68827e-06	1.68827e-06	1.68827e-06	1.68827e-06
Arf1	1.68827e-06	1.68827e-06	1.68827e-06	1.68827e-06	1.68827e-06	1.68827e-06	1.68827e-06	1.68827e-06	1.68827e-06	1.68827e-06	0.000147862	1.68827e-06
Arf2	1.68827e-06	1.68827e-06	1.68827e-06	1.68827e-06	1.68827e-06	1.68827e-06	1.68827e-06	1.68827e-06	1.68827e-06	1.68827e-06	0.000162648	1.68827e-06
Arf3	1.68827e-06	1.68827e-06	1.68827e-06	1.68827e-06	1.68827e-06	1.68827e-06	1.68827e-06	1.68827e-06	1.68827e-06	1.68827e-06	0.000147862	1.68827e-06
Arf4	1.68827e-06	1.68827e-06	1.68827e-06	1.68827e-06	1.68827e-06	1.68827e-06	1.68827e-06	1.68827e-06	1.68827e-06	1.68827e-06	0.000147862	1.68827e-06
Arf5	1.68827e-06	1.68827e-06	1.68827e-06	1.68827e-06	1.68827e-06	1.68827e-06	1.68827e-06	1.68827e-06	1.68827e-06	1.68827e-06	0.00013554	1.68827e-06
Arl6ip4	1.68827e-06	1.68827e-06	1.68827e-06	1.68827e-06	1.68827e-06	0.00039006	1.68827e-06	1.68827e-06	1.68827e-06	1.68827e-06	1.68827e-06	1.68827e-06
Atp4a	1.68827e-06	1.68827e-06	1.68827e-06	1.68827e-06	1.68827e-06	1.68827e-06	1.68827e-06	1.68827e-06	1.68827e-06	1.68827e-06	0.000582604	1.68827e-06
Atp5l	1.68827e-06	1.68827e-06	1.68827e-06	1.68827e-06	1.68827e-06	1.68827e-06	1.68827e-06	1.68827e-06	0.0353071	1.68827e-06	1.68827e-06	1.68827e-06
Bag3	0.00441485	1.68827e-06	1.68827e-06	1.68827e-06	1.68827e-06	1.68827e-06	1.68827e-06	1.68827e-06	1.68827e-06	1.68827e-06	1.68827e-06	1.68827e-06
BC068281	1.68827e-06	1.68827e-06	1.68827e-06	1.68827e-06	1.68827e-06	1.68827e-06	1.68827e-06	1.68827e-06	1.68827e-06	1.68827e-06	0.00327845	1.68827e-06
Bcap31	1.68827e-06	1.68827e-06	1.68827e-06	1.68827e-06	1.68827e-06	1.68827e-06	1.68827e-06	1.68827e-06	0.00102788	1.68827e-06	1.68827e-06	1.68827e-06
Bcl2l13	1.68827e-06	1.68827e-06	1.68827e-06	1.68827e-06	1.68827e-06	1.68827e-06	1.68827e-06	1.68827e-06	0.000843416	1.68827e-06	1.68827e-06	1.68827e-06
Cacnb1	1.68827e-06	1.68827e-06	1.68827e-06	1.68827e-06	1.68827e-06	1.68827e-06	1.68827e-06	1.68827e-06	0.000590281	1.68827e-06	1.68827e-06	1.68827e-06
Cacnb2	1.68827e-06	1.68827e-06	1.68827e-06	1.68827e-06	1.68827e-06	1.68827e-06	1.68827e-06	1.68827e-06	0.000493222	1.68827e-06	1.68827e-06	1.68827e-06
Cacnb3	1.68827e-06	1.68827e-06	1.68827e-06	1.68827e-06	1.68827e-06	1.68827e-06	1.68827e-06	1.68827e-06	0.00197039	1.68827e-06	1.68827e-06	1.68827e-06
Cacnb4	1.68827e-06	1.68827e-06	1.68827e-06	1.68827e-06	1.68827e-06	1.68827e-06	1.68827e-06	1.68827e-06	0.000643943	1.68827e-06	1.68827e-06	1.68827e-06
Calml3	1.68827e-06	1.68827e-06	1.68827e-06	1.68827e-06	1.68827e-06	0.000972321	1.68827e-06	1.68827e-06	1.68827e-06	1.68827e-06	1.68827e-06	1.68827e-06
Carnmt1	1.68827e-06	1.68827e-06	1.68827e-06	1.68827e-06	1.68827e-06	1.68827e-06	1.68827e-06	1.68827e-06	0.000494157	1.68827e-06	1.68827e-06	1.68827e-06
Chtop	0.002913	1.68827e-06	1.68827e-06	1.68827e-06	1.68827e-06	1.68827e-06	1.68827e-06	1.68827e-06	1.68827e-06	1.68827e-06	1.68827e-06	1.68827e-06
Clec3a	1.68827e-06	1.68827e-06	1.68827e-06	1.68827e-06	0.00104898	1.68827e-06	1.68827e-06	1.68827e-06	1.68827e-06	1.68827e-06	1.68827e-06	1.68827e-06
Cltc	1.68827e-06	1.68827e-06	1.68827e-06	1.68827e-06	1.68827e-06	1.68827e-06	1.68827e-06	1.68827e-06	0.000280026	1.68827e-06	1.68827e-06	1.68827e-06
Cntnap2	0.00398477	1.68827e-06	1.68827e-06	1.68827e-06	1.68827e-06	1.68827e-06	1.68827e-06	1.68827e-06	1.68827e-06	1.68827e-06	1.68827e-06	1.68827e-06
Col3a1	6.74175e-05	1.68827e-06	1.68827e-06	1.68827e-06	1.68827e-06	1.68827e-06	1.68827e-06	1.68827e-06	1.68827e-06	1.68827e-06	1.68827e-06	1.68827e-06
Copg2	1.68827e-06	1.68827e-06	1.68827e-06	1.68827e-06	1.68827e-06	1.68827e-06	1.68827e-06	1.68827e-06	1.68827e-06	1.68827e-06	1.68827e-06	0.00200075
Coq10a	1.68827e-06	1.68827e-06	1.68827e-06	1.68827e-06	1.68827e-06	1.68827e-06	1.68827e-06	1.68827e-06	0.000876175	1.68827e-06	1.68827e-06	1.68827e-06
Cox17	1.68827e-06	1.68827e-06	1.68827e-06	1.68827e-06	1.68827e-06	1.68827e-06	1.68827e-06	1.68827e-06	0.00240186	1.68827e-06	1.68827e-06	1.68827e-06
Cox5a	1.68827e-06	1.68827e-06	1.68827e-06	1.68827e-06	1.68827e-06	1.68827e-06	1.68827e-06	1.68827e-06	0.029725	1.68827e-06	1.68827e-06	1.68827e-06
Cox6a2	1.68827e-06	0.00239799	1.68827e-06	1.68827e-06	1.68827e-06	1.68827e-06	1.68827e-06	1.68827e-06	1.68827e-06	1.68827e-06	1.68827e-06	1.68827e-06
Cpsf4	1.68827e-06	1.68827e-06	1.68827e-06	1.68827e-06	1.68827e-06	1.68827e-06	1.68827e-06	1.68827e-06	1.68827e-06	1.68827e-06	0.00100079	1.68827e-06
Cpt2	1.68827e-06	1.68827e-06	1.68827e-06	1.68827e-06	1.68827e-06	1.68827e-06	1.68827e-06	1.68827e-06	0.036953	1.68827e-06	1.68827e-06	1.68827e-06
Crip1	1.68827e-06	1.68827e-06	1.68827e-06	1.68827e-06	1.68827e-06	0.000769339	1.68827e-06	1.68827e-06	1.68827e-06	1.68827e-06	1.68827e-06	1.68827e-06
Csl	1.68827e-06	1.68827e-06	1.68827e-06	1.68827e-06	1.68827e-06	1.68827e-06	1.68827e-06	1.68827e-06	1.68827e-06	1.68827e-06	1.68827e-06	0.00198224
Csrp3	1.68827e-06	1.68827e-06	1.68827e-06	1.68827e-06	1.68827e-06	1.68827e-06	0.00137972	1.68827e-06	1.68827e-06	1.68827e-06	1.68827e-06	1.68827e-06
Cul1	1.68827e-06	1.68827e-06	1.68827e-06	1.68827e-06	1.68827e-06	1.68827e-06	1.68827e-06	1.68827e-06	0.000569913	1.68827e-06	1.68827e-06	1.68827e-06
D10Jhu81e	1.68827e-06	1.68827e-06	1.68827e-06	1.68827e-06	1.68827e-06	1.68827e-06	1.68827e-06	1.68827e-06	0.00396253	1.68827e-06	1.68827e-06	1.68827e-06
Dbi	1.68827e-06	1.68827e-06	1.68827e-06	1.68827e-06	1.68827e-06	1.68827e-06	1.68827e-06	1.68827e-06	0.0435365	1.68827e-06	1.68827e-06	1.68827e-06
Dctn5	1.68827e-06	1.68827e-06	1.68827e-06	1.68827e-06	1.68827e-06	1.68827e-06	1.68827e-06	1.68827e-06	1.68827e-06	1.68827e-06	1.68827e-06	0.000904908
Ddx17	1.68827e-06	1.68827e-06	1.68827e-06	1.68827e-06	1.68827e-06	1.68827e-06	1.68827e-06	1.68827e-06	1.68827e-06	1.68827e-06	1.68827e-06	0.000733206
Ddx5	1.68827e-06	1.68827e-06	1.68827e-06	1.68827e-06	1.68827e-06	1.68827e-06	1.68827e-06	1.68827e-06	1.68827e-06	1.68827e-06	1.68827e-06	0.000509171
Decr1	1.68827e-06	1.68827e-06	1.68827e-06	1.68827e-06	1.68827e-06	1.68827e-06	0.000250919	1.68827e-06	1.68827e-06	1.68827e-06	1.68827e-06	1.68827e-06
Dtna	0.000290539	1.68827e-06	1.68827e-06	1.68827e-06	1.68827e-06	1.68827e-06	1.68827e-06	1.68827e-06	1.68827e-06	1.68827e-06	1.68827e-06	1.68827e-06
Dusp23	1.68827e-06	1.68827e-06	1.68827e-06	1.68827e-06	1.68827e-06	1.68827e-06	1.68827e-06	1.68827e-06	0.00159754	1.68827e-06	1.68827e-06	1.68827e-06
Dusp3	0.00282661	1.68827e-06	1.68827e-06	1.68827e-06	1.68827e-06	1.68827e-06	1.68827e-06	1.68827e-06	1.68827e-06	1.68827e-06	1.68827e-06	1.68827e-06
Dync1h1	9.92899e-05	1.68827e-06	1.68827e-06	1.68827e-06	1.68827e-06	1.68827e-06	1.68827e-06	1.68827e-06	1.68827e-06	1.68827e-06	1.68827e-06	1.68827e-06
Dysf	1.68827e-06	1.68827e-06	1.68827e-06	1.68827e-06	1.68827e-06	1.68827e-06	1.68827e-06	0.00140267	1.68827e-06	1.68827e-06	1.68827e-06	1.68827e-06
Ehd1	1.68827e-06	1.68827e-06	1.68827e-06	1.68827e-06	1.68827e-06	1.68827e-06	1.68827e-06	1.68827e-06	0.00116821	1.68827e-06	1.68827e-06	1.68827e-06
Eif1ax	1.68827e-06	1.68827e-06	1.68827e-06	1.68827e-06	1.68827e-06	1.68827e-06	1.68827e-06	1.68827e-06	1.68827e-06	0.00376892	1.68827e-06	1.68827e-06
Eif4g1	1.68827e-06	1.68827e-06	1.68827e-06	1.68827e-06	1.68827e-06	1.68827e-06	1.68827e-06	1.68827e-06	0.0001528	1.68827e-06	1.68827e-06	1.68827e-06
Eif4g3	1.68827e-06	1.68827e-06	1.68827e-06	1.68827e-06	1.68827e-06	1.68827e-06	1.68827e-06	1.68827e-06	0.000123372	1.68827e-06	1.68827e-06	1.68827e-06
Epb41	1.68827e-06	1.68827e-06	1.68827e-06	1.68827e-06	1.68827e-06	0.000130202	1.68827e-06	1.68827e-06	1.68827e-06	1.68827e-06	1.68827e-06	1.68827e-06
Fam53c	1.68827e-06	0.00121462	1.68827e-06	1.68827e-06	1.68827e-06	1.68827e-06	1.68827e-06	1.68827e-06	1.68827e-06	1.68827e-06	1.68827e-06	1.68827e-06
Fau	1.68827e-06	1.68827e-06	0.0907561	1.68827e-06	1.68827e-06	1.68827e-06	1.68827e-06	1.68827e-06	1.68827e-06	1.68827e-06	1.68827e-06	1.68827e-06
Fkbp3	1.68827e-06	1.68827e-06	1.68827e-06	1.68827e-06	1.68827e-06	1.68827e-06	1.68827e-06	1.68827e-06	0.00239049	1.68827e-06	1.68827e-06	1.68827e-06
Fndc3b	1.68827e-06	1.68827e-06	1.68827e-06	1.68827e-06	1.68827e-06	1.68827e-06	1.68827e-06	1.68827e-06	1.68827e-06	1.68827e-06	1.68827e-06	0.0009315
Gbas	1.68827e-06	1.68827e-06	1.68827e-06	1.68827e-06	1.68827e-06	1.68827e-06	1.68827e-06	1.68827e-06	1.68827e-06	1.68827e-06	0.00776438	1.68827e-06
Ggnbp2	1.68827e-06	1.68827e-06	1.68827e-06	1.68827e-06	1.68827e-06	1.68827e-06	1.68827e-06	0.00148421	1.68827e-06	1.68827e-06	1.68827e-06	1.68827e-06
Glo1	1.68827e-06	1.68827e-06	1.68827e-06	1.68827e-06	1.68827e-06	1.68827e-06	1.68827e-06	1.68827e-06	0.00432516	1.68827e-06	1.68827e-06	1.68827e-06
Gm10499	1.68827e-06	1.68827e-06	7.21399e-05	1.68827e-06	1.68827e-06	1.68827e-06	1.68827e-06	1.68827e-06	1.68827e-06	1.68827e-06	1.68827e-06	1.68827e-06
Gm12260	1.68827e-06	1.68827e-06	1.68827e-06	1.68827e-06	1.68827e-06	1.68827e-06	1.68827e-06	1.68827e-06	1.68827e-06	1.68827e-06	1.68827e-06	0.00259921
Gm6251	1.68827e-06	1.68827e-06	1.68827e-06	1.68827e-06	1.68827e-06	1.68827e-06	1.68827e-06	1.68827e-06	1.68827e-06	1.68827e-06	0.0175966	1.68827e-06
Gm7429	1.68827e-06	1.68827e-06	1.68827e-06	1.68827e-06	1.68827e-06	1.68827e-06	1.68827e-06	1.68827e-06	1.68827e-06	1.68827e-06	0.00523924	1.68827e-06
H2-D1	1.68827e-06	1.68827e-06	6.99538e-05	1.68827e-06	1.68827e-06	1.68827e-06	1.68827e-06	1.68827e-06	1.68827e-06	1.68827e-06	1.68827e-06	1.68827e-06
H2-K1	1.68827e-06	1.68827e-06	6.73629e-05	1.68827e-06	1.68827e-06	1.68827e-06	1.68827e-06	1.68827e-06	1.68827e-06	1.68827e-06	1.68827e-06	1.68827e-06
H2-Ke6	1.68827e-06	1.68827e-06	1.68827e-06	1.68827e-06	1.68827e-06	1.68827e-06	1.68827e-06	1.68827e-06	0.0101036	1.68827e-06	1.68827e-06	1.68827e-06
H2-Q2	1.68827e-06	1.68827e-06	7.50724e-05	1.68827e-06	1.68827e-06	1.68827e-06	1.68827e-06	1.68827e-06	1.68827e-06	1.68827e-06	1.68827e-06	1.68827e-06
H2-Q4	1.68827e-06	1.68827e-06	7.3285e-05	1.68827e-06	1.68827e-06	1.68827e-06	1.68827e-06	1.68827e-06	1.68827e-06	1.68827e-06	1.68827e-06	1.68827e-06
H2-Q6	1.68827e-06	1.68827e-06	7.3285e-05	1.68827e-06	1.68827e-06	1.68827e-06	1.68827e-06	1.68827e-06	1.68827e-06	1.68827e-06	1.68827e-06	1.68827e-06
H2-Q7	1.68827e-06	1.68827e-06	8.87876e-05	1.68827e-06	1.68827e-06	1.68827e-06	1.68827e-06	1.68827e-06	1.68827e-06	1.68827e-06	1.68827e-06	1.68827e-06
H2-Q8	1.68827e-06	1.68827e-06	7.3285e-05	1.68827e-06	1.68827e-06	1.68827e-06	1.68827e-06	1.68827e-06	1.68827e-06	1.68827e-06	1.68827e-06	1.68827e-06
H2-Q9	1.68827e-06	1.68827e-06	8.09992e-05	1.68827e-06	1.68827e-06	1.68827e-06	1.68827e-06	1.68827e-06	1.68827e-06	1.68827e-06	1.68827e-06	1.68827e-06
H2-T23	1.68827e-06	1.68827e-06	8.09992e-05	1.68827e-06	1.68827e-06	1.68827e-06	1.68827e-06	1.68827e-06	1.68827e-06	1.68827e-06	1.68827e-06	1.68827e-06
Hadh	1.68827e-06	1.68827e-06	1.68827e-06	1.68827e-06	1.68827e-06	1.68827e-06	1.68827e-06	1.68827e-06	0.00123792	1.68827e-06	1.68827e-06	1.68827e-06
Hbb-b1	1.68827e-06	1.68827e-06	1.68827e-06	1.68827e-06	1.68827e-06	1.68827e-06	1.68827e-06	1.68827e-06	1.68827e-06	1.68827e-06	0.0717917	1.68827e-06
Hdhd2	1.68827e-06	1.68827e-06	1.68827e-06	1.68827e-06	1.68827e-06	1.68827e-06	1.68827e-06	0.00109369	1.68827e-06	1.68827e-06	1.68827e-06	1.68827e-06
Hibadh	1.68827e-06	1.68827e-06	1.68827e-06	1.68827e-06	1.68827e-06	1.68827e-06	1.68827e-06	1.68827e-06	0.00115306	1.68827e-06	1.68827e-06	1.68827e-06
Hmgb1	1.68827e-06	1.68827e-06	1.68827e-06	1.68827e-06	1.68827e-06	1.68827e-06	1.68827e-06	1.68827e-06	0.00770551	1.68827e-06	1.68827e-06	1.68827e-06
Hnrnpa2b1	1.68827e-06	1.68827e-06	1.68827e-06	1.68827e-06	1.68827e-06	1.68827e-06	1.68827e-06	1.68827e-06	0.000147595	1.68827e-06	1.68827e-06	1.68827e-06
Hrc	1.68827e-06	1.68827e-06	1.68827e-06	1.68827e-06	1.68827e-06	1.68827e-06	1.68827e-06	1.68827e-06	0.00113511	1.68827e-06	1.68827e-06	1.68827e-06
Hrg	1.68827e-06	1.68827e-06	1.68827e-06	1.68827e-06	1.68827e-06	1.68827e-06	1.68827e-06	0.00152569	1.68827e-06	1.68827e-06	1.68827e-06	1.68827e-06
Hsd17b10	1.68827e-06	1.68827e-06	1.68827e-06	1.68827e-06	1.68827e-06	1.68827e-06	1.68827e-06	1.68827e-06	0.000756893	1.68827e-06	1.68827e-06	1.68827e-06
Impa1	1.68827e-06	1.68827e-06	1.68827e-06	1.68827e-06	1.68827e-06	1.68827e-06	1.68827e-06	1.68827e-06	0.000834241	1.68827e-06	1.68827e-06	1.68827e-06
Kif14	1.68827e-06	0.000206076	1.68827e-06	1.68827e-06	1.68827e-06	1.68827e-06	1.68827e-06	1.68827e-06	1.68827e-06	1.68827e-06	1.68827e-06	1.68827e-06
Klhl40	0.00470609	1.68827e-06	1.68827e-06	1.68827e-06	1.68827e-06	1.68827e-06	1.68827e-06	1.68827e-06	1.68827e-06	1.68827e-06	1.68827e-06	1.68827e-06
Krt17	1.68827e-06	1.68827e-06	1.68827e-06	3.78062e-05	1.68827e-06	1.68827e-06	1.68827e-06	1.68827e-06	1.68827e-06	1.68827e-06	1.68827e-06	1.68827e-06
Krt42	1.68827e-06	1.68827e-06	1.68827e-06	1.68827e-06	1.68827e-06	1.68827e-06	1.68827e-06	0.0279135	1.68827e-06	1.68827e-06	1.68827e-06	1.68827e-06
Krt71	1.68827e-06	1.68827e-06	1.68827e-06	1.68827e-06	1.68827e-06	0.000573198	1.68827e-06	1.68827e-06	1.68827e-06	1.68827e-06	1.68827e-06	1.68827e-06
Krt77	1.68827e-06	1.68827e-06	1.68827e-06	1.68827e-06	1.68827e-06	0.000592305	1.68827e-06	1.68827e-06	1.68827e-06	1.68827e-06	1.68827e-06	1.68827e-06
Krt8	1.68827e-06	1.68827e-06	1.68827e-06	1.68827e-06	1.68827e-06	1.68827e-06	1.68827e-06	0.0314535	1.68827e-06	1.68827e-06	1.68827e-06	1.68827e-06
Lmnb1	0.00166535	1.68827e-06	1.68827e-06	1.68827e-06	1.68827e-06	1.68827e-06	1.68827e-06	1.68827e-06	1.68827e-06	1.68827e-06	1.68827e-06	1.68827e-06
LOC105242736	1.68827e-06	1.68827e-06	1.68827e-06	1.68827e-06	1.68827e-06	1.68827e-06	1.68827e-06	1.68827e-06	1.68827e-06	1.68827e-06	1.68827e-06	0.00162451
Luc7l	1.68827e-06	1.68827e-06	1.68827e-06	1.68827e-06	1.68827e-06	1.68827e-06	1.68827e-06	1.68827e-06	1.68827e-06	1.68827e-06	1.68827e-06	0.00153229
Magee2	1.68827e-06	1.68827e-06	1.68827e-06	1.68827e-06	1.68827e-06	1.68827e-06	1.68827e-06	1.68827e-06	1.68827e-06	0.160858	1.68827e-06	1.68827e-06
Matr3	1.68827e-06	1.68827e-06	1.68827e-06	1.68827e-06	1.68827e-06	1.68827e-06	1.68827e-06	1.68827e-06	1.68827e-06	1.68827e-06	0.000468248	1.68827e-06
Me1	1.68827e-06	1.68827e-06	1.68827e-06	1.68827e-06	1.68827e-06	1.68827e-06	1.68827e-06	1.68827e-06	0.000801465	1.68827e-06	1.68827e-06	1.68827e-06
Mlip	0.000989221	1.68827e-06	1.68827e-06	1.68827e-06	1.68827e-06	1.68827e-06	1.68827e-06	1.68827e-06	1.68827e-06	1.68827e-06	1.68827e-06	1.68827e-06
Mpz	1.68827e-06	1.68827e-06	1.68827e-06	1.68827e-06	1.68827e-06	1.68827e-06	1.68827e-06	1.68827e-06	1.68827e-06	1.68827e-06	0.0327461	1.68827e-06
Myh14	1.68827e-06	1.68827e-06	0.000136124	1.68827e-06	1.68827e-06	1.68827e-06	1.68827e-06	1.68827e-06	1.68827e-06	1.68827e-06	1.68827e-06	1.68827e-06
Myl6b	0.0143342	1.68827e-06	1.68827e-06	1.68827e-06	1.68827e-06	1.68827e-06	1.68827e-06	1.68827e-06	1.68827e-06	1.68827e-06	1.68827e-06	1.68827e-06
Myl9	1.68827e-06	1.68827e-06	0.00669918	1.68827e-06	1.68827e-06	1.68827e-06	1.68827e-06	1.68827e-06	1.68827e-06	1.68827e-06	1.68827e-06	1.68827e-06
Myom3	0.00086398	1.68827e-06	1.68827e-06	1.68827e-06	1.68827e-06	1.68827e-06	1.68827e-06	1.68827e-06	1.68827e-06	1.68827e-06	1.68827e-06	1.68827e-06
Myoz2	0.00482724	1.68827e-06	1.68827e-06	1.68827e-06	1.68827e-06	1.68827e-06	1.68827e-06	1.68827e-06	1.68827e-06	1.68827e-06	1.68827e-06	1.68827e-06
Myoz3	0.305418	1.68827e-06	1.68827e-06	1.68827e-06	1.68827e-06	1.68827e-06	1.68827e-06	1.68827e-06	1.68827e-06	1.68827e-06	1.68827e-06	1.68827e-06
Mypn	0.00108713	1.68827e-06	1.68827e-06	1.68827e-06	1.68827e-06	1.68827e-06	1.68827e-06	1.68827e-06	1.68827e-06	1.68827e-06	1.68827e-06	1.68827e-06
Ndufa11	1.68827e-06	1.68827e-06	1.68827e-06	1.68827e-06	1.68827e-06	1.68827e-06	1.68827e-06	1.68827e-06	0.00472388	1.68827e-06	1.68827e-06	1.68827e-06
Ndufa5	1.68827e-06	1.68827e-06	1.68827e-06	1.68827e-06	1.68827e-06	1.68827e-06	1.68827e-06	1.68827e-06	0.00555521	1.68827e-06	1.68827e-06	1.68827e-06
Ndufaf6	1.68827e-06	0.00423471	1.68827e-06	1.68827e-06	1.68827e-06	1.68827e-06	1.68827e-06	1.68827e-06	1.68827e-06	1.68827e-06	1.68827e-06	1.68827e-06
Ndufb5	1.68827e-06	1.68827e-06	1.68827e-06	1.68827e-06	1.68827e-06	1.68827e-06	1.68827e-06	1.68827e-06	0.00717597	1.68827e-06	1.68827e-06	1.68827e-06
Ndufb9	1.68827e-06	1.68827e-06	1.68827e-06	1.68827e-06	1.68827e-06	1.68827e-06	0.00292355	1.68827e-06	1.68827e-06	1.68827e-06	1.68827e-06	1.68827e-06
Ndufc2	1.68827e-06	1.68827e-06	1.68827e-06	1.68827e-06	1.68827e-06	1.68827e-06	1.68827e-06	1.68827e-06	0.0131353	1.68827e-06	1.68827e-06	1.68827e-06
Ndufs2	1.68827e-06	1.68827e-06	1.68827e-06	1.68827e-06	1.68827e-06	1.68827e-06	1.68827e-06	1.68827e-06	1.68827e-06	1.68827e-06	0.00229711	1.68827e-06
Ndufs5	1.68827e-06	1.68827e-06	1.68827e-06	1.68827e-06	1.68827e-06	1.68827e-06	1.68827e-06	1.68827e-06	0.0149113	1.68827e-06	1.68827e-06	1.68827e-06
Ndufs7	1.68827e-06	1.68827e-06	1.68827e-06	1.68827e-06	0.000657543	1.68827e-06	1.68827e-06	1.68827e-06	1.68827e-06	1.68827e-06	1.68827e-06	1.68827e-06
Ndufv3	1.68827e-06	1.68827e-06	1.68827e-06	1.68827e-06	1.68827e-06	1.68827e-06	1.68827e-06	1.68827e-06	0.00248836	1.68827e-06	1.68827e-06	1.68827e-06
Nme1	1.68827e-06	1.68827e-06	1.68827e-06	1.68827e-06	1.68827e-06	1.68827e-06	1.68827e-06	0.00278734	1.68827e-06	1.68827e-06	1.68827e-06	1.68827e-06
Nol3	1.68827e-06	1.68827e-06	1.68827e-06	1.68827e-06	1.68827e-06	1.68827e-06	1.68827e-06	1.68827e-06	0.0026619	1.68827e-06	1.68827e-06	1.68827e-06
Nop16	1.68827e-06	0.00252946	1.68827e-06	1.68827e-06	1.68827e-06	1.68827e-06	1.68827e-06	1.68827e-06	1.68827e-06	1.68827e-06	1.68827e-06	1.68827e-06
Nudt21	1.68827e-06	1.68827e-06	1.68827e-06	1.68827e-06	1.68827e-06	1.68827e-06	1.68827e-06	1.68827e-06	1.68827e-06	1.68827e-06	1.68827e-06	0.000345664
Olfm2	1.68827e-06	1.68827e-06	1.68827e-06	1.68827e-06	1.68827e-06	1.68827e-06	0.00684961	1.68827e-06	1.68827e-06	1.68827e-06	1.68827e-06	1.68827e-06
Pacsin3	1.68827e-06	1.68827e-06	1.68827e-06	1.68827e-06	1.68827e-06	1.68827e-06	0.000709933	1.68827e-06	1.68827e-06	1.68827e-06	1.68827e-06	1.68827e-06
Pcx	1.68827e-06	1.68827e-06	1.68827e-06	1.68827e-06	1.68827e-06	1.68827e-06	1.68827e-06	1.68827e-06	0.000325174	1.68827e-06	1.68827e-06	1.68827e-06
Pdia3	1.68827e-06	1.68827e-06	1.68827e-06	1.68827e-06	1.68827e-06	1.68827e-06	1.68827e-06	1.68827e-06	0.00012836	1.68827e-06	1.68827e-06	1.68827e-06
Pgm5	1.68827e-06	1.68827e-06	1.68827e-06	1.68827e-06	1.68827e-06	1.68827e-06	1.68827e-06	1.68827e-06	0.00656615	1.68827e-06	1.68827e-06	1.68827e-06
Plin1	1.68827e-06	1.68827e-06	1.68827e-06	1.68827e-06	1.68827e-06	1.68827e-06	1.68827e-06	0.00016167	1.68827e-06	1.68827e-06	1.68827e-06	1.68827e-06
Pon1	1.68827e-06	1.68827e-06	1.68827e-06	1.68827e-06	1.68827e-06	1.68827e-06	1.68827e-06	0.000560295	1.68827e-06	1.68827e-06	1.68827e-06	1.68827e-06
Ppp2ca	1.68827e-06	0.000951104	1.68827e-06	1.68827e-06	1.68827e-06	1.68827e-06	1.68827e-06	1.68827e-06	1.68827e-06	1.68827e-06	1.68827e-06	1.68827e-06
Ppp2cb	1.68827e-06	0.00107792	1.68827e-06	1.68827e-06	1.68827e-06	1.68827e-06	1.68827e-06	1.68827e-06	1.68827e-06	1.68827e-06	1.68827e-06	1.68827e-06
Prdx6	1.68827e-06	1.68827e-06	1.68827e-06	1.68827e-06	1.68827e-06	1.68827e-06	0.00123502	1.68827e-06	1.68827e-06	1.68827e-06	1.68827e-06	1.68827e-06
Psma1	1.68827e-06	1.68827e-06	1.68827e-06	1.68827e-06	1.68827e-06	1.68827e-06	1.68827e-06	1.68827e-06	0.000683155	1.68827e-06	1.68827e-06	1.68827e-06
Psma2	1.68827e-06	1.68827e-06	1.68827e-06	1.68827e-06	1.68827e-06	1.68827e-06	1.68827e-06	1.68827e-06	0.00274595	1.68827e-06	1.68827e-06	1.68827e-06
Psmd7	1.68827e-06	1.68827e-06	1.68827e-06	1.68827e-06	1.68827e-06	1.68827e-06	1.68827e-06	1.68827e-06	0.000786279	1.68827e-06	1.68827e-06	1.68827e-06
Psmd9	1.68827e-06	1.68827e-06	1.68827e-06	1.68827e-06	1.68827e-06	1.68827e-06	1.68827e-06	1.68827e-06	0.00130395	1.68827e-06	1.68827e-06	1.68827e-06
Rdh13	1.68827e-06	1.68827e-06	1.68827e-06	1.68827e-06	1.68827e-06	1.68827e-06	0.0347927	1.68827e-06	1.68827e-06	1.68827e-06	1.68827e-06	1.68827e-06
Relb	1.68827e-06	1.68827e-06	1.68827e-06	1.68827e-06	1.68827e-06	1.68827e-06	0.0175343	1.68827e-06	1.68827e-06	1.68827e-06	1.68827e-06	1.68827e-06
Rpl10a	1.68827e-06	1.68827e-06	1.68827e-06	1.68827e-06	1.68827e-06	1.68827e-06	1.68827e-06	1.68827e-06	0.0022258	1.68827e-06	1.68827e-06	1.68827e-06
Rpl12	1.68827e-06	1.68827e-06	1.68827e-06	1.68827e-06	1.68827e-06	1.68827e-06	1.68827e-06	1.68827e-06	1.68827e-06	1.68827e-06	0.0141345	1.68827e-06
Rpl13a	0.0151818	1.68827e-06	1.68827e-06	1.68827e-06	1.68827e-06	1.68827e-06	1.68827e-06	1.68827e-06	1.68827e-06	1.68827e-06	1.68827e-06	1.68827e-06
Rpl30	1.68827e-06	1.68827e-06	1.68827e-06	1.68827e-06	1.68827e-06	1.68827e-06	1.68827e-06	1.68827e-06	1.68827e-06	1.68827e-06	0.00523924	1.68827e-06
Rpl32	1.68827e-06	1.68827e-06	1.68827e-06	1.68827e-06	1.68827e-06	1.68827e-06	1.68827e-06	1.68827e-06	1.68827e-06	1.68827e-06	0.0175966	1.68827e-06
Rpl7a	0.0153645	1.68827e-06	1.68827e-06	1.68827e-06	1.68827e-06	1.68827e-06	1.68827e-06	1.68827e-06	1.68827e-06	1.68827e-06	1.68827e-06	1.68827e-06
Rps6kc1	0.00180523	1.68827e-06	1.68827e-06	1.68827e-06	1.68827e-06	1.68827e-06	1.68827e-06	1.68827e-06	1.68827e-06	1.68827e-06	1.68827e-06	1.68827e-06
Runx1	1.68827e-06	1.68827e-06	1.68827e-06	1.68827e-06	1.68827e-06	1.68827e-06	0.00027917	1.68827e-06	1.68827e-06	1.68827e-06	1.68827e-06	1.68827e-06
Ryr2	1.68827e-06	1.68827e-06	1.68827e-06	1.68827e-06	1.68827e-06	1.68827e-06	1.68827e-06	1.68827e-06	1.68827e-06	6.63797e-05	1.68827e-06	1.68827e-06
S100a10	1.68827e-06	0.00314261	1.68827e-06	1.68827e-06	1.68827e-06	1.68827e-06	1.68827e-06	1.68827e-06	1.68827e-06	1.68827e-06	1.68827e-06	1.68827e-06
S100a6	1.68827e-06	1.68827e-06	1.68827e-06	1.68827e-06	1.68827e-06	1.68827e-06	1.68827e-06	1.68827e-06	0.0231302	1.68827e-06	1.68827e-06	1.68827e-06
Samm50	1.68827e-06	1.68827e-06	1.68827e-06	1.68827e-06	1.68827e-06	1.68827e-06	1.68827e-06	1.68827e-06	1.68827e-06	1.68827e-06	0.00181511	1.68827e-06
Sar1b	1.68827e-06	1.68827e-06	1.68827e-06	1.68827e-06	1.68827e-06	1.68827e-06	1.68827e-06	1.68827e-06	1.68827e-06	1.68827e-06	0.0085157	1.68827e-06
Serpina1e	1.68827e-06	1.68827e-06	1.68827e-06	1.68827e-06	1.68827e-06	1.68827e-06	1.68827e-06	1.68827e-06	0.00815767	1.68827e-06	1.68827e-06	1.68827e-06
Serpinb6a	1.68827e-06	1.68827e-06	1.68827e-06	1.68827e-06	1.68827e-06	1.68827e-06	1.68827e-06	1.68827e-06	0.0026361	1.68827e-06	1.68827e-06	1.68827e-06
Slc25a13	1.68827e-06	1.68827e-06	1.68827e-06	1.68827e-06	1.68827e-06	1.68827e-06	1.68827e-06	1.68827e-06	1.68827e-06	1.68827e-06	0.00542816	1.68827e-06
Slc25a20	1.68827e-06	1.68827e-06	1.68827e-06	1.68827e-06	1.68827e-06	1.68827e-06	1.68827e-06	0.00206136	1.68827e-06	1.68827e-06	1.68827e-06	1.68827e-06
Slc35g3	1.68827e-06	1.68827e-06	1.68827e-06	1.68827e-06	1.68827e-06	1.68827e-06	1.68827e-06	1.68827e-06	0.00260879	1.68827e-06	1.68827e-06	1.68827e-06
Snrpd3	1.68827e-06	1.68827e-06	1.68827e-06	1.68827e-06	1.68827e-06	1.68827e-06	1.68827e-06	1.68827e-06	1.68827e-06	1.68827e-06	0.00814876	1.68827e-06
Sod2	1.68827e-06	1.68827e-06	1.68827e-06	1.68827e-06	1.68827e-06	1.68827e-06	1.68827e-06	1.68827e-06	0.0108513	1.68827e-06	1.68827e-06	1.68827e-06
Sptb	0.00062688	1.68827e-06	1.68827e-06	1.68827e-06	1.68827e-06	1.68827e-06	1.68827e-06	1.68827e-06	1.68827e-06	1.68827e-06	1.68827e-06	1.68827e-06
Srp14	1.68827e-06	1.68827e-06	1.68827e-06	1.68827e-06	1.68827e-06	1.68827e-06	1.68827e-06	0.00135356	1.68827e-06	1.68827e-06	1.68827e-06	1.68827e-06
Srprb	1.68827e-06	1.68827e-06	1.68827e-06	1.68827e-06	1.68827e-06	1.68827e-06	1.68827e-06	0.000284095	1.68827e-06	1.68827e-06	1.68827e-06	1.68827e-06
Stac3	0.0166014	1.68827e-06	1.68827e-06	1.68827e-06	1.68827e-06	1.68827e-06	1.68827e-06	1.68827e-06	1.68827e-06	1.68827e-06	1.68827e-06	1.68827e-06
Supv3l1	1.68827e-06	1.68827e-06	1.68827e-06	1.68827e-06	1.68827e-06	1.68827e-06	0.00963996	1.68827e-06	1.68827e-06	1.68827e-06	1.68827e-06	1.68827e-06
Synm	0.00748903	1.68827e-06	1.68827e-06	1.68827e-06	1.68827e-06	1.68827e-06	1.68827e-06	1.68827e-06	1.68827e-06	1.68827e-06	1.68827e-06	1.68827e-06
Synpo2	0.107605	1.68827e-06	1.68827e-06	1.68827e-06	1.68827e-06	1.68827e-06	1.68827e-06	1.68827e-06	1.68827e-06	1.68827e-06	1.68827e-06	1.68827e-06
Synpo2l	0.00456334	1.68827e-06	1.68827e-06	1.68827e-06	1.68827e-06	1.68827e-06	1.68827e-06	1.68827e-06	1.68827e-06	1.68827e-06	1.68827e-06	1.68827e-06
Tcea3	1.68827e-06	1.68827e-06	1.68827e-06	1.68827e-06	1.68827e-06	1.68827e-06	1.68827e-06	1.68827e-06	1.68827e-06	1.68827e-06	0.00435097	1.68827e-06
Tefm	1.68827e-06	0.000517112	1.68827e-06	1.68827e-06	1.68827e-06	1.68827e-06	1.68827e-06	1.68827e-06	1.68827e-06	1.68827e-06	1.68827e-06	1.68827e-06
Thrap3	8.95374e-05	1.68827e-06	1.68827e-06	1.68827e-06	1.68827e-06	1.68827e-06	1.68827e-06	1.68827e-06	1.68827e-06	1.68827e-06	1.68827e-06	1.68827e-06
Thsd4	1.68827e-06	1.68827e-06	1.68827e-06	1.68827e-06	1.68827e-06	1.68827e-06	1.68827e-06	1.68827e-06	1.68827e-06	0.00232412	1.68827e-06	1.68827e-06
Tigar	1.68827e-06	1.68827e-06	1.68827e-06	1.68827e-06	1.68827e-06	1.68827e-06	1.68827e-06	1.68827e-06	0.00361268	1.68827e-06	1.68827e-06	1.68827e-06
Tln2	1.68827e-06	1.68827e-06	1.68827e-06	1.68827e-06	1.68827e-06	1.68827e-06	1.68827e-06	1.68827e-06	1.68827e-06	1.68827e-06	0.00364969	1.68827e-06
Tnni1	0.0161602	1.68827e-06	1.68827e-06	1.68827e-06	1.68827e-06	1.68827e-06	1.68827e-06	1.68827e-06	1.68827e-06	1.68827e-06	1.68827e-06	1.68827e-06
Tpt1	1.68827e-06	1.68827e-06	1.68827e-06	1.68827e-06	1.68827e-06	1.68827e-06	1.68827e-06	1.68827e-06	0.0154533	1.68827e-06	1.68827e-06	1.68827e-06
Tra2a	1.68827e-06	1.68827e-06	1.68827e-06	1.68827e-06	1.68827e-06	0.000701634	1.68827e-06	1.68827e-06	1.68827e-06	1.68827e-06	1.68827e-06	1.68827e-06
Tubb2b	1.68827e-06	1.68827e-06	1.68827e-06	1.68827e-06	0.00460558	1.68827e-06	1.68827e-06	1.68827e-06	1.68827e-06	1.68827e-06	1.68827e-06	1.68827e-06
Vwa8	1.68827e-06	1.68827e-06	1.68827e-06	1.68827e-06	1.68827e-06	1.68827e-06	1.68827e-06	1.68827e-06	4.45889e-05	1.68827e-06	1.68827e-06	1.68827e-06
Zfp142	1.68827e-06	1.68827e-06	0.000129742	1.68827e-06	1.68827e-06	1.68827e-06	1.68827e-06	1.68827e-06	1.68827e-06	1.68827e-06	1.68827e-06	1.68827e-06
Hist1h2ba	1.68827e-06	0.00152303	1.68827e-06	1.68827e-06	1.68827e-06	1.68827e-06	1.64973e-05	1.68827e-06	1.68827e-06	1.68827e-06	1.68827e-06	1.68827e-06
Plec	0.034215	0.000131103	4.94043e-05	0.000228305	1.68827e-06	3.75526e-06	6.34682e-05	0.000176001	0.000382126	4.60066e-05	0.000136024	1.68827e-06
Tmod1	0.0797518	1.68827e-06	1.68827e-06	1.68827e-06	1.68827e-06	1.68827e-06	1.68827e-06	1.68827e-06	1.68827e-06	0.00160282	1.68827e-06	1.68827e-06
Actn1	0.278611	1.68827e-06	1.68827e-06	0.0110026	1.68827e-06	0.00174502	1.68827e-06	1.68827e-06	1.68827e-06	0.0203366	1.68827e-06	1.68827e-06
Mybpc1	0.1563	0.00678066	0.00210921	0.00374336	1.68827e-06	1.68827e-06	0.00107448	0.00215126	0.00674125	0.000419156	0.00796619	1.68827e-06
Actn3	5.28116	0.167823	0.0326961	0.0868402	0.00134453	0.0134612	0.0110445	0.024465	0.0386903	0.300011	0.096184	0.0148397
Rpl8	0.0116946	1.68827e-06	0.00459594	0.016242	0.00976672	0.00388482	1.68827e-06	0.00703903	0.00381219	0.0299334	0.0979768	1.68827e-06
Krt6b	1.68827e-06	1.68827e-06	1.68827e-06	1.68827e-06	1.68827e-06	0.000141167	1.68827e-06	1.68827e-06	1.68827e-06	0.00486572	1.68827e-06	1.68827e-06
Pdlim7	0.401954	0.00801459	1.68827e-06	0.00212983	1.68827e-06	1.68827e-06	0.00395849	0.00724149	1.68827e-06	0.00630525	1.68827e-06	0.00613676
Smyd1	0.00831811	1.68827e-06	1.68827e-06	1.68827e-06	1.68827e-06	1.68827e-06	1.68827e-06	1.68827e-06	0.000245074	1.68827e-06	1.68827e-06	1.68827e-06
Actn2	1.03642	0.0229552	0.0022325	0.0867215	0.000629914	0.00133209	1.68827e-06	0.00177768	0.00232694	0.0231297	0.130116	0.00263296
Lama2	0.00503598	0.000251723	0.000383103	1.68827e-06	1.68827e-06	1.68827e-06	1.68827e-06	0.000704042	0.000175236	1.68827e-06	1.68827e-06	1.68827e-06
Myl6	1.68827e-06	1.68827e-06	0.0471	1.68827e-06	1.68827e-06	1.68827e-06	1.68827e-06	1.68827e-06	0.00168103	1.68827e-06	1.68827e-06	1.68827e-06
Flnc	0.13143	0.00112482	4.29487e-05	0.000622228	3.86539e-05	1.68827e-06	0.000671907	0.000431393	0.00154652	0.00181282	0.00254331	8.68011e-05
Neb	0.890928	0.00168193	0.00145469	0.00546061	0.000805035	0.000823975	0.00149618	0.00359332	0.0018559	0.0243188	0.012934	0.00180676
Rps21	1.68827e-06	0.00669636	0.0113585	1.68827e-06	1.68827e-06	1.68827e-06	0.0211582	0.0200987	0.00364059	1.68827e-06	1.68827e-06	1.68827e-06
Sh3bgr	1.68827e-06	0.000149225	1.68827e-06	1.68827e-06	1.68827e-06	1.68827e-06	1.68827e-06	1.68827e-06	0.00395786	1.68827e-06	1.68827e-06	1.68827e-06
Cacna2d1	0.00733029	0.000386588	1.68827e-06	1.68827e-06	1.68827e-06	1.68827e-06	1.68827e-06	1.68827e-06	0.000727958	1.68827e-06	1.68827e-06	1.68827e-06
Capza2	0.156324	1.68827e-06	1.68827e-06	1.68827e-06	1.68827e-06	1.68827e-06	1.68827e-06	1.68827e-06	1.68827e-06	0.00691191	1.68827e-06	1.68827e-06
Klhl41	0.0512049	1.68827e-06	1.68827e-06	1.68827e-06	1.68827e-06	1.68827e-06	1.68827e-06	1.68827e-06	0.00243024	1.68827e-06	1.68827e-06	1.68827e-06
Myom1	0.641134	0.00820474	0.00260382	0.00633873	0.000380187	0.000773032	0.00620699	0.00951579	0.0151395	0.00990313	0.0107735	0.00302862
Pdia4	1.68827e-06	0.000297986	0.000372673	1.68827e-06	1.68827e-06	8.99022e-05	1.68827e-06	0.00045346	0.000529927	1.68827e-06	0.000524631	1.68827e-06
Ywhah	1.68827e-06	1.68827e-06	0.00105294	1.68827e-06	1.68827e-06	0.000430938	1.68827e-06	1.68827e-06	0.0276194	1.68827e-06	1.68827e-06	1.68827e-06
Mcm6	1.68827e-06	1.68827e-06	0.000404864	1.68827e-06	1.68827e-06	1.68827e-06	1.68827e-06	1.68827e-06	0.00050222	1.68827e-06	1.68827e-06	0.000781129
Prelp	0.00508043	1.68827e-06	1.68827e-06	0.00112562	1.68827e-06	1.68827e-06	1.68827e-06	1.68827e-06	0.00136401	1.68827e-06	1.68827e-06	1.68827e-06
Des	0.904932	0.0029903	0.00128257	0.0227833	1.68827e-06	0.000572311	0.00214917	0.0106796	0.00348813	0.0244242	0.0480349	1.68827e-06
Myot	0.141808	0.00410966	0.000644081	0.0051125	0.000769671	0.00035976	0.00383297	0.00287463	0.00554831	0.00454394	0.00378847	0.00128039
Phb	1.68827e-06	1.68827e-06	0.000261645	1.68827e-06	1.68827e-06	1.68827e-06	1.68827e-06	1.68827e-06	0.00352146	1.68827e-06	1.68827e-06	1.68827e-06
Krt7	0.0155105	1.68827e-06	1.68827e-06	1.68827e-06	1.68827e-06	1.68827e-06	0.0118011	1.68827e-06	0.0152287	0.00958992	1.68827e-06	1.68827e-06
Myom2	2.02738	0.0940282	0.0501762	0.0420946	0.00868837	0.0173929	0.051613	0.0742054	0.0935047	0.101771	0.0691819	0.027568
Ppp2r1a	1.68827e-06	1.68827e-06	0.000424928	1.68827e-06	1.68827e-06	1.68827e-06	1.68827e-06	1.68827e-06	0.00121941	1.68827e-06	1.68827e-06	0.000368713
Camk2g	0.0233739	1.68827e-06	1.68827e-06	1.68827e-06	1.68827e-06	1.68827e-06	0.000493155	0.000165774	1.68827e-06	0.000228808	0.000346976	0.000857975
Capn1	1.68827e-06	1.68827e-06	0.000647888	1.68827e-06	1.68827e-06	1.68827e-06	0.000585171	1.68827e-06	0.00172352	1.68827e-06	1.68827e-06	1.68827e-06
Ppp1r9b	1.68827e-06	1.68827e-06	0.00058951	0.00292464	1.68827e-06	1.68827e-06	1.68827e-06	1.68827e-06	0.0391926	1.68827e-06	1.68827e-06	1.68827e-06
Son	1.68827e-06	1.68827e-06	1.68827e-06	1.68827e-06	0.00108264	1.68827e-06	1.68827e-06	1.68827e-06	1.68827e-06	0.000596444	0.00520062	1.68827e-06
Lmna	0.0139802	4.7776e-05	1.68827e-06	1.68827e-06	1.68827e-06	1.68827e-06	1.68827e-06	0.000327088	0.000687099	1.68827e-06	1.68827e-06	0.000408187
Gm3244	1.68827e-06	0.00563351	0.0120317	1.68827e-06	1.68827e-06	1.68827e-06	0.0109277	0.0142986	0.00422536	1.68827e-06	0.00503428	1.68827e-06
Gm3873	1.68827e-06	0.00563351	0.0120317	1.68827e-06	1.68827e-06	1.68827e-06	0.0109277	0.0142986	0.00422536	1.68827e-06	0.00503428	1.68827e-06
Ndufb4	1.68827e-06	0.00563351	0.0120317	1.68827e-06	1.68827e-06	1.68827e-06	0.0109277	0.0142986	0.00422536	1.68827e-06	0.00503428	1.68827e-06
Camk2b	0.0132086	1.68827e-06	1.68827e-06	1.68827e-06	1.68827e-06	1.68827e-06	1.68827e-06	0.000146034	1.68827e-06	0.000201562	0.000305659	0.000755811
Tuba8	1.68827e-06	0.0189005	0.00264595	0.00886171	1.68827e-06	1.68827e-06	0.00488523	0.00759331	1.68827e-06	1.68827e-06	1.68827e-06	1.68827e-06
Actb	43.4801	0.357933	0.838757	1.68827e-06	0.207976	0.41444	0.483874	1.68827e-06	0.949734	3.75218	2.25352	1.68827e-06
Actg1	53.7107	0.442153	1.03611	1.68827e-06	0.256911	0.511956	0.597726	1.68827e-06	1.1732	4.63505	2.78376	1.68827e-06
Fxr1	0.00346845	0.00128054	0.000783983	1.68827e-06	1.68827e-06	1.68827e-06	0.00123945	0.00081169	0.000385034	1.68827e-06	1.68827e-06	1.68827e-06
Pdlim5	0.0668603	1.68827e-06	1.68827e-06	0.00113698	0.000233956	1.68827e-06	1.68827e-06	1.68827e-06	0.00694854	1.68827e-06	0.00288779	1.68827e-06
Phb2	1.68827e-06	1.68827e-06	0.000175413	1.68827e-06	1.68827e-06	1.68827e-06	1.68827e-06	1.68827e-06	0.00137939	1.68827e-06	1.68827e-06	1.68827e-06
Myh2	6.41362	0.351	0.40907	0.33367	0.023562	0.0345744	0.319701	0.409468	0.7131	0.254861	0.473379	0.0765517
Mylk2	0.000801833	1.68827e-06	1.68827e-06	1.68827e-06	1.68827e-06	1.68827e-06	1.68827e-06	1.68827e-06	0.00588421	1.68827e-06	1.68827e-06	1.68827e-06
Rplp0	0.0123544	1.68827e-06	1.68827e-06	1.68827e-06	1.68827e-06	1.68827e-06	1.68827e-06	1.68827e-06	1.68827e-06	1.68827e-06	1.68827e-06	0.0016909
Acta1	142.032	1.03374	3.07697	6.52432	0.700105	1.69947	1.2373	2.37527	4.39985	15.6418	9.64659	2.65431
Myh3	1.10504	0.0158829	0.026189	0.000436398	1.68827e-06	1.68827e-06	0.0234019	0.0354234	0.149915	1.68827e-06	0.000921066	1.68827e-06
Srrm1	1.68827e-06	6.64754e-05	0.00247441	0.0205188	0.0182137	0.00774297	0.00375824	0.00338786	1.68827e-06	0.0135921	0.0688805	0.0163615
1700003H04Rik	1.68827e-06	1.68827e-06	0.0056581	1.68827e-06	1.68827e-06	1.68827e-06	0.0385513	1.68827e-06	1.68827e-06	1.68827e-06	1.68827e-06	1.68827e-06
Ttn	0.845464	0.0143417	0.0060629	0.0308615	0.00932025	0.0109781	0.00833089	0.0163661	0.0107237	0.0767375	0.070227	0.0342631
2700060E02Rik	0.00404807	1.68827e-06	0.00274582	1.68827e-06	1.68827e-06	1.68827e-06	1.68827e-06	1.68827e-06	1.68827e-06	0.000674098	0.00154112	0.000678202
Rps11	1.68827e-06	0.0294828	0.0110606	0.00631125	0.00491941	0.0138501	0.0193545	0.00779935	0.00858581	0.00125305	0.00294559	1.68827e-06
Eif5a	0.00126907	0.00088356	0.00073575	1.68827e-06	1.68827e-06	1.68827e-06	0.0013148	0.00115237	0.00329886	1.68827e-06	1.68827e-06	1.68827e-06
Eif5a2	0.000993185	0.000691482	0.000575805	1.68827e-06	1.68827e-06	1.68827e-06	0.00102898	0.000901858	0.00258172	1.68827e-06	1.68827e-06	1.68827e-06
Ldb3	1.67612	0.087058	0.0245464	0.035972	0.0158449	0.0153362	0.0449967	0.0535403	0.176628	0.0381985	0.160172	0.0234053
Hist2h2be	0.00236283	1.68827e-06	1.68827e-06	1.68827e-06	1.68827e-06	1.68827e-06	1.88541e-05	1.68827e-06	0.0010843	1.68827e-06	1.68827e-06	0.00793298
Hist3h2ba	0.00236283	1.68827e-06	1.68827e-06	1.68827e-06	1.68827e-06	1.68827e-06	1.88541e-05	1.68827e-06	0.0010843	1.68827e-06	1.68827e-06	0.00793298
Tnnc2	6.23183	0.436343	0.128473	0.470324	0.0470804	0.0808889	0.0445945	0.0611629	0.34308	1.20246	0.690258	0.0774185
Fgb	0.00592552	0.00297032	0.00295223	0.000624702	1.68827e-06	1.68827e-06	0.00638209	0.00443014	0.00449954	1.68827e-06	0.00203783	0.00166306
Myl3	0.73772	1.68827e-06	0.00286744	0.0244877	1.68827e-06	1.68827e-06	1.68827e-06	1.68827e-06	0.00354164	1.68827e-06	0.154781	1.68827e-06
Tnnt3	11.6846	0.887874	0.310913	0.809884	0.112579	0.132337	0.131356	0.187058	0.66727	2.03304	1.44017	0.303504
Cox7a2	1.68827e-06	1.68827e-06	1.68827e-06	1.68827e-06	1.68827e-06	0.00268684	1.68827e-06	1.68827e-06	0.0141245	1.68827e-06	1.68827e-06	1.68827e-06
Myh13	1.93492	0.0951337	0.123767	0.0685884	0.0245721	0.0334569	0.112277	0.0522443	0.291232	0.156954	0.165372	0.0181026
Apobec2	0.0268709	1.68827e-06	0.00244533	1.68827e-06	1.68827e-06	0.00158798	0.000401733	0.0115703	0.0555073	1.68827e-06	0.00464188	0.00466976
Tubb4b	0.161219	0.0975178	0.103234	0.0405034	0.00460558	0.0177083	1.68827e-06	0.155159	0.161801	0.0675649	0.114627	0.089443
Gm11100	0.0233669	0.0100289	1.68827e-06	0.0145546	1.68827e-06	0.00594883	0.0233704	0.0190841	1.68827e-06	1.68827e-06	0.0587997	1.68827e-06
Myl1	76.1243	2.00151	2.63161	2.72325	0.439731	0.666416	2.53802	2.88921	7.87057	6.57094	4.75981	1.58455
Tgm2	0.0103992	0.00234331	1.68827e-06	1.68827e-06	1.68827e-06	1.68827e-06	0.00111404	0.0013297	0.00217119	1.68827e-06	1.68827e-06	1.68827e-06
Sdha	0.00236425	0.00229794	0.00195286	1.68827e-06	1.68827e-06	0.00058561	0.0028537	0.00068305	0.00761667	1.68827e-06	0.00193765	1.68827e-06
Ndrg2	0.0026498	1.68827e-06	1.68827e-06	1.68827e-06	1.68827e-06	1.68827e-06	1.68827e-06	1.68827e-06	0.00265921	1.68827e-06	0.00370981	1.68827e-06
115489096	1.68827e-06	0.000168081	6.85447e-05	1.68827e-06	1.68827e-06	1.68827e-06	1.68827e-06	9.12059e-05	1.68827e-06	1.68827e-06	1.68827e-06	1.68827e-06
115489100	1.68827e-06	0.000189769	7.73892e-05	1.68827e-06	1.68827e-06	1.68827e-06	1.68827e-06	0.000102974	1.68827e-06	1.68827e-06	1.68827e-06	1.68827e-06
115489121	1.68827e-06	0.000173025	7.05608e-05	1.68827e-06	1.68827e-06	1.68827e-06	1.68827e-06	9.38884e-05	1.68827e-06	1.68827e-06	1.68827e-06	1.68827e-06
115489122	1.68827e-06	0.000173025	7.05608e-05	1.68827e-06	1.68827e-06	1.68827e-06	1.68827e-06	9.38884e-05	1.68827e-06	1.68827e-06	1.68827e-06	1.68827e-06
115489126	1.68827e-06	0.000168081	6.85447e-05	1.68827e-06	1.68827e-06	1.68827e-06	1.68827e-06	9.12059e-05	1.68827e-06	1.68827e-06	1.68827e-06	1.68827e-06
115489127	1.68827e-06	0.000189769	7.73892e-05	1.68827e-06	1.68827e-06	1.68827e-06	1.68827e-06	0.000102974	1.68827e-06	1.68827e-06	1.68827e-06	1.68827e-06
115489139	1.68827e-06	0.000168081	6.85447e-05	1.68827e-06	1.68827e-06	1.68827e-06	1.68827e-06	9.12059e-05	1.68827e-06	1.68827e-06	1.68827e-06	1.68827e-06
Zcchc17	1.68827e-06	0.00798211	0.00629881	1.68827e-06	1.68827e-06	1.68827e-06	0.0155529	0.0095776	0.00299999	1.68827e-06	1.68827e-06	1.68827e-06
Lamb1	0.00179077	1.68827e-06	1.68827e-06	1.68827e-06	1.68827e-06	1.68827e-06	1.68827e-06	0.000273456	0.000159828	1.68827e-06	1.68827e-06	1.68827e-06
Camk2a	0.0576439	1.68827e-06	1.68827e-06	1.68827e-06	1.68827e-06	1.68827e-06	1.68827e-06	0.000210533	0.0127316	0.000290586	0.000440659	1.68827e-06
Dhx30	1.68827e-06	1.68827e-06	0.00205058	1.68827e-06	0.00280585	1.68827e-06	0.0022007	1.68827e-06	1.68827e-06	1.68827e-06	0.00413683	0.00240988
Gsn	0.0155494	1.68827e-06	1.68827e-06	1.68827e-06	1.68827e-06	1.68827e-06	1.68827e-06	0.00265915	1.68827e-06	1.68827e-06	0.00131491	1.68827e-06
Rpl3	1.68827e-06	1.68827e-06	1.68827e-06	1.68827e-06	0.00124572	0.00052138	1.68827e-06	1.68827e-06	1.68827e-06	1.68827e-06	0.00695165	1.68827e-06
Tnni2	5.05125	0.289195	0.0996012	0.551191	0.0700267	0.170034	0.0515894	0.139552	0.222361	1.40033	0.607649	0.154078
Col6a1	0.0446712	0.00314206	0.00534058	0.000683142	1.68827e-06	1.68827e-06	0.0017039	0.0104255	0.00856667	0.000833335	1.68827e-06	1.68827e-06
Crat	1.68827e-06	0.000181483	0.000295151	1.68827e-06	1.68827e-06	1.68827e-06	0.000396843	0.000365099	0.000116624	1.68827e-06	1.68827e-06	1.68827e-06
Cfb	1.68827e-06	0.00163316	0.0023203	1.68827e-06	1.68827e-06	1.68827e-06	0.000877428	0.00189254	0.000615421	0.00127706	1.68827e-06	0.00148224
Cav1	0.0233813	1.68827e-06	1.68827e-06	1.68827e-06	1.68827e-06	1.68827e-06	1.68827e-06	1.68827e-06	0.00603643	1.68827e-06	1.68827e-06	1.68827e-06
Ambp	1.68827e-06	0.00241034	0.00212169	1.68827e-06	0.00250604	0.00107987	0.00253211	0.00234101	1.68827e-06	0.00284237	0.0038175	1.68827e-06
Myh4	71.4207	4.00319	5.39837	2.07616	0.604148	0.780232	4.94387	6.13953	12.6473	6.03127	4.23711	1.24225
Plcl1	0.461267	0.0103889	0.00369155	0.0431996	1.68827e-06	0.0156027	0.00929804	0.0162217	0.0337025	0.103629	0.0390007	0.0124393
Ogn	0.01002	1.68827e-06	1.68827e-06	1.68827e-06	1.68827e-06	1.68827e-06	1.68827e-06	1.68827e-06	0.00280969	1.68827e-06	1.68827e-06	1.68827e-06
Adrm1	1.68827e-06	1.68827e-06	0.000589782	1.68827e-06	1.68827e-06	1.68827e-06	0.000412085	1.68827e-06	0.000951539	1.68827e-06	1.68827e-06	1.68827e-06
Hsp90aa1	1.68827e-06	1.68827e-06	0.0059192	0.00153975	1.68827e-06	0.00113959	1.68827e-06	1.68827e-06	0.00528148	1.68827e-06	1.68827e-06	0.0129487
Sccpdh	1.68827e-06	5.47772e-05	1.68827e-06	1.68827e-06	1.68827e-06	1.68827e-06	1.68827e-06	1.68827e-06	0.000184706	1.68827e-06	1.68827e-06	1.68827e-06
Rpl14	0.0220651	0.00378792	0.00458508	1.68827e-06	0.00775882	1.68827e-06	1.68827e-06	0.00878876	1.68827e-06	0.0131554	0.0237503	0.0128464
Gnl3	0.00147795	0.0232343	0.0381699	0.00621243	0.00120845	0.00434094	0.040691	0.0375516	0.0233374	0.00195226	0.0036374	0.00542627
Obscn	0.0204559	1.68827e-06	1.68827e-06	3.82831e-05	1.68827e-06	1.68827e-06	0.00132125	0.00150857	0.000981619	9.87291e-05	0.00227328	0.000566122
Rpl18	0.0819167	1.68827e-06	1.68827e-06	1.68827e-06	1.68827e-06	1.68827e-06	1.68827e-06	0.0118549	0.0140969	1.68827e-06	1.68827e-06	1.68827e-06
Krt2	0.00103415	0.0302065	0.00410493	1.68827e-06	0.000583094	0.000175227	0.0299974	0.0191154	0.00406835	0.00139388	0.00896311	1.68827e-06
Eef1d	1.68827e-06	1.68827e-06	0.000910547	1.68827e-06	1.68827e-06	1.68827e-06	1.68827e-06	1.68827e-06	0.00298699	1.68827e-06	1.68827e-06	1.68827e-06
Hspb1	0.174523	0.00447671	1.68827e-06	1.68827e-06	1.68827e-06	1.68827e-06	0.00392779	0.00603092	0.0252231	0.00400573	0.0150836	0.00900479
Pdlim3	0.0413568	1.68827e-06	1.68827e-06	1.68827e-06	1.68827e-06	1.68827e-06	0.00285998	1.68827e-06	0.0104757	1.68827e-06	1.68827e-06	1.68827e-06
Tcof1	1.68827e-06	0.000539434	0.000609955	0.010316	0.0121777	0.00848022	0.000445378	0.000483513	1.68827e-06	0.00498926	0.0295384	0.0183438
Krt76	1.68827e-06	0.0391134	0.0180381	1.68827e-06	1.68827e-06	1.68827e-06	0.0476684	0.0588666	1.68827e-06	1.68827e-06	1.68827e-06	1.68827e-06
Lamb2	0.00209182	0.000232886	0.000459707	1.68827e-06	1.68827e-06	1.68827e-06	1.68827e-06	0.000802495	0.000599625	1.68827e-06	1.68827e-06	1.68827e-06
Hist1h4a	0.115707	0.00417728	0.00355272	0.0121836	0.007637	0.00397482	0.00291551	0.00492224	0.0176516	0.0116131	0.0281706	0.0121988
Hist1h4b	0.115707	0.00417728	0.00355272	0.0121836	0.007637	0.00397482	0.00291551	0.00492224	0.0176516	0.0116131	0.0281706	0.0121988
Hist1h4c	0.115707	0.00417728	0.00355272	0.0121836	0.007637	0.00397482	0.00291551	0.00492224	0.0176516	0.0116131	0.0281706	0.0121988
Hist1h4d	0.115707	0.00417728	0.00355272	0.0121836	0.007637	0.00397482	0.00291551	0.00492224	0.0176516	0.0116131	0.0281706	0.0121988
Hist1h4f	0.115707	0.00417728	0.00355272	0.0121836	0.007637	0.00397482	0.00291551	0.00492224	0.0176516	0.0116131	0.0281706	0.0121988
Hist1h4h	0.115707	0.00417728	0.00355272	0.0121836	0.007637	0.00397482	0.00291551	0.00492224	0.0176516	0.0116131	0.0281706	0.0121988
Hist1h4i	0.115707	0.00417728	0.00355272	0.0121836	0.007637	0.00397482	0.00291551	0.00492224	0.0176516	0.0116131	0.0281706	0.0121988
Hist1h4j	0.115707	0.00417728	0.00355272	0.0121836	0.007637	0.00397482	0.00291551	0.00492224	0.0176516	0.0116131	0.0281706	0.0121988
Hist1h4k	0.115707	0.00417728	0.00355272	0.0121836	0.007637	0.00397482	0.00291551	0.00492224	0.0176516	0.0116131	0.0281706	0.0121988
Hist1h4m	0.115707	0.00417728	0.00355272	0.0121836	0.007637	0.00397482	0.00291551	0.00492224	0.0176516	0.0116131	0.0281706	0.0121988
Hist1h4n	0.115707	0.00417728	0.00355272	0.0121836	0.007637	0.00397482	0.00291551	0.00492224	0.0176516	0.0116131	0.0281706	0.0121988
Hist2h4	0.115707	0.00417728	0.00355272	0.0121836	0.007637	0.00397482	0.00291551	0.00492224	0.0176516	0.0116131	0.0281706	0.0121988
Hist4h4	0.115707	0.00417728	0.00355272	0.0121836	0.007637	0.00397482	0.00291551	0.00492224	0.0176516	0.0116131	0.0281706	0.0121988
Col6a3	0.0704797	0.00371777	0.00647274	1.68827e-06	1.68827e-06	1.68827e-06	0.00141056	0.0178836	0.0160685	0.000426395	0.000250597	0.00025379
Rpl28	0.0137616	1.68827e-06	1.68827e-06	0.00286695	1.68827e-06	1.68827e-06	1.68827e-06	0.00274074	1.68827e-06	0.00503066	1.68827e-06	1.68827e-06
Eif4b	1.68827e-06	6.38165e-05	1.68827e-06	1.68827e-06	1.68827e-06	1.68827e-06	1.68827e-06	1.68827e-06	0.000175682	1.68827e-06	1.68827e-06	1.68827e-06
Nid1	0.005463	1.68827e-06	1.68827e-06	1.68827e-06	1.68827e-06	1.68827e-06	1.68827e-06	0.00163418	0.000452575	1.68827e-06	1.68827e-06	1.68827e-06
Fgg	0.0143751	0.00298576	0.00104567	1.68827e-06	0.00172906	1.68827e-06	0.00286858	1.68827e-06	0.00372157	0.00416155	0.0117874	0.00750095
D1Pas1	0.00298334	0.00129518	1.68827e-06	1.68827e-06	9.78401e-05	1.68827e-06	0.00196366	0.00265651	0.000708784	0.000169362	0.000790782	0.000325455
Krt75	0.0295505	1.68827e-06	1.68827e-06	1.68827e-06	1.68827e-06	0.000132611	1.68827e-06	1.68827e-06	0.0676059	0.00457083	1.68827e-06	1.68827e-06
Eno2	0.00415827	0.0476054	0.00997621	1.68827e-06	1.68827e-06	0.00510188	0.00326472	0.0924088	0.0292949	1.68827e-06	1.68827e-06	1.68827e-06
Myh7	2.95773	0.153076	0.204248	0.736047	1.68827e-06	1.68827e-06	1.44406	0.214235	0.511297	1.68827e-06	0.115666	1.68827e-06
Apoe	0.00141533	0.00844642	0.00826617	1.68827e-06	1.68827e-06	0.000671039	0.00876116	0.00743265	0.00691934	1.68827e-06	0.00342901	1.68827e-06
Serbp1	1.68827e-06	0.000151089	0.000327224	1.68827e-06	1.68827e-06	1.68827e-06	0.0003958	0.000147253	0.000217443	1.68827e-06	1.68827e-06	1.68827e-06
Serpinh1	0.000823231	1.68827e-06	1.68827e-06	1.68827e-06	1.68827e-06	1.68827e-06	1.68827e-06	1.68827e-06	1.68827e-06	1.68827e-06	0.00200569	1.68827e-06
Hist1h1c	0.014101	1.68827e-06	1.68827e-06	0.556345	0.345962	0.223326	1.68827e-06	1.68827e-06	1.68827e-06	0.383703	0.895399	0.429282
Rbbp6	1.68827e-06	0.000941226	0.000356988	1.68827e-06	0.00218232	0.00109903	1.68827e-06	0.00109271	0.00096007	0.000614918	0.00189369	0.00141557
Tnnc1	0.03307	1.68827e-06	1.68827e-06	1.68827e-06	1.68827e-06	1.68827e-06	1.68827e-06	1.68827e-06	1.68827e-06	1.68827e-06	0.0137685	1.68827e-06
Tubb4a	0.109795	1.68827e-06	1.68827e-06	1.68827e-06	1.68827e-06	1.68827e-06	0.0899756	1.68827e-06	0.110572	1.68827e-06	1.68827e-06	1.68827e-06
Vim	0.0271959	0.000668808	0.00546873	0.000682323	1.68827e-06	0.000315094	0.00575997	0.0181872	0.0233025	0.00223846	0.00244929	0.0011939
Mylpf	25.3823	1.14436	0.491815	1.50189	0.246531	0.354696	1.32259	1.26893	5.00401	4.3518	3.37734	0.574323
Col6a2	0.0238711	0.000704586	0.00116166	1.68827e-06	1.68827e-06	0.00014968	1.68827e-06	0.00684095	0.00623952	1.68827e-06	1.68827e-06	1.68827e-06
Trdn	0.0286444	0.00254943	0.0044193	1.68827e-06	1.68827e-06	0.00116151	0.00760774	0.00626205	0.01846	0.0114644	0.00886504	1.68827e-06
Ybx3	0.00350534	1.68827e-06	1.68827e-06	1.68827e-06	1.68827e-06	1.68827e-06	1.68827e-06	1.68827e-06	0.00155977	1.68827e-06	1.68827e-06	1.68827e-06
Fhl3	0.0211135	0.00944156	0.00936636	0.0040446	0.00454449	0.00388979	0.00956034	0.0095421	0.0108686	0.00658244	0.00470439	0.00193671
Tpm2	4.26569	0.00583811	0.00165766	0.351627	0.0283216	0.0510634	0.0108959	0.0128493	0.0844632	1.4566	0.781981	0.132055
Chchd3	0.0265961	1.68827e-06	1.68827e-06	0.00187102	1.68827e-06	1.68827e-06	1.68827e-06	1.68827e-06	0.00994226	1.68827e-06	0.0045555	1.68827e-06
Psmd4	1.68827e-06	0.00158873	1.68827e-06	1.68827e-06	1.68827e-06	1.68827e-06	0.00108227	1.68827e-06	0.00170722	1.68827e-06	1.68827e-06	1.68827e-06
Jchain	0.0153156	0.0288047	0.0304064	1.68827e-06	1.68827e-06	1.68827e-06	0.0272174	1.68827e-06	0.02365	1.68827e-06	1.68827e-06	1.68827e-06
Serpina1a	0.00260575	0.00168031	0.00214969	0.000759666	1.68827e-06	0.000741422	1.68827e-06	1.68827e-06	1.68827e-06	0.00516363	1.68827e-06	1.68827e-06
Tufm	0.0248968	0.0175659	0.0204573	0.00213781	1.68827e-06	0.00147345	0.0188996	0.0319645	0.016342	0.00176696	0.00876868	0.00686782
Ppp1cb	1.68827e-06	0.00204254	0.00130508	1.68827e-06	1.68827e-06	1.68827e-06	0.000377007	0.000451089	0.00504087	1.68827e-06	1.68827e-06	1.68827e-06
1700009N14Rik	1.68827e-06	0.00211944	0.00195198	1.68827e-06	0.000306313	1.68827e-06	1.68827e-06	1.68827e-06	0.0083624	1.68827e-06	1.68827e-06	1.68827e-06
Ran	1.68827e-06	0.00229606	0.00211465	1.68827e-06	0.000331839	1.68827e-06	1.68827e-06	1.68827e-06	0.00905927	1.68827e-06	1.68827e-06	1.68827e-06
Phkb	0.00710837	1.68827e-06	0.00100471	1.68827e-06	1.68827e-06	1.68827e-06	0.00141591	0.00251147	0.00543468	1.68827e-06	0.00158022	0.000895894
Trp53bp1	0.0150838	0.10218	0.0827437	0.0355937	0.0345282	0.0294289	0.0945273	0.107649	0.0745042	0.0185532	0.035605	0.0245631
Ndufa13	0.005299	1.68827e-06	1.68827e-06	1.68827e-06	1.68827e-06	1.68827e-06	0.000839824	0.00630858	0.00171392	1.68827e-06	1.68827e-06	1.68827e-06
Tpm1	6.72272	0.0367523	0.00161286	0.887156	0.0628127	0.284201	0.0210657	0.0408719	0.370531	2.74148	1.42332	0.289105
Hist1h2bc	0.00236283	0.00174061	1.68827e-06	1.68827e-06	0.00506519	0.0151082	1.88541e-05	1.68827e-06	0.0010843	1.68827e-06	0.0291667	0.00793298
Hist1h2be	0.00236283	0.00174061	1.68827e-06	1.68827e-06	0.00506519	0.0151082	1.88541e-05	1.68827e-06	0.0010843	1.68827e-06	0.0291667	0.00793298
Hist1h2bg	0.00236283	0.00174061	1.68827e-06	1.68827e-06	0.00506519	0.0151082	1.88541e-05	1.68827e-06	0.0010843	1.68827e-06	0.0291667	0.00793298
Hist1h2bh	0.00236283	0.00174061	1.68827e-06	1.68827e-06	0.00506519	0.0151082	1.88541e-05	1.68827e-06	0.0010843	1.68827e-06	0.0291667	0.00793298
Hist1h2bm	0.00236283	0.00174061	1.68827e-06	1.68827e-06	0.00506519	0.0151082	1.88541e-05	1.68827e-06	0.0010843	1.68827e-06	0.0291667	0.00793298
Hist2h2bb	0.00236283	0.00174061	1.68827e-06	1.68827e-06	0.00506519	0.0151082	1.88541e-05	1.68827e-06	0.0010843	1.68827e-06	0.0291667	0.00793298
Gars	1.68827e-06	1.68827e-06	0.000720643	1.68827e-06	1.68827e-06	1.68827e-06	1.68827e-06	1.68827e-06	0.000368124	1.68827e-06	1.68827e-06	1.68827e-06
H1f0	0.777441	0.499683	0.457226	4.43423	5.2627	3.71698	0.494848	0.643831	0.593826	3.40818	9.58435	4.76413
Hist1h1b	1.68827e-06	1.68827e-06	1.68827e-06	0.228083	0.211764	0.118353	1.68827e-06	1.68827e-06	1.68827e-06	0.107471	0.284884	0.00114713
Dnajc25	0.531063	1.68827e-06	0.0566304	1.68827e-06	1.68827e-06	0.0128914	0.0943117	0.0564675	0.159009	1.68827e-06	0.0644773	1.68827e-06
Phka1	0.0155225	0.00242637	0.0023542	0.00162208	1.68827e-06	0.00040251	0.00422479	0.00655175	0.0033773	0.000965441	0.000651988	1.68827e-06
Srsf3	1.68827e-06	1.68827e-06	1.68827e-06	1.68827e-06	1.68827e-06	0.00307845	1.68827e-06	1.68827e-06	1.68827e-06	1.68827e-06	0.00585046	1.68827e-06
Mybpc2	1.10096	0.411226	0.322206	0.145573	0.112996	0.0625746	0.45441	0.517341	0.556871	0.333711	0.502232	0.200697
Hspb6	0.204522	0.00539218	0.00456644	1.68827e-06	1.68827e-06	1.68827e-06	0.0142085	0.00491295	0.0157939	0.0103648	0.0820045	1.68827e-06
Hist1h1d	0.0129259	1.68827e-06	1.68827e-06	1.68827e-06	0.377083	0.256673	1.68827e-06	1.68827e-06	1.68827e-06	0.0279451	1.68827e-06	0.393509
Gm12657	0.0132604	1.68827e-06	1.68827e-06	0.00482162	0.00221925	0.000378512	0.000403483	0.000542354	0.000938083	0.00570215	0.0196941	0.00216601
H3f3a	0.0159125	1.68827e-06	1.68827e-06	0.00578594	0.0026631	0.000454214	0.00048418	0.000650825	0.0011257	0.00684258	0.0236329	0.00259921
H3f3b	0.0159125	1.68827e-06	1.68827e-06	0.00578594	0.0026631	0.000454214	0.00048418	0.000650825	0.0011257	0.00684258	0.0236329	0.00259921
H3f3c	0.0159125	1.68827e-06	1.68827e-06	0.00578594	0.0026631	0.000454214	0.00048418	0.000650825	0.0011257	0.00684258	0.0236329	0.00259921
Hist1h3a	0.0159125	1.68827e-06	1.68827e-06	0.00578594	0.0026631	0.000454214	0.00048418	0.000650825	0.0011257	0.00684258	0.0236329	0.00259921
Hist1h3b	0.0159125	1.68827e-06	1.68827e-06	0.00578594	0.0026631	0.000454214	0.00048418	0.000650825	0.0011257	0.00684258	0.0236329	0.00259921
Hist1h3c	0.0159125	1.68827e-06	1.68827e-06	0.00578594	0.0026631	0.000454214	0.00048418	0.000650825	0.0011257	0.00684258	0.0236329	0.00259921
Hist1h3d	0.0159125	1.68827e-06	1.68827e-06	0.00578594	0.0026631	0.000454214	0.00048418	0.000650825	0.0011257	0.00684258	0.0236329	0.00259921
Hist1h3e	0.0159125	1.68827e-06	1.68827e-06	0.00578594	0.0026631	0.000454214	0.00048418	0.000650825	0.0011257	0.00684258	0.0236329	0.00259921
Hist1h3f	0.0159125	1.68827e-06	1.68827e-06	0.00578594	0.0026631	0.000454214	0.00048418	0.000650825	0.0011257	0.00684258	0.0236329	0.00259921
Hist1h3g	0.0159125	1.68827e-06	1.68827e-06	0.00578594	0.0026631	0.000454214	0.00048418	0.000650825	0.0011257	0.00684258	0.0236329	0.00259921
Hist1h3h	0.0159125	1.68827e-06	1.68827e-06	0.00578594	0.0026631	0.000454214	0.00048418	0.000650825	0.0011257	0.00684258	0.0236329	0.00259921
Hist1h3i	0.0159125	1.68827e-06	1.68827e-06	0.00578594	0.0026631	0.000454214	0.00048418	0.000650825	0.0011257	0.00684258	0.0236329	0.00259921
Hist2h3b	0.0159125	1.68827e-06	1.68827e-06	0.00578594	0.0026631	0.000454214	0.00048418	0.000650825	0.0011257	0.00684258	0.0236329	0.00259921
Hist2h3c1	0.0159125	1.68827e-06	1.68827e-06	0.00578594	0.0026631	0.000454214	0.00048418	0.000650825	0.0011257	0.00684258	0.0236329	0.00259921
Hist2h3c2	0.0159125	1.68827e-06	1.68827e-06	0.00578594	0.0026631	0.000454214	0.00048418	0.000650825	0.0011257	0.00684258	0.0236329	0.00259921
Dstn	1.68827e-06	1.68827e-06	1.68827e-06	0.000525703	1.68827e-06	1.68827e-06	1.68827e-06	1.68827e-06	1.68827e-06	1.68827e-06	0.000930846	1.68827e-06
Ywhab	1.68827e-06	1.68827e-06	0.00120336	1.68827e-06	1.68827e-06	0.000492501	1.68827e-06	1.68827e-06	0.00287835	1.68827e-06	1.68827e-06	1.68827e-06
Ptrf	0.0269154	0.00559874	0.00454312	0.00219966	1.68827e-06	1.68827e-06	0.00302488	0.0122352	0.0174128	1.68827e-06	0.0156265	0.00246936
Immt	0.0156574	0.000158864	0.000791784	1.68827e-06	1.68827e-06	1.68827e-06	0.000845546	0.00514246	0.00348446	0.00133845	1.68827e-06	1.68827e-06
Pltp	1.68827e-06	0.00104483	1.68827e-06	0.0012211	0.000686855	0.00047293	0.00128007	0.00130832	0.00163237	1.68827e-06	1.68827e-06	1.68827e-06
Kpna3	1.68827e-06	1.68827e-06	1.68827e-06	0.0120591	0.00753118	0.00360518	1.68827e-06	1.68827e-06	1.68827e-06	0.00230102	0.00756112	0.00805812
Rtcb	1.68827e-06	0.00141749	0.00234457	0.000115695	1.68827e-06	0.000255813	0.00115142	0.00191437	1.68827e-06	1.68827e-06	1.68827e-06	1.68827e-06
Tra2b	1.68827e-06	1.68827e-06	1.68827e-06	0.0220413	0.0229087	0.0152435	1.68827e-06	1.68827e-06	1.68827e-06	1.68827e-06	0.0288116	0.0174389
Rtn4ip1	1.68827e-06	0.000709561	0.000609691	1.68827e-06	1.68827e-06	1.68827e-06	1.68827e-06	1.68827e-06	1.68827e-06	1.68827e-06	1.68827e-06	0.00206906
Arglu1	1.68827e-06	0.0113694	0.0328281	0.0165685	0.0116373	0.00786337	1.68827e-06	0.013106	1.68827e-06	1.68827e-06	0.0752358	0.017618
Myh8	4.84986	0.346034	0.561514	0.364574	0.0764549	0.0748294	0.549932	0.668187	1.58477	0.822446	0.971278	0.194667
Ndufs3	0.00250857	1.68827e-06	1.68827e-06	1.68827e-06	1.68827e-06	1.68827e-06	1.68827e-06	1.68827e-06	0.00396525	1.68827e-06	1.68827e-06	1.68827e-06
Krt16	1.68827e-06	0.0129384	1.68827e-06	1.68827e-06	1.68827e-06	1.68827e-06	0.00302165	0.0161636	1.68827e-06	1.68827e-06	1.68827e-06	1.68827e-06
Rpl39	1.68827e-06	1.68827e-06	1.68827e-06	3.1249	2.45445	2.13812	0.289663	1.68827e-06	1.68827e-06	2.47071	1.68827e-06	7.39186
115489720	1.68827e-06	1.68827e-06	1.68827e-06	1.56245	1.22723	1.06906	0.144832	1.68827e-06	1.68827e-06	1.23535	1.68827e-06	3.69593
Hnrnph1	0.00260027	1.68827e-06	1.68827e-06	1.68827e-06	1.68827e-06	1.68827e-06	1.68827e-06	0.000943851	0.000820895	1.68827e-06	1.68827e-06	1.68827e-06
Hnrnph2	0.00226223	1.68827e-06	1.68827e-06	1.68827e-06	1.68827e-06	1.68827e-06	1.68827e-06	0.00082115	0.000714179	1.68827e-06	1.68827e-06	1.68827e-06
Ddx3x	0.00298334	0.00129518	0.00359021	1.68827e-06	9.78401e-05	1.68827e-06	0.00196366	0.00265651	0.000708784	0.000169362	0.000790782	0.000325455
Cct5	1.68827e-06	0.000186807	0.00024133	1.68827e-06	1.68827e-06	1.68827e-06	0.000292474	0.000260911	1.68827e-06	1.68827e-06	1.68827e-06	1.68827e-06
Itih4	1.68827e-06	1.68827e-06	0.000903963	1.68827e-06	1.68827e-06	1.68827e-06	0.000221888	1.68827e-06	0.000419079	1.68827e-06	1.68827e-06	1.68827e-06
Kcnj11	1.68827e-06	0.000382507	1.68827e-06	1.68827e-06	1.68827e-06	1.68827e-06	1.68827e-06	0.000555051	1.68827e-06	1.68827e-06	1.68827e-06	1.68827e-06
Rplp2	0.0213061	1.68827e-06	1.68827e-06	1.68827e-06	1.68827e-06	1.68827e-06	1.68827e-06	1.68827e-06	0.0146931	1.68827e-06	1.68827e-06	1.68827e-06
Plin4	0.00362933	0.000154214	0.0002275	5.73588e-05	1.68827e-06	1.68827e-06	0.000277072	0.000446549	0.0019228	1.68827e-06	0.000300706	0.000153272
Prg2	0.00589566	0.00904855	0.00189415	1.68827e-06	1.68827e-06	1.68827e-06	0.00687849	1.68827e-06	0.00698319	1.68827e-06	1.68827e-06	1.68827e-06
Phkg1	0.0117933	0.0046775	0.00221834	1.68827e-06	1.68827e-06	0.000317912	0.00376606	0.00957434	0.00412184	1.68827e-06	0.00404991	0.000700091
Gpatch1	1.68827e-06	4.31996e-05	1.68827e-06	1.68827e-06	1.68827e-06	1.68827e-06	1.68827e-06	5.9178e-05	1.68827e-06	1.68827e-06	1.68827e-06	1.68827e-06
Gstm2	0.00130857	0.00092261	0.00106811	0.000187208	0.000293028	1.68827e-06	0.00152969	0.00169648	1.68827e-06	1.68827e-06	1.68827e-06	1.68827e-06
Gstm4	0.00168245	0.00118621	0.00137328	0.000240696	0.000376751	1.68827e-06	0.00196674	0.00218119	1.68827e-06	1.68827e-06	1.68827e-06	1.68827e-06
Gstm7	0.00138554	0.000976881	0.00113094	0.00019822	0.000310265	1.68827e-06	0.00161967	0.00179627	1.68827e-06	1.68827e-06	1.68827e-06	1.68827e-06
Prdx5	0.00767298	1.68827e-06	0.000509341	1.68827e-06	1.68827e-06	1.68827e-06	1.68827e-06	0.000951501	0.00517661	1.68827e-06	1.68827e-06	1.68827e-06
Tpm3	1.3845	1.68827e-06	1.68827e-06	0.221674	0.0344673	0.0758264	1.68827e-06	1.68827e-06	0.127614	0.81992	0.329103	0.100969
Dhrs7c	0.00270495	1.68827e-06	1.68827e-06	1.68827e-06	1.68827e-06	1.68827e-06	1.68827e-06	1.68827e-06	1.68827e-06	1.68827e-06	0.00202972	0.00143835
Cryab	0.452849	0.0164489	0.00589637	0.0291945	0.00419421	0.0038311	0.0610147	0.0262071	0.0637825	0.066134	0.171964	0.0274927
Srsf7	1.68827e-06	1.68827e-06	1.68827e-06	0.0161615	0.00631363	0.00668834	1.68827e-06	1.68827e-06	1.68827e-06	1.68827e-06	0.00455036	0.0196494
Uba52	0.0239657	1.68827e-06	1.68827e-06	1.68827e-06	1.68827e-06	1.68827e-06	0.00570892	0.0159135	1.68827e-06	1.68827e-06	0.00757654	1.68827e-06
Ubb	0.00756813	1.68827e-06	1.68827e-06	1.68827e-06	1.68827e-06	1.68827e-06	0.00180282	0.00502533	1.68827e-06	1.68827e-06	0.00239259	1.68827e-06
Ubc	0.00299572	1.68827e-06	1.68827e-06	1.68827e-06	1.68827e-06	1.68827e-06	0.000713615	0.00198919	1.68827e-06	1.68827e-06	0.000947068	1.68827e-06
Murc	0.00405486	0.000642174	1.68827e-06	1.68827e-06	1.68827e-06	1.68827e-06	0.00134386	1.68827e-06	0.00251965	1.68827e-06	1.68827e-06	1.68827e-06
Rpl21	1.68827e-06	1.68827e-06	1.68827e-06	0.00484406	0.00542269	1.68827e-06	1.68827e-06	1.68827e-06	0.00315199	0.00561864	1.68827e-06	1.68827e-06
108169073	1.68827e-06	1.68827e-06	1.68827e-06	0.00807344	0.00903782	1.68827e-06	1.68827e-06	1.68827e-06	0.00525332	0.0093644	1.68827e-06	1.68827e-06
Psmd2	1.68827e-06	8.99578e-05	1.68827e-06	1.68827e-06	1.68827e-06	1.68827e-06	5.39944e-05	5.59224e-05	1.68827e-06	1.68827e-06	1.68827e-06	1.68827e-06
Hpx	1.68827e-06	0.000167825	1.68827e-06	1.68827e-06	0.000958135	0.000747782	1.68827e-06	1.68827e-06	1.68827e-06	0.000362653	0.00184929	1.68827e-06
Rpl29	0.0922821	0.103713	0.101191	0.0369806	0.00438008	0.0888393	0.0398678	0.133822	0.123406	0.0351731	0.123358	1.68827e-06
Hspa8	0.28439	0.0318348	0.0251234	0.00673443	0.0100648	0.00461482	0.0521777	0.057666	0.112707	0.00848442	0.0605996	0.0260182
Lamc1	0.00222109	0.000639153	0.00109443	1.68827e-06	1.68827e-06	1.68827e-06	0.000474994	0.00361251	0.000518304	1.68827e-06	1.68827e-06	1.68827e-06
115487957	1.68827e-06	1.68827e-06	1.68827e-06	1.68827e-06	0.00601261	1.68827e-06	1.68827e-06	1.68827e-06	1.68827e-06	0.00153151	0.00360016	1.68827e-06
Rpl6	0.0107008	0.0010463	0.00116644	1.68827e-06	1.68827e-06	0.000325977	0.0022276	0.00230015	1.68827e-06	1.68827e-06	0.00726183	1.68827e-06
Dlat	0.0454082	0.00113855	0.000584373	0.00132604	1.68827e-06	0.000241108	0.00448617	0.00822728	0.0257347	1.68827e-06	0.00443145	0.000496205
Rplp1	0.0594562	1.68827e-06	1.68827e-06	1.68827e-06	1.68827e-06	1.68827e-06	0.00758251	1.68827e-06	0.0257262	0.0076693	1.68827e-06	0.0118302
Hist1h1e	0.014101	0.0549337	0.0634125	2.41489	2.57709	1.6314	0.0706355	0.0633706	0.0962165	1.67885	3.4623	0.948067
Mon2	1.68827e-06	1.68827e-06	0.000198683	1.68827e-06	1.68827e-06	1.68827e-06	1.68827e-06	0.000227721	1.68827e-06	1.68827e-06	1.68827e-06	1.68827e-06
Krt79	1.68827e-06	0.0416268	0.0217202	1.68827e-06	1.68827e-06	0.000645642	1.68827e-06	0.0573878	1.68827e-06	1.68827e-06	1.68827e-06	1.68827e-06
Map4	0.000417485	1.68827e-06	1.68827e-06	1.68827e-06	1.68827e-06	1.68827e-06	0.000154688	1.68827e-06	0.000312272	1.68827e-06	1.68827e-06	1.68827e-06
Rps27a	0.0239657	0.0216909	0.0218499	1.68827e-06	1.68827e-06	1.68827e-06	0.00570892	0.0159135	0.0344604	1.68827e-06	0.00757654	1.68827e-06
Hp	1.68827e-06	0.00148845	0.00189588	1.68827e-06	1.68827e-06	1.68827e-06	1.68827e-06	0.00371198	1.68827e-06	1.68827e-06	1.68827e-06	1.68827e-06
Aspn	0.0049919	1.68827e-06	1.68827e-06	1.68827e-06	1.68827e-06	1.68827e-06	1.68827e-06	0.00236405	0.00219239	1.68827e-06	1.68827e-06	1.68827e-06
Flnb	1.68827e-06	1.68827e-06	4.4874e-05	1.68827e-06	4.03867e-05	1.68827e-06	1.68827e-06	1.68827e-06	1.68827e-06	1.68827e-06	1.68827e-06	9.06922e-05
Flna	1.68827e-06	1.68827e-06	5.08338e-05	1.68827e-06	4.57506e-05	1.68827e-06	1.68827e-06	1.68827e-06	1.68827e-06	1.68827e-06	1.68827e-06	0.000102737
Srrm2	1.68827e-06	0.00701203	0.00406146	1.68827e-06	0.000126386	0.000121421	0.00366818	0.00306302	0.00402232	1.68827e-06	1.68827e-06	1.68827e-06
Rpl31-ps12	1.68827e-06	1.68827e-06	0.00261847	0.0314666	0.02683	1.68827e-06	0.00469117	0.00467763	0.00468921	1.68827e-06	1.68827e-06	0.0435976
Rpl15	0.00335995	1.68827e-06	1.68827e-06	0.0158649	0.0036854	0.00160977	1.68827e-06	1.68827e-06	1.68827e-06	0.00247728	0.00367462	0.0172423
C1qb	0.745196	0.685653	0.488465	0.973678	0.657527	0.678135	0.854985	0.45962	1.21883	0.430425	0.984058	0.23383
Adck3	0.016136	0.00360857	0.00579167	0.00104736	1.68827e-06	1.68827e-06	0.00314436	0.0062657	0.0142077	1.68827e-06	0.000456602	0.00333049

## Sheet: SD1 specific
IgG C Gast sj257	IgG C Gast sj257	IgG C Gast sj257	IgG C sj314	IgG C_Gastsj314	IgG C_Gastsj314		RyR1 IP C SJ257 RyR1 IP WT Gastsj257 RyR1 IP WT Gastsj257	RyR1 IP C SJ257 RyR1 IP WT Gastsj257 RyR1 IP WT Gastsj257	RyR1 IP C SJ257 RyR1 IP WT Gastsj257 RyR1 IP WT Gastsj257	RyR1 IP C sj314	RyR1 IP C sj314	RyR1 IP C sj314	P	mean of ns	mean of C	c/ns
Fkbp1a	2.55e-07	2.55e-07	2.55e-07	2.55e-07	2.55e-07	2.55e-07	14.9	8.05	13.4	3.78	4.19	7.7	<0.001	2.55e-07	8.67	34000000
Calm2	2.55e-07	2.55e-07	2.55e-07	2.55e-07	2.55e-07	2.55e-07	0.455	0.395	0.23	0.187	0.268	0.0472	0.001	2.55e-07	0.2637	1.03412e+06
Calm3	2.55e-07	2.55e-07	2.55e-07	2.55e-07	2.55e-07	2.55e-07	0.352	0.305	0.177	0.144	0.207	0.0365	0.001	2.55e-07	0.203583	798366
Calm1	2.55e-07	2.55e-07	2.55e-07	2.55e-07	2.55e-07	2.55e-07	0.322	0.28	0.163	0.132	0.19	0.0334	0.001	2.55e-07	0.186733	732288
Ryr1	0.000117	2.55e-07	2.55e-07	2.55e-07	2.55e-07	2.55e-07	11.9	10	8.98	2.94	3.05	4.49	0.001	1.97125e-05	6.89333	349694
Jph1	2.55e-07	2.55e-07	2.55e-07	2.55e-07	2.55e-07	2.55e-07	0.00203	0.00153	0.00134	2.55e-07	0.000584	0.00233	0.005	2.55e-07	0.00130238	5107.36
Jph2	2.55e-07	2.55e-07	2.55e-07	2.55e-07	2.55e-07	2.55e-07	0.00128	0.00116	0.00072	0.00324	0.00464	0.00508	0.006	2.55e-07	0.00268667	10535.9
Speg	2.55e-07	2.55e-07	2.55e-07	2.55e-07	2.55e-07	2.55e-07	0.00596	2.55e-07	2.55e-07	0.0149	0.00772	0.0203	0.034	2.55e-07	0.00814675	31948

## Sheet: SD2 Fsd2IP
	IgG C-1	IgG C-2	IgG C-3	IgG KO-4	IgG KO-5	IgG KO-6	Fsd2IP C1	Fsd2IP C2	Fsd2IP C3	Fsd2IPKO1	Fsd2IP KO2	Fsd2IPKO3
Myh1	1.9	5.6	4.5	4.7	4.5	4.6	1.6	0.25	0.22	0.00071	0.22	0.036
Srrm2	1.6e-06	1.6e-06	1.6e-06	2.2e-05	1.6e-06	1.6e-06	0.00072	0.0032	0.0021	0.0024	0.0025	0.0025
Rtcb	1.6e-06	1.6e-06	1.6e-06	1.6e-06	1.6e-06	1.6e-06	1.6e-06	0.0012	0.0018	0.00099	0.001	0.00094
Casq2	0.00017	1.6e-06	0.00016	0.0007	0.0007	0.00068	1.6e-06	1.6e-06	1.6e-06	1.6e-06	1.6e-06	1.6e-06
Hhatl	1.6e-06	1.6e-06	1.6e-06	1.6e-06	0.00027	1.6e-06	0.00048	1.6e-06	0.00058	1.6e-06	1.6e-06	0.00027
Rpl28	0.00039	0.00053	0.00071	1.6e-06	1.6e-06	1.6e-06	1.6e-06	0.0021	0.0023	0.00058	0.00034	0.00085
Pdhb	0.00085	0.0019	0.0014	0.00047	0.00085	0.0012	0.0013	1.6e-06	1.6e-06	1.6e-06	1.6e-06	1.6e-06
Casq1	0.13	0.3	0.32	0.2	0.2	0.14	0.39	0.29	0.32	0.049	0.11	0.057
Mfap1a	1.6e-06	1.6e-06	1.6e-06	1.6e-06	1.6e-06	1.6e-06	0.00063	0.0012	0.0021	0.0022	0.0039	0.0017
Mfap1b	1.6e-06	1.6e-06	1.6e-06	1.6e-06	1.6e-06	1.6e-06	0.00063	0.0012	0.0021	0.0022	0.0039	0.0017
Idh3b	0.003	0.004	0.0052	0.0043	0.0035	0.0042	0.00023	0.0023	0.00047	1.6e-06	0.00032	0.0024
Gphn	1.6e-06	1.6e-06	1.6e-06	1.6e-06	1.6e-06	1.6e-06	0.0081	0.0073	0.0086	0.0022	0.00079	0.0019
Zfp326	1.6e-06	1.6e-06	1.6e-06	1.6e-06	1.6e-06	1.6e-06	1.6e-06	0.00018	0.00043	0.00072	0.00077	0.00028
Lsm8	1.6e-06	1.6e-06	1.6e-06	1.6e-06	1.6e-06	1.6e-06	0.0023	0.0084	0.0043	0.0077	0.022	0.019
Eif4g1	1.6e-06	1.6e-06	1.6e-06	1.6e-06	1.6e-06	1.6e-06	0.0023	0.0022	0.0042	0.00081	0.0013	0.0021
A430105I19Rik	1.6e-06	1.6e-06	1.6e-06	1.6e-06	1.6e-06	1.6e-06	0.00087	0.0028	0.0046	0.0011	0.0021	0.00093
Snrpf	1.6e-06	1.6e-06	1.6e-06	1.6e-06	1.6e-06	1.6e-06	0.0018	0.00077	0.0036	0.0073	0.011	0.0041
Hba-a1	0.0011	0.0065	0.00054	0.0022	0.0032	0.0015	0.0094	0.027	0.0072	0.011	0.027	0.021
Hba-a2	0.0011	0.0065	0.00054	0.0022	0.0032	0.0015	0.0094	0.027	0.0072	0.011	0.027	0.021
Tuba1a	0.00014	0.00026	1.6e-06	7.5e-05	0.00013	5.3e-05	1.6e-06	1.6e-06	1.6e-06	1.6e-06	1.6e-06	1.6e-06
Tuba3a	0.00014	0.00026	1.6e-06	7.5e-05	0.00013	5.3e-05	1.6e-06	1.6e-06	1.6e-06	1.6e-06	1.6e-06	1.6e-06
Tuba3b	0.00014	0.00026	1.6e-06	7.5e-05	0.00013	5.3e-05	1.6e-06	1.6e-06	1.6e-06	1.6e-06	1.6e-06	1.6e-06
Tuba8	0.00014	0.00026	1.6e-06	7.5e-05	0.00013	5.3e-05	1.6e-06	1.6e-06	1.6e-06	1.6e-06	1.6e-06	1.6e-06
Calm2	0.011	0.0069	0.0028	0.0088	0.02	0.025	1.6e-06	1.6e-06	1.6e-06	1.6e-06	0.00036	1.6e-06
H1f0	0.0036	0.01	0.0053	0.0067	0.0025	0.0022	0.017	0.067	0.056	0.046	0.071	0.029
Bclaf1	1.6e-06	1.6e-06	1.6e-06	1.6e-06	1.6e-06	1.6e-06	1.6e-06	0.00015	1.6e-06	0.00067	0.0019	0.0013
Calm1	0.0077	0.0049	0.002	0.0062	0.014	0.018	1.6e-06	1.6e-06	1.6e-06	1.6e-06	0.00026	1.6e-06
Calm3	0.0084	0.0054	0.0022	0.0068	0.016	0.02	1.6e-06	1.6e-06	1.6e-06	1.6e-06	0.00028	1.6e-06
Vim	1.7e-05	0.00059	0.00032	1.6e-06	0.0013	0.00043	0.038	0.27	0.12	0.045	0.13	0.13
Hnrnpa1	1.6e-06	1.6e-06	1.6e-06	1.6e-06	1.6e-06	1.6e-06	0.0052	0.017	0.027	0.0053	0.016	0.013
Camk2g	1.6e-06	1.6e-06	1.6e-06	1.6e-06	1.6e-06	1.6e-06	0.00033	0.00039	0.00057	0.00035	0.00058	0.00096
Myh2	0.4	1.4	2.5	1.1	1.2	2.4	1.1	0.13	0.27	0.0034	0.17	0.11
Hnrnpa3	1.6e-06	1.6e-06	1.6e-06	1.6e-06	1.6e-06	1.6e-06	0.018	0.051	0.056	0.021	0.048	0.065
Snrnp40	1.6e-06	1.6e-06	1.6e-06	1.6e-06	1.6e-06	1.6e-06	0.0026	0.0091	0.018	0.014	0.0054	0.017
Ybx1	1.6e-06	1.6e-06	1.6e-06	1.6e-06	1.6e-06	1.6e-06	0.0033	0.013	0.01	0.0096	0.019	0.0078
Ilf3	1.6e-06	1.6e-06	1.6e-06	1.6e-06	1.6e-06	1.6e-06	0.0013	0.0033	0.0026	0.0051	0.0027	0.0079
Hist1h1d	0.00049	1.6e-06	0.0014	1.6e-06	1.6e-06	0.0012	0.014	0.021	0.034	0.045	0.02	0.021
Myl3	0.045	0.1	0.073	0.063	0.094	0.088	0.064	0.029	0.0037	1.6e-06	0.05	0.008
Nes	1.6e-06	1.6e-06	1.6e-06	1.6e-06	1.6e-06	1.6e-06	0.0026	0.0047	0.0045	0.0019	0.0062	0.0052
Krt76	1.6e-06	1.6e-06	1.6e-06	1.6e-06	1.6e-06	1.6e-06	1.6e-06	0.041	0.011	0.01	0.024	0.011
Snrpd2	1.6e-06	1.6e-06	1.6e-06	1.6e-06	1.6e-06	1.6e-06	0.0042	0.0024	0.0058	0.0099	0.014	0.0042
Tardbp	1.6e-06	1.6e-06	1.6e-06	1.6e-06	1.6e-06	1.6e-06	0.00029	0.0016	0.0064	0.0045	0.0061	0.012
Pcmt1	1.6e-06	1.6e-06	1.6e-06	1.6e-06	1.6e-06	1.6e-06	0.0019	0.0028	0.0023	0.0038	0.0013	0.0046
Aqp1	1.6e-06	1.6e-06	1.6e-06	1.6e-06	1.6e-06	1.6e-06	1.6e-06	0.002	0.0067	0.011	0.022	0.0081
Atp6v1b2	1.6e-06	1.6e-06	1.6e-06	1.6e-06	1.6e-06	1.6e-06	0.0035	0.022	0.028	0.013	0.044	0.029
Vdac3	0.00035	0.0025	0.002	0.0006	0.001	0.0016	0.0016	0.0085	0.0048	0.004	0.0078	0.011
Atp6v1d	1.6e-06	1.6e-06	1.6e-06	1.6e-06	1.6e-06	1.6e-06	0.00029	0.0028	0.012	0.0027	0.0088	0.01
Csde1	1.6e-06	1.6e-06	1.6e-06	1.6e-06	1.6e-06	1.6e-06	0.0001	0.00075	0.00063	0.00027	0.00066	0.00028
Tnni2	0.7	1.7	1.4	0.51	1.1	1.3	1.5	0.44	0.22	0.022	0.35	0.15
Alb	1.6e-06	1.6e-06	1.6e-06	1.6e-06	1.6e-06	1.6e-06	0.26	0.0003	0.00033	0.0004	0.00089	0.0014
COX2	0.00023	0.0018	0.00047	0.00048	0.00031	0.002	0.01	0.0022	0.0077	0.0026	0.0046	0.0061
Hspa9	0.0039	0.0078	0.0054	0.0071	0.0032	0.0063	0.0033	0.0046	0.0038	0.0021	0.0021	0.0005
Prph	1.6e-06	1.6e-06	1.6e-06	1.6e-06	1.6e-06	1.6e-06	1.6e-06	0.0015	0.00096	0.0056	0.014	0.0057
Krt79	1.6e-06	1.6e-06	1.6e-06	1.6e-06	1.6e-06	1.6e-06	0.023	0.017	0.018	0.025	0.05	0.016
Snrpb	1.6e-06	1.6e-06	1.6e-06	1.6e-06	1.6e-06	1.6e-06	0.0012	1.6e-06	0.011	0.00052	0.0021	0.0021
Snrpn	1.6e-06	1.6e-06	1.6e-06	1.6e-06	1.6e-06	1.6e-06	0.00092	1.6e-06	0.0086	0.00041	0.0016	0.0017
Cdc5l	1.6e-06	1.6e-06	1.6e-06	1.6e-06	1.6e-06	1.6e-06	0.00038	0.0014	0.004	0.0016	0.0044	0.0019
Rpl27a	1.6e-06	1.6e-06	1.6e-06	1.6e-06	0.00071	1.6e-06	1.6e-06	0.006	0.0087	0.0028	0.0031	0.001
Eef2	1.6e-06	1.6e-06	1.6e-06	1.6e-06	1.6e-06	1.6e-06	0.00071	0.00078	0.0045	0.00037	0.0016	0.0014
Hnrnpm	1.6e-06	1.6e-06	1.6e-06	1.6e-06	1.6e-06	1.6e-06	0.00036	0.00068	0.0013	0.0011	0.0043	0.0027
Upf1	1.6e-06	1.6e-06	1.6e-06	1.6e-06	1.6e-06	1.6e-06	0.00022	0.00083	0.0012	0.00015	0.00052	0.00066
Klhl41	0.0015	0.0043	0.0016	0.0019	0.0015	0.00068	0.0058	0.0021	0.0014	1.6e-06	0.0005	0.00023
Ptbp1	1.6e-06	1.6e-06	1.6e-06	1.6e-06	1.6e-06	1.6e-06	0.0059	0.0035	0.017	0.0036	0.013	0.007
Gys1	1.6e-06	1.6e-06	1.6e-06	1.6e-06	1.6e-06	1.6e-06	0.0036	0.0034	0.0058	0.0046	0.0014	0.0063
Pabpc4	1.6e-06	1.6e-06	1.6e-06	1.6e-06	1.6e-06	1.6e-06	0.00054	0.016	0.027	0.0053	0.011	0.02
Rbmxl1	1.6e-06	1.6e-06	1.6e-06	1.6e-06	1.6e-06	1.6e-06	0.0034	0.0067	0.013	0.0032	0.015	0.011
Atp6v1g1	1.6e-06	1.6e-06	1.6e-06	1.6e-06	1.6e-06	1.6e-06	1.6e-06	0.017	0.01	0.007	0.029	0.017
Tnnt3	0.42	0.78	0.64	0.41	0.49	0.33	1.8	0.32	0.24	0.012	0.29	0.17
Krt73	0.0064	0.014	0.0079	0.02	0.019	0.034	0.08	0.14	0.075	0.051	0.075	0.04
Mpz	1.6e-06	1.6e-06	1.6e-06	1.6e-06	1.6e-06	1.6e-06	1.6e-06	1.6e-06	0.0037	0.0017	0.0029	0.00067
Ndufa11	0.00078	0.0029	0.002	0.00018	0.00068	0.00034	1.6e-06	1.6e-06	1.6e-06	1.6e-06	1.6e-06	1.6e-06
Klhl30	1.6e-06	1.6e-06	1.6e-06	1.6e-06	1.6e-06	1.6e-06	1.6e-06	1.6e-06	0.00058	0.00026	0.0013	0.0015
Tra2a	1.6e-06	1.6e-06	1.6e-06	1.6e-06	1.6e-06	1.6e-06	0.0012	0.0035	0.00086	0.00074	0.0022	0.0036
Rbm22	1.6e-06	1.6e-06	1.6e-06	1.6e-06	1.6e-06	1.6e-06	0.0011	0.00072	0.0037	0.0016	0.0027	0.0059
Actn3	1.6e-06	0.00048	0.0011	0.00078	0.0019	0.00093	0.0082	0.01	0.019	0.0022	0.0059	0.0043
Esd	1.6e-06	1.6e-06	1.6e-06	1.6e-06	1.6e-06	1.6e-06	1.3	1.4	1.3	0.026	0.17	0.14
Plcl1	0.046	0.1	0.053	0.048	0.1	0.024	0.072	0.019	0.0076	1.6e-06	1.6e-06	1.6e-06
Sf3a3	1.6e-06	1.6e-06	1.6e-06	1.6e-06	1.6e-06	1.6e-06	0.0023	0.01	0.012	0.0054	0.017	0.0061
Krt5	1.6e-06	0.00013	0.00044	0.00085	0.0026	0.001	0.072	0.053	0.0051	0.039	0.13	0.05
Ldb3	1.6e-06	0.00059	0.00018	0.00027	1.6e-06	0.00039	0.0028	0.0031	0.011	0.00064	0.0027	0.0019
Srsf1	1.6e-06	1.6e-06	1.6e-06	1.6e-06	1.6e-06	1.6e-06	1.6e-06	1.6e-06	0.0039	0.0042	0.012	0.0038
Myoz1	1.6e-06	0.00018	0.00042	1.6e-06	0.00067	0.00016	0.00059	0.00089	0.0047	0.0011	0.0006	0.0014
Rps9	1.6e-06	1.6e-06	1.6e-06	1.6e-06	0.00082	0.00041	1.6e-06	0.0032	0.0097	0.0015	0.0014	0.0034
Phka1	1.6e-06	1.6e-06	1.6e-06	1.6e-06	1.6e-06	1.6e-06	0.0017	0.00057	0.0017	0.00023	0.0004	7.1e-05
Immt	0.0001	0.00024	1.6e-06	8.4e-05	1.6e-06	1.6e-06	0.0007	0.0016	0.0024	0.00019	0.0011	0.00073
Ppil1	1.6e-06	1.6e-06	1.6e-06	1.6e-06	1.6e-06	1.6e-06	1.6e-06	0.01	0.001	0.0047	0.0066	0.00088
Sh3bgr	0.00047	0.00063	0.00053	0.00078	0.0006	0.0001	1.6e-06	1.6e-06	1.6e-06	1.6e-06	1.6e-06	1.6e-06
Tra2b	1.6e-06	1.6e-06	1.6e-06	1.6e-06	1.6e-06	1.6e-06	0.0098	0.016	0.035	0.0076	0.025	0.045
Hnrnpu	1.6e-06	1.6e-06	1.6e-06	1.6e-06	1.6e-06	1.6e-06	0.011	0.011	0.014	0.0042	0.024	0.013
Atp6v1e1	1.6e-06	1.6e-06	1.6e-06	1.6e-06	1.6e-06	1.6e-06	0.001	0.0049	0.02	0.0069	0.017	0.035
Gc	1.6e-06	0.0006	0.00081	0.00037	0.00046	0.0013	0.00034	1.6e-06	1.6e-06	1.6e-06	1.6e-06	1.6e-06
Myo1d	7.1e-05	0.00067	0.00051	0.00012	0.00047	0.00047	0.0053	0.00016	1.6e-06	1.6e-06	0.00015	1.6e-06
H2afj	0.0011	0.0017	0.0011	0.00074	1.6e-06	0.0011	0.0042	0.012	0.0081	0.0014	0.0068	0.0076
Hist1h2ab	0.0011	0.0017	0.0011	0.00074	1.6e-06	0.0011	0.0042	0.012	0.0081	0.0014	0.0068	0.0076
Hist1h2ac	0.0011	0.0017	0.0011	0.00074	1.6e-06	0.0011	0.0042	0.012	0.0081	0.0014	0.0068	0.0076
Hist1h2ad	0.0011	0.0017	0.0011	0.00074	1.6e-06	0.0011	0.0042	0.012	0.0081	0.0014	0.0068	0.0076
Hist1h2ae	0.0011	0.0017	0.0011	0.00074	1.6e-06	0.0011	0.0042	0.012	0.0081	0.0014	0.0068	0.0076
Hist1h2ag	0.0011	0.0017	0.0011	0.00074	1.6e-06	0.0011	0.0042	0.012	0.0081	0.0014	0.0068	0.0076
Hist1h2ah	0.0011	0.0017	0.0011	0.00074	1.6e-06	0.0011	0.0042	0.012	0.0081	0.0014	0.0068	0.0076
Hist1h2ai	0.0011	0.0017	0.0011	0.00074	1.6e-06	0.0011	0.0042	0.012	0.0081	0.0014	0.0068	0.0076
Hist1h2ak	0.0011	0.0017	0.0011	0.00074	1.6e-06	0.0011	0.0042	0.012	0.0081	0.0014	0.0068	0.0076
Hist1h2an	0.0011	0.0017	0.0011	0.00074	1.6e-06	0.0011	0.0042	0.012	0.0081	0.0014	0.0068	0.0076
Hist1h2ao	0.0011	0.0017	0.0011	0.00074	1.6e-06	0.0011	0.0042	0.012	0.0081	0.0014	0.0068	0.0076
Hist1h2ap	0.0011	0.0017	0.0011	0.00074	1.6e-06	0.0011	0.0042	0.012	0.0081	0.0014	0.0068	0.0076
Hist2h2aa1	0.0011	0.0017	0.0011	0.00074	1.6e-06	0.0011	0.0042	0.012	0.0081	0.0014	0.0068	0.0076
Hist2h2aa2	0.0011	0.0017	0.0011	0.00074	1.6e-06	0.0011	0.0042	0.012	0.0081	0.0014	0.0068	0.0076
Hist2h2ac	0.0011	0.0017	0.0011	0.00074	1.6e-06	0.0011	0.0042	0.012	0.0081	0.0014	0.0068	0.0076
Hist3h2a	0.0011	0.0017	0.0011	0.00074	1.6e-06	0.0011	0.0042	0.012	0.0081	0.0014	0.0068	0.0076
Tubb4b	0.0038	0.012	0.009	0.0051	0.0077	0.0062	0.018	0.016	0.025	0.0039	1.6e-06	0.0042
Hbb-bs	0.0014	0.0042	0.0014	0.0022	0.0024	0.0018	0.01	0.015	0.024	0.004	0.017	0.012
Hbb-bt	0.0014	0.0042	0.0014	0.0022	0.0024	0.0018	0.01	0.015	0.024	0.004	0.017	0.012
Tpi1	0.00023	0.0013	0.00038	0.0005	0.00071	0.00017	0.018	0.0064	0.023	0.0021	0.011	0.015
Atp5a1	0.015	0.036	0.027	0.022	0.022	0.024	0.044	0.024	0.021	0.0065	0.016	0.019
Hist1h2aa	0.00094	0.0014	0.00096	0.00062	1.6e-06	0.00095	0.0035	0.0098	0.0067	0.0011	0.0057	0.0063
Hist1h2af	0.00094	0.0014	0.00096	0.00062	1.6e-06	0.00095	0.0035	0.0098	0.0067	0.0011	0.0057	0.0063
Atp6v0d1	1.6e-06	1.6e-06	1.6e-06	1.6e-06	1.6e-06	1.6e-06	1.6e-06	0.0022	0.0071	0.0052	0.019	0.0064
Rbm8a	1.6e-06	1.6e-06	1.6e-06	1.6e-06	1.6e-06	1.6e-06	0.00078	0.0032	1.6e-06	0.0034	0.011	0.0033
Srrm1	1.5e-05	0.00012	3.3e-05	1.6e-06	4.2e-05	2.2e-05	0.00051	0.0018	0.00065	0.00018	0.0014	0.00095
Atp6v1a	1.6e-06	1.6e-06	1.6e-06	1.6e-06	1.6e-06	1.6e-06	0.0027	0.016	0.021	0.012	0.046	0.016
Fxr1	1.6e-06	1.6e-06	1.6e-06	1.6e-06	1.6e-06	1.6e-06	1.6e-06	1.6e-06	0.001	0.0019	0.00027	0.0026
Myom2	0.00013	0.00039	0.00033	0.00031	0.00061	0.00029	0.014	0.0095	0.0082	0.0016	0.0057	0.0025
Ebf2	1.6e-06	1.6e-06	1.6e-06	1.6e-06	1.6e-06	1.6e-06	0.00039	1.6e-06	1.6e-06	0.00018	0.00013	0.00051
Sugp2	1.6e-06	1.6e-06	1.6e-06	1.6e-06	1.6e-06	1.6e-06	1.6e-06	0.0016	0.0031	0.0025	0.00078	0.00071
Hist1h2bb	0.0019	0.0036	0.0022	0.0018	0.0036	0.0024	0.0022	0.015	0.0042	0.0033	0.0044	0.0049
Hist1h2bc	0.0019	0.0036	0.0022	0.0018	0.0036	0.0024	0.0022	0.015	0.0042	0.0033	0.0044	0.0049
Hist1h2be	0.0019	0.0036	0.0022	0.0018	0.0036	0.0024	0.0022	0.015	0.0042	0.0033	0.0044	0.0049
Hist1h2bf	0.0019	0.0036	0.0022	0.0018	0.0036	0.0024	0.0022	0.015	0.0042	0.0033	0.0044	0.0049
Hist1h2bg	0.0019	0.0036	0.0022	0.0018	0.0036	0.0024	0.0022	0.015	0.0042	0.0033	0.0044	0.0049
Hist1h2bh	0.0019	0.0036	0.0022	0.0018	0.0036	0.0024	0.0022	0.015	0.0042	0.0033	0.0044	0.0049
Hist1h2bj	0.0019	0.0036	0.0022	0.0018	0.0036	0.0024	0.0022	0.015	0.0042	0.0033	0.0044	0.0049
Hist1h2bk	0.0019	0.0036	0.0022	0.0018	0.0036	0.0024	0.0022	0.015	0.0042	0.0033	0.0044	0.0049
Hist1h2bl	0.0019	0.0036	0.0022	0.0018	0.0036	0.0024	0.0022	0.015	0.0042	0.0033	0.0044	0.0049
Hist1h2bm	0.0019	0.0036	0.0022	0.0018	0.0036	0.0024	0.0022	0.015	0.0042	0.0033	0.0044	0.0049
Hist1h2bn	0.0019	0.0036	0.0022	0.0018	0.0036	0.0024	0.0022	0.015	0.0042	0.0033	0.0044	0.0049
Hist2h2bb	0.0019	0.0036	0.0022	0.0018	0.0036	0.0024	0.0022	0.015	0.0042	0.0033	0.0044	0.0049
Ebf3	1.6e-06	1.6e-06	1.6e-06	1.6e-06	1.6e-06	1.6e-06	0.00041	0.0032	0.0041	0.00019	0.00013	0.00054
Bud31	1.6e-06	1.6e-06	1.6e-06	1.6e-06	1.6e-06	1.6e-06	1.6e-06	0.0045	0.019	0.001	0.014	0.015
Hist1h2bp	0.0018	0.0034	0.0021	0.0017	0.0034	0.0023	0.0021	0.014	0.0039	0.0031	0.0041	0.0046
Hist1h2bq	0.0018	0.0034	0.0021	0.0017	0.0034	0.0023	0.0021	0.014	0.0039	0.0031	0.0041	0.0046
Hist1h2br	0.0018	0.0034	0.0021	0.0017	0.0034	0.0023	0.0021	0.014	0.0039	0.0031	0.0041	0.0046
Actn2	1.6e-06	0.00017	6.2e-05	1.6e-06	9.5e-05	1.6e-06	0.0037	0.00052	0.0026	0.00021	0.00052	0.0011
Ttn	1.6e-06	8.8e-06	3.2e-05	9.3e-06	7.5e-05	7.1e-06	0.00061	0.00066	0.0014	5.6e-05	0.00017	0.00013
Eef1a2	0.0025	0.0011	0.0022	0.0037	0.0067	0.0069	1.6e-06	0.0021	0.0098	0.00049	0.0048	0.00053
Slc25a3	0.00076	0.0023	0.0018	0.0012	0.0011	0.0017	0.0019	0.0015	0.0023	0.0011	0.00072	0.00075
LOC105244208	1.6e-06	0.0021	0.0028	0.00014	0.001	0.0016	1.6e-06	1.6e-06	1.6e-06	1.6e-06	1.6e-06	1.6e-06
Rps6	1.6e-06	0.0021	0.0028	0.00014	0.001	0.0016	1.6e-06	1.6e-06	1.6e-06	1.6e-06	1.6e-06	1.6e-06
Atp6v0a1	1.6e-06	1.6e-06	1.6e-06	1.6e-06	1.6e-06	1.6e-06	1.6e-06	0.002	0.0031	0.00053	0.0082	0.0054
Chchd3	1.6e-06	1.6e-06	1.6e-06	0.00016	1.6e-06	1.6e-06	0.0021	0.00073	0.0043	0.00063	0.0045	0.0021
Snrpd3	1.6e-06	1.6e-06	1.6e-06	1.6e-06	1.6e-06	1.6e-06	0.013	0.017	0.019	0.019	0.056	0.011
Plin4	0.0022	1.6e-06	1.6e-06	0.0036	1.6e-06	1.6e-06	0.0016	0.0036	0.0037	0.0033	0.0044	0.0035
Rplp0	1.6e-06	0.0008	0.00082	1.6e-06	8.4e-05	1.6e-06	0.00027	0.0015	0.003	0.00017	0.0013	0.0022
Eno3	1.6e-06	1.6e-06	1.6e-06	6.2e-05	1.6e-06	1.6e-06	0.014	0.0084	0.012	6.4e-05	0.0071	0.0074
Prdx1	1.6e-06	1.6e-06	1.6e-06	1.6e-06	1.6e-06	1.6e-06	0.0016	0.0023	0.006	0.0005	0.00016	0.0012
Ywhae	1.6e-06	1.6e-06	1.6e-06	1.6e-06	1.6e-06	1.6e-06	0.0016	0.0014	0.0029	1e-05	0.0012	0.0011
Myh8	0.4	0.65	1.4	0.69	0.7	2.6	0.9	0.28	0.24	0.0097	0.13	0.021
Lsm2	1.6e-06	1.6e-06	1.6e-06	1.6e-06	1.6e-06	1.6e-06	0.006	0.005	0.0057	0.0027	0.0039	0.013
Pcbp2	1.6e-06	1.6e-06	1.6e-06	1.6e-06	1.6e-06	1.6e-06	1.6e-06	0.00051	1.6e-06	1.6e-06	0.00087	0.00082
Ankrd26	0.0018	1.6e-06	1.6e-06	1.6e-06	0.0019	0.002	1.6e-06	1.6e-06	1.6e-06	1.6e-06	1.6e-06	1.6e-06
Gm11100	1.6e-06	0.0026	0.00078	0.00076	1.6e-06	0.00072	1.6e-06	1.6e-06	1.6e-06	1.6e-06	1.6e-06	1.6e-06
Hist2h2be	1.6e-06	1.6e-06	1.6e-06	1.6e-06	1.6e-06	1.6e-06	0.0022	0.015	0.0042	1.6e-06	0.0044	0.0049
Hist3h2ba	1.6e-06	1.6e-06	1.6e-06	1.6e-06	1.6e-06	1.6e-06	0.0022	0.015	0.0042	1.6e-06	0.0044	0.0049
Pygb	0.00026	5.5e-05	1.6e-06	1.6e-06	1.6e-06	1.6e-06	1.6e-06	0.0055	0.00082	1.6e-06	0.0041	0.0044
Eef1a1	1.6e-06	1.6e-06	1.6e-06	1.6e-06	1.6e-06	1.6e-06	1.6e-06	0.0021	1.6e-06	0.00049	1.6e-06	0.00053
Pkm	1.6e-06	1.6e-06	1.6e-06	1.6e-06	1.6e-06	1.6e-06	0.0033	0.0028	0.0045	1.6e-06	0.00067	0.00076
Nap1l1	1.6e-06	1.6e-06	1.6e-06	1.6e-06	1.6e-06	1.6e-06	0.0057	0.0051	0.0092	0.0015	0.0089	0.003
Atp6v1h	1.6e-06	1.6e-06	1.6e-06	1.6e-06	1.6e-06	1.6e-06	9.5e-05	1.6e-06	1.6e-06	0.0004	0.005	0.0025
Sqstm1	1.6e-06	0.00038	6.3e-05	0.00029	0.00034	1.6e-06	1.6e-06	1.6e-06	1.6e-06	1.6e-06	1.6e-06	1.6e-06
2010107E04Rik	0.0077	0.011	1.6e-06	0.0059	1.6e-06	0.0071	1.6e-06	1.6e-06	1.6e-06	1.6e-06	1.6e-06	1.6e-06
Eif4a1	1.6e-06	1.6e-06	1.6e-06	1.6e-06	1.6e-06	1.6e-06	1.6e-06	6.4e-05	1.6e-06	1.6e-06	0.00014	0.00017
Eif4a2	1.6e-06	1.6e-06	1.6e-06	1.6e-06	1.6e-06	1.6e-06	1.6e-06	7.2e-05	1.6e-06	1.6e-06	0.00015	0.00019
Snrpg	1.6e-06	1.6e-06	1.6e-06	1.6e-06	1.6e-06	1.6e-06	0.011	0.0081	0.016	1.6e-06	0.032	0.024
Hist1h1c	0.00053	1.6e-06	0.0016	1.6e-06	1.6e-06	0.0013	0.016	0.023	1.6e-06	1.6e-06	0.021	0.022
Ndufa4	0.0039	0.073	0.052	0.0073	0.037	0.052	0.026	0.012	0.0076	1.6e-06	0.015	1.6e-06
Eif4g3	1.6e-06	1.6e-06	1.6e-06	1.6e-06	1.6e-06	1.6e-06	0.00051	0.00034	0.00087	1.6e-06	0.00033	0.00024
Mdh2	1.6e-06	1.6e-06	1.6e-06	0.0001	1.6e-06	1.6e-06	0.0017	1.6e-06	0.0029	1.6e-06	0.0013	0.0013
Cpt1b	1.6e-06	1.6e-06	1.6e-06	0.00014	1.6e-06	0.00024	1.6e-06	0.0005	0.00056	0.00059	0.00025	0.00028
Ptbp3	1.6e-06	1.6e-06	1.6e-06	1.6e-06	1.6e-06	1.6e-06	1.6e-06	0.0023	0.00058	1.6e-06	0.001	0.00067
Atp6v1c1	1.6e-06	1.6e-06	1.6e-06	1.6e-06	1.6e-06	1.6e-06	0.0022	0.0017	0.004	0.0006	0.0097	0.0046
Ckm	0.0047	0.0056	0.0051	0.017	0.0099	0.008	0.13	0.13	0.16	0.01	0.067	0.061
Hist2h2ab	1.6e-06	0.0014	0.00096	0.00062	1.6e-06	0.00095	1.6e-06	1.6e-06	1.6e-06	1.6e-06	1.6e-06	1.6e-06
H2afx	0.00081	0.0012	0.00082	0.00053	1.6e-06	0.00082	1.6e-06	1.6e-06	1.6e-06	1.6e-06	1.6e-06	1.6e-06
C3	1.6e-06	1.6e-06	1.6e-06	1.6e-06	1.6e-06	1.6e-06	8.6e-05	1.6e-06	6.9e-05	0.00011	0.00037	0.001
Kif1a	1.6e-06	1.6e-06	1.6e-06	1.6e-06	1.6e-06	1.6e-06	5.7e-05	1.6e-06	1.6e-06	0.00011	1.6e-06	0.00018
Rpl19	5.8e-05	1.6e-06	1.6e-06	5.3e-05	1.6e-06	1.6e-06	1.6e-06	0.0012	0.00087	0.00044	1.6e-06	0.00037
Kif1b	1.6e-06	1.6e-06	1.6e-06	1.6e-06	1.6e-06	1.6e-06	6.1e-05	1.6e-06	1.6e-06	0.00012	1.6e-06	0.0002
Aco2	1.6e-06	1.6e-06	1.6e-06	1.6e-06	1.6e-06	1.6e-06	1.6e-06	1.6e-06	0.00072	1.6e-06	0.00044	0.00026
Hnrnpd	1.6e-06	1.6e-06	1.6e-06	1.6e-06	1.6e-06	1.6e-06	1.6e-06	0.00013	0.004	0.0028	1.6e-06	0.0048
Myl12b	0.037	0.068	0.045	1.6e-06	0.052	0.032	1.6e-06	1.6e-06	1.6e-06	0.0024	1.6e-06	1.6e-06
Snrpb2	1.6e-06	1.6e-06	1.6e-06	1.6e-06	1.6e-06	1.6e-06	0.0023	1.6e-06	1.6e-06	0.0011	0.0061	0.0014
Hnrnph2	1.6e-06	1.6e-06	1.6e-06	1.6e-06	1.6e-06	1.6e-06	1.6e-06	0.0087	0.014	1.6e-06	0.0053	0.01
Hspg2	1.6e-06	1.6e-06	1.6e-06	1.6e-06	1.6e-06	1.6e-06	0.0017	0.0016	4.5e-05	0.00028	0.00082	7.8e-05
Cftr	1.6e-06	1.6e-06	0.00011	0.00038	0.00072	1.6e-06	0.00042	1.6e-06	1.6e-06	1.6e-06	1.6e-06	1.6e-06
Synm	1.6e-06	1.6e-06	1.6e-06	1.6e-06	1.6e-06	1.6e-06	0.00014	1.6e-06	1.6e-06	0.00011	0.00021	1.6e-06
Krt7	1.6e-06	1.6e-06	1.6e-06	1.6e-06	1.6e-06	1.6e-06	1.6e-06	0.058	0.03	0.019	0.037	1.6e-06
Ddx1	1.6e-06	1.6e-06	1.6e-06	1.6e-06	1.6e-06	1.6e-06	0.00017	0.00057	0.00052	5.8e-05	0.0011	0.0024
Dmd	1.4e-05	7.6e-05	4.1e-05	1.6e-06	1.6e-06	1.6e-06	5e-05	0.00034	0.011	1.6e-06	3.4e-05	6.5e-05
Krt2	0.00082	0.002	0.0012	0.0032	0.0056	0.01	0.015	0.012	0.019	0.014	0.03	0.0092
Slc25a11	1.6e-06	0.00087	0.00038	0.00051	0.00055	0.00075	0.0008	0.00031	0.003	0.0003	0.0004	0.00056
Krt1	0.0051	0.016	0.008	0.016	0.022	0.041	0.083	0.12	0.065	0.044	0.073	0.034
Atp2a1	0.11	0.24	0.15	0.13	0.14	0.13	0.29	0.37	0.37	0.13	0.18	0.17
Aqr	1.6e-06	1.6e-06	1.6e-06	1.6e-06	1.6e-06	1.6e-06	0.00014	0.00023	0.0003	0.00032	0.0017	0.00031
Srsf6	1.6e-06	1.6e-06	1.6e-06	1.6e-06	1.6e-06	1.6e-06	1.6e-06	1.6e-06	0.00026	1.6e-06	0.00055	0.00025
Cryab	1.6e-06	1.6e-06	0.00096	0.0015	0.0012	0.00044	0.0067	0.013	0.022	0.0027	0.03	0.011
Aldoa	0.00013	1.6e-06	0.00012	0.00082	1.6e-06	1.6e-06	0.029	0.02	0.012	0.0024	0.0059	0.021
Arhgef7	1.6e-06	1.6e-06	1.6e-06	1.6e-06	1.6e-06	1.6e-06	1.6e-06	0.001	0.0031	0.0017	0.0004	0.00022
Ldha	0.00092	0.0026	0.0024	0.0028	0.003	0.0021	0.039	0.029	0.018	0.0011	0.017	0.014
Cpsf7	1.6e-06	1.6e-06	1.6e-06	1.6e-06	1.6e-06	1.6e-06	1.6e-06	1.6e-06	0.00011	0.002	0.00012	0.00064
Ampd1	0.0017	0.00054	0.0019	0.0012	0.001	0.0015	0.042	0.034	0.035	0.00062	0.0061	0.0054
Tuba1b	0.00014	0.00026	1.6e-06	7.5e-05	0.00013	5.3e-05	1.6e-06	0.0027	0.00079	0.00091	0.0016	1.6e-06
Tuba1c	0.00014	0.00026	1.6e-06	7.5e-05	0.00013	5.3e-05	1.6e-06	0.0027	0.00079	0.00091	0.0016	1.6e-06
Btbd1	1.6e-06	1.6e-06	1.6e-06	1.6e-06	1.6e-06	1.6e-06	0.0015	1.6e-06	9.6e-05	0.0011	0.0048	0.00058
Rpl17	0.00019	1.6e-06	0.00014	0.00016	1.6e-06	6.6e-05	0.0015	1.6e-06	1.6e-06	1.6e-06	1.6e-06	1.6e-06
Trdn	0.0002	1.6e-06	1.6e-06	0.0019	1.6e-06	0.00077	1.6e-06	1.6e-06	1.6e-06	1.6e-06	1.6e-06	1.6e-06
Prss3	0.0076	0.23	0.19	0.19	0.19	0.18	0.11	0.0061	0.21	0.039	0.18	0.14
Cwc15	1.6e-06	1.6e-06	1.6e-06	1.6e-06	1.6e-06	1.6e-06	1.6e-06	1.6e-06	0.00074	1.6e-06	0.0023	0.00088
Ilf2	1.6e-06	1.6e-06	1.6e-06	1.6e-06	1.6e-06	1.6e-06	0.0028	0.0053	0.0048	0.001	0.0077	0.0015
Rps13	1.6e-06	1.6e-06	1.6e-06	1.6e-06	1.6e-06	1.6e-06	0.005	0.0014	0.0048	0.0053	1.6e-06	0.014
Gm15501	1.6e-06	0.00052	0.00039	1.6e-06	1.6e-06	0.00024	1.6e-06	1.6e-06	0.0011	0.0019	1.6e-06	0.00096
Rps8	1.6e-06	0.00052	0.00039	1.6e-06	1.6e-06	0.00024	1.6e-06	1.6e-06	0.0011	0.0019	1.6e-06	0.00096
Gm10334	0.0017	0.05	0.042	0.042	0.043	0.039	0.024	0.0013	0.046	0.0086	0.04	0.031
Gm5771	0.0014	0.042	0.035	0.035	0.036	0.032	0.02	0.0011	0.038	0.0072	0.033	0.026
Try4	0.0014	0.042	0.035	0.035	0.036	0.032	0.02	0.0011	0.038	0.0072	0.033	0.026
Nhlrc1	1.6e-06	1.6e-06	1.6e-06	1.6e-06	0.00032	0.00051	0.0049	1.6e-06	1.6e-06	0.00011	1.6e-06	1.6e-06
Rps2	1.6e-06	1.6e-06	1.6e-06	1.6e-06	1.6e-06	1.6e-06	0.0024	0.004	0.0011	0.0023	0.0063	1.6e-06
C1qc	0.011	0.011	0.0044	0.013	0.019	0.012	0.05	0.062	0.057	0.011	0.045	0.037
Cbln1	0.0017	0.0023	0.0018	1.6e-06	0.0014	0.0024	1.6e-06	1.6e-06	0.017	1.6e-06	0.0091	0.0091
Hist1h4a	0.0033	0.01	0.0087	0.0032	0.0098	0.0057	0.0057	0.021	0.032	0.0053	0.016	0.016
Hist1h4b	0.0033	0.01	0.0087	0.0032	0.0098	0.0057	0.0057	0.021	0.032	0.0053	0.016	0.016
Hist1h4c	0.0033	0.01	0.0087	0.0032	0.0098	0.0057	0.0057	0.021	0.032	0.0053	0.016	0.016
Hist1h4d	0.0033	0.01	0.0087	0.0032	0.0098	0.0057	0.0057	0.021	0.032	0.0053	0.016	0.016
Hist1h4f	0.0033	0.01	0.0087	0.0032	0.0098	0.0057	0.0057	0.021	0.032	0.0053	0.016	0.016
Hist1h4h	0.0033	0.01	0.0087	0.0032	0.0098	0.0057	0.0057	0.021	0.032	0.0053	0.016	0.016
Hist1h4i	0.0033	0.01	0.0087	0.0032	0.0098	0.0057	0.0057	0.021	0.032	0.0053	0.016	0.016
Hist1h4j	0.0033	0.01	0.0087	0.0032	0.0098	0.0057	0.0057	0.021	0.032	0.0053	0.016	0.016
Hist1h4k	0.0033	0.01	0.0087	0.0032	0.0098	0.0057	0.0057	0.021	0.032	0.0053	0.016	0.016
Hist1h4m	0.0033	0.01	0.0087	0.0032	0.0098	0.0057	0.0057	0.021	0.032	0.0053	0.016	0.016
Hist1h4n	0.0033	0.01	0.0087	0.0032	0.0098	0.0057	0.0057	0.021	0.032	0.0053	0.016	0.016
Hist2h4	0.0033	0.01	0.0087	0.0032	0.0098	0.0057	0.0057	0.021	0.032	0.0053	0.016	0.016
Hist4h4	0.0033	0.01	0.0087	0.0032	0.0098	0.0057	0.0057	0.021	0.032	0.0053	0.016	0.016
Rps28	1.6e-06	1.6e-06	1.6e-06	1.6e-06	1.6e-06	1.6e-06	1.6e-06	1.6e-06	0.0037	1.6e-06	0.001	0.0029
Prss1	0.0015	0.045	0.038	0.038	0.039	0.035	0.022	0.0012	0.041	0.0078	0.036	0.029
Try5	0.0013	0.038	0.032	0.032	0.033	0.03	0.018	0.001	0.035	0.0066	0.031	0.024
Acadvl	1.6e-06	1.6e-06	1.6e-06	1.6e-06	1.6e-06	3.5e-05	1.6e-06	0.0012	0.0013	1.6e-06	0.00092	0.00034
Cep131	1.6e-06	0.00017	1.6e-06	3.4e-05	1.6e-06	1.6e-06	0.00027	1.6e-06	0.00023	9.8e-05	1.6e-06	0.00019
Nid1	1.6e-06	1.6e-06	1.6e-06	1.6e-06	1.6e-06	1.6e-06	0.0027	0.00087	1.6e-06	0.00033	0.0019	0.00023
Cmya5	1.6e-06	3.5e-06	1.6e-06	1.6e-06	1.6e-06	1.6e-06	0.058	0.051	0.06	0.00028	9.2e-05	1.6e-06
Pdlim3	1.6e-06	1.6e-06	1.6e-06	1.6e-06	1.6e-06	1.6e-06	1.6e-06	0.002	0.0035	0.0043	0.0014	1.6e-06
Rpl4	1.6e-06	1.6e-06	0.00031	1.6e-06	1.6e-06	1.6e-06	1.6e-06	1.6e-06	1.6e-06	0.00019	1.6e-06	0.00058
Myh13	0.089	0.39	0.59	0.11	0.25	1.2	0.21	0.018	0.13	1.6e-06	0.017	0.0092
Lsm6	1.6e-06	1.6e-06	1.6e-06	1.6e-06	1.6e-06	1.6e-06	0.002	0.0019	0.0023	1.6e-06	0.00081	0.0026
Hadha	0.00068	0.00092	0.0011	0.00027	0.0015	0.00089	0.0034	0.012	0.0018	0.00016	0.00047	0.00042
LOC102636530	1.6e-06	1.6e-06	1.6e-06	1.6e-06	1.6e-06	1.6e-06	1.6e-06	0.0026	0.001	1.6e-06	0.0031	0.00092
Hspb6	1.6e-06	1.6e-06	1.6e-06	1.6e-06	1.6e-06	1.6e-06	1.6e-06	1.6e-06	0.0009	1.6e-06	0.0025	0.00074
Ubl5	1.6e-06	1.6e-06	1.6e-06	1.6e-06	1.6e-06	1.6e-06	1.6e-06	0.0025	0.00098	1.6e-06	0.003	0.00087
Gm16381	1.6e-06	1.6e-06	1.6e-06	1.6e-06	1.6e-06	1.6e-06	1.6e-06	0.0031	0.0012	1.6e-06	0.0038	0.0011
Gm2001	1.6e-06	1.6e-06	1.6e-06	1.6e-06	1.6e-06	1.6e-06	1.6e-06	0.0031	0.0012	1.6e-06	0.0038	0.0011
115487996	1.6e-06	1.6e-06	1.6e-06	1.6e-06	1.6e-06	1.6e-06	1.6e-06	0.0031	0.0012	1.6e-06	0.0038	0.0011
Prpf19	1.6e-06	1.6e-06	1.6e-06	1.6e-06	1.6e-06	1.6e-06	0.0003	0.0057	0.0024	0.00066	0.011	0.0022
Git1	1.6e-06	1.6e-06	1.6e-06	1.6e-06	1.6e-06	1.6e-06	1.6e-06	0.0022	0.0023	0.00099	1.6e-06	0.00027
Col4a2	1.6e-06	1.6e-06	1.6e-06	1.6e-06	1.6e-06	1.6e-06	0.0018	0.0011	0.00049	0.00042	0.0025	0.0002
Rtn2	1.6e-06	1.6e-06	1.6e-06	1.6e-06	1.6e-06	1.6e-06	1.6e-06	0.00085	1.6e-06	0.00057	1.6e-06	0.00015
Capza2	0.00033	1.6e-06	0.001	1.6e-06	0.0012	0.00031	1.6e-06	0.001	0.00053	1.6e-06	1.6e-06	1.6e-06
Rpl27	1.6e-06	1.6e-06	1.6e-06	1.6e-06	1.6e-06	1.6e-06	1.6e-06	1.6e-06	0.0015	0.00071	0.00018	1.6e-06
108167922	1.6e-06	1.6e-06	1.6e-06	1.6e-06	1.6e-06	1.6e-06	1.6e-06	1.6e-06	0.0015	0.00071	0.00018	1.6e-06
Slc25a12	0.00036	0.0017	0.0011	0.00094	0.00097	0.0014	0.011	0.011	0.013	0.00054	0.0056	0.0032
Myh10	0.00069	0.0011	0.0021	0.0019	0.001	0.0013	0.056	0.078	0.08	1.6e-06	0.042	0.013
Tubb5	1.6e-06	1.6e-06	1.6e-06	1.6e-06	1.6e-06	1.6e-06	1.6e-06	0.012	0.017	1.6e-06	0.00098	0.0042
Rps11	1.6e-06	0.00012	0.00012	0.0002	0.00088	1.6e-06	1.6e-06	1.6e-06	0.0012	1.6e-06	1.6e-06	1.6e-06
Fam98a	1.6e-06	1.6e-06	1.6e-06	1.6e-06	1.6e-06	1.6e-06	1.6e-06	0.00031	1.6e-06	0.00021	0.00094	1.6e-06
Ckmt2	5.6e-05	1.6e-06	1.6e-06	1.6e-06	1.6e-06	1.6e-06	1.6e-06	0.00033	0.0014	1.6e-06	0.00059	0.0027
Gm12657	0.00069	0.0012	0.0027	0.00055	0.0013	0.001	0.0014	0.0052	0.0025	0.00068	0.0026	0.002
Plec	1.6e-06	1.6e-06	1.6e-06	1.6e-06	1.6e-06	1.6e-06	0.00059	0.00052	0.0011	4.5e-05	0.00071	0.0001
Rpl3l	1.6e-06	8.1e-05	1.6e-06	1.6e-06	1.6e-06	1.6e-06	1.6e-06	1.6e-06	0.0006	1.6e-06	0.00078	0.00016
Lamc1	1.6e-06	1.6e-06	1.6e-06	1.6e-06	1.6e-06	1.6e-06	0.0026	0.0052	0.00015	0.00032	0.0035	0.00033
Krt10	0.0027	0.011	0.0078	0.01	0.013	0.032	0.036	0.053	0.034	0.032	0.054	0.018
Ahnak	1.6e-06	1.6e-06	1.6e-06	1.6e-06	1.6e-06	1.6e-06	0.00024	0.0012	0.00063	1.6e-06	2.7e-05	6.5e-06
Lamb2	1.6e-06	1.6e-06	1.6e-06	1.6e-06	1.6e-06	1.6e-06	0.0013	0.00022	1.6e-06	0.00018	0.00093	1.6e-06
Rpl6	1.6e-06	1.6e-06	0.00019	1.6e-06	1.6e-06	1.6e-06	1.6e-06	0.00094	0.00061	0.00025	0.0013	1.6e-06
Lactb	1.6e-06	1.6e-06	1.6e-06	1.6e-06	1.6e-06	1.6e-06	0.0013	0.00056	0.00034	0.00015	0.00081	1.6e-06
Krt17	1.6e-06	1.6e-06	1.6e-06	0.0072	1.6e-06	0.0013	0.0022	1.6e-06	0.045	1.6e-06	1.6e-06	1.6e-06
H3f3a	0.00083	0.0015	0.0032	0.00065	0.0016	0.0013	0.0017	0.0062	0.003	0.00082	0.0032	0.0024
H3f3b	0.00083	0.0015	0.0032	0.00065	0.0016	0.0013	0.0017	0.0062	0.003	0.00082	0.0032	0.0024
H3f3c	0.00083	0.0015	0.0032	0.00065	0.0016	0.0013	0.0017	0.0062	0.003	0.00082	0.0032	0.0024
Hist1h3a	0.00083	0.0015	0.0032	0.00065	0.0016	0.0013	0.0017	0.0062	0.003	0.00082	0.0032	0.0024
Hist1h3b	0.00083	0.0015	0.0032	0.00065	0.0016	0.0013	0.0017	0.0062	0.003	0.00082	0.0032	0.0024
Hist1h3c	0.00083	0.0015	0.0032	0.00065	0.0016	0.0013	0.0017	0.0062	0.003	0.00082	0.0032	0.0024
Hist1h3d	0.00083	0.0015	0.0032	0.00065	0.0016	0.0013	0.0017	0.0062	0.003	0.00082	0.0032	0.0024
Hist1h3e	0.00083	0.0015	0.0032	0.00065	0.0016	0.0013	0.0017	0.0062	0.003	0.00082	0.0032	0.0024
Hist1h3f	0.00083	0.0015	0.0032	0.00065	0.0016	0.0013	0.0017	0.0062	0.003	0.00082	0.0032	0.0024
Hist1h3g	0.00083	0.0015	0.0032	0.00065	0.0016	0.0013	0.0017	0.0062	0.003	0.00082	0.0032	0.0024
Hist1h3h	0.00083	0.0015	0.0032	0.00065	0.0016	0.0013	0.0017	0.0062	0.003	0.00082	0.0032	0.0024
Hist1h3i	0.00083	0.0015	0.0032	0.00065	0.0016	0.0013	0.0017	0.0062	0.003	0.00082	0.0032	0.0024
Hist2h3b	0.00083	0.0015	0.0032	0.00065	0.0016	0.0013	0.0017	0.0062	0.003	0.00082	0.0032	0.0024
Hist2h3c1	0.00083	0.0015	0.0032	0.00065	0.0016	0.0013	0.0017	0.0062	0.003	0.00082	0.0032	0.0024
Hist2h3c2	0.00083	0.0015	0.0032	0.00065	0.0016	0.0013	0.0017	0.0062	0.003	0.00082	0.0032	0.0024
Col6a3	2.1e-05	7.1e-05	0.00016	2.1e-05	0.00015	4.8e-05	0.015	0.015	0.0013	0.0023	0.019	0.00088
U2surp	1.6e-06	1.6e-06	1.6e-06	1.6e-06	1.6e-06	1.6e-06	1.6e-06	1.6e-06	0.0002	1.6e-06	0.00088	0.00014
Pfkm	1.6e-06	1.6e-06	1.6e-06	1.6e-06	1.6e-06	1.6e-06	0.0015	0.00093	0.0018	0.00011	1.6e-06	0.00075
Ncoa5	1.6e-06	1.6e-06	1.6e-06	1.6e-06	1.6e-06	1.6e-06	0.0012	1.6e-06	0.00052	1.6e-06	0.00023	0.0016
Myh3	0.097	0.15	0.6	0.083	0.12	1.5	0.074	0.01	1.6e-06	1.6e-06	0.00085	1.6e-06
Mb	1.6e-06	1.6e-06	1.6e-06	1.6e-06	1.6e-06	1.6e-06	0.0017	0.0026	0.0031	1.6e-06	0.0055	0.00077
Myh7b	0.00016	1.6e-06	0.6	9.9e-05	0.00073	1.6e-06	1.6e-06	1.6e-06	1.6e-06	1.6e-06	1.6e-06	1.6e-06
Pabpc1	1.6e-06	1.6e-06	1.6e-06	1.6e-06	1.6e-06	1.6e-06	0.00048	1.6e-06	1.6e-06	0.00059	1.6e-06	0.0045
Kif5b	1.6e-06	1.6e-06	1.6e-06	1.6e-06	1.6e-06	1.6e-06	2.8e-05	3.8e-05	3.2e-05	2.7e-05	0.00034	1.9e-05
Krt8	0.00051	0.01	0.0052	0.0097	0.0024	0.011	1.6e-06	1.6e-06	1.6e-06	0.025	0.048	1.6e-06
Hspa5	0.00013	0.0015	1.6e-06	0.00056	0.0012	0.00052	0.0015	0.0022	0.0039	0.00018	0.0023	0.0075
Rpl31	0.00058	0.00098	0.00083	1.6e-06	0.00061	0.00077	0.016	0.00029	0.018	0.0018	0.00073	0.018
Lama2	1.6e-06	1.6e-06	1.6e-06	1.6e-06	1.6e-06	1.6e-06	0.0038	0.00087	1.6e-06	0.00018	0.0019	1.6e-06
Safb	1.6e-06	1.6e-06	1.6e-06	1.6e-06	1.6e-06	1.6e-06	1.6e-06	9.7e-05	0.0005	1.6e-06	9.3e-05	0.001
Xab2	1.6e-06	1.6e-06	1.6e-06	1.6e-06	1.6e-06	1.6e-06	1.6e-06	0.00019	0.00014	1.6e-06	0.0005	4.7e-05
Rpl23a	0.00015	1.6e-06	0.00026	1.6e-06	0.0002	1.6e-06	1.6e-06	1.6e-06	0.0037	0.00022	0.00058	1.6e-06
Col6a2	1.6e-06	1.6e-06	1.6e-06	1.6e-06	1.6e-06	1.6e-06	0.0047	0.0073	0.00037	0.00031	0.0052	1.6e-06
Col6a1	1.6e-06	0.00068	0.00018	0.00041	0.00082	0.00033	0.0064	0.012	0.0012	0.00053	0.012	0.001
Atp5c1	0.006	0.013	0.0079	0.0071	0.002	0.0037	0.021	0.0097	0.018	0.00076	0.0051	1.6e-06
Pvalb	1.6e-06	1.6e-06	1.6e-06	0.013	1.6e-06	1.6e-06	0.19	0.069	0.049	0.0032	0.017	0.31
Ywhag	1.6e-06	1.6e-06	1.6e-06	1.6e-06	1.6e-06	1.6e-06	1.6e-06	1.6e-06	0.0032	1.1e-05	1.6e-06	0.00071
Rps27a	0.00072	0.0019	0.00013	0.0013	0.0018	0.0019	0.012	0.011	0.0042	0.0091	0.0026	0.00092
Uba52	0.00072	0.0019	0.00013	0.0013	0.0018	0.0019	0.012	0.011	0.0042	0.0091	0.0026	0.00092
Myl9	0.069	0.11	0.078	0.059	0.085	0.051	1.1	1.2	0.83	0.0024	0.6	0.14
Myo18a	1.6e-06	1.6e-06	1.6e-06	1.6e-06	1.6e-06	1.6e-06	0.00029	0.0003	0.00027	1.6e-06	0.0038	2.4e-05
Ubb	0.00023	0.0006	4.2e-05	0.00042	0.00057	0.0006	0.0039	0.0036	0.0013	0.0029	0.00081	0.00029
Dnajc25	1.6e-06	1.6e-06	1.6e-06	1.6e-06	1.6e-06	1.6e-06	0.78	1.6e-06	1.6e-06	1.6e-06	0.096	1.6e-06
Ankrd55	1.6e-06	1.6e-06	1.6e-06	1.6e-06	1.6e-06	1.6e-06	1.6e-06	1.6e-06	0.23	1.6e-06	0.17	1.6e-06
Krt75	1.6e-06	1.6e-06	1.6e-06	1.6e-06	1.6e-06	1.6e-06	1.6e-06	1.6e-06	0.077	0.039	1.6e-06	1.6e-06
Ryr1	1.6e-06	1.6e-06	7.7e-05	1.6e-06	1.6e-06	1.6e-06	0.012	0.018	0.014	1.6e-06	1.4e-05	1.6e-06
Mgst3	1.6e-06	1.6e-06	1.6e-06	1.6e-06	1.6e-06	1.6e-06	0.02	0.0055	0.0084	0.0046	1.6e-06	1.6e-06
Lamb1	1.6e-06	1.6e-06	1.6e-06	1.6e-06	1.6e-06	1.6e-06	0.00064	0.0097	0.0071	1.6e-06	0.0012	1.6e-06
Ptrf	1.6e-06	1.6e-06	1.6e-06	1.6e-06	1.6e-06	1.6e-06	1.6e-06	0.00094	0.011	1.6e-06	1.6e-06	0.00059
Atp5k	1.6e-06	1.6e-06	0.00053	1.6e-06	1.6e-06	1.6e-06	0.0077	1.6e-06	0.0019	1.6e-06	0.0008	1.6e-06
Ak1	1.6e-06	1.6e-06	1.6e-06	1.6e-06	1.6e-06	1.6e-06	0.0023	0.0018	0.0022	1.6e-06	0.001	1.6e-06
Rpl18	1.6e-06	0.00025	1.6e-06	1.6e-06	1.6e-06	1.6e-06	1.6e-06	1.6e-06	0.0045	1.6e-06	0.004	1.6e-06
Col15a1	1.6e-06	1.6e-06	1.6e-06	1.6e-06	1.6e-06	1.6e-06	0.0015	0.0029	1.6e-06	1.6e-06	0.0062	1.6e-06
Pgam2	1.6e-06	1.6e-06	1.6e-06	1.6e-06	1.6e-06	1.6e-06	0.0019	0.00048	0.0019	1.6e-06	0.00072	1.6e-06
Tnnc1	1.6e-06	1.6e-06	1.6e-06	1.6e-06	1.6e-06	1.6e-06	1.6e-06	0.0041	1.6e-06	1.6e-06	0.0038	1.6e-06
Ubc	9e-05	0.00024	1.7e-05	0.00017	0.00023	0.00024	0.0015	0.0014	0.00052	0.0011	0.00032	0.00012
Cacnb1	1.6e-06	1.6e-06	1.6e-06	1.6e-06	1.6e-06	1.6e-06	1.6e-06	0.0024	0.00037	0.00051	1.6e-06	1.6e-06
Epm2a	1.6e-06	1.6e-06	1.6e-06	0.00069	1.6e-06	1.6e-06	0.0026	1.6e-06	1.6e-06	1.6e-06	1.6e-06	1.6e-06
Krt13	1.6e-06	1.6e-06	1.6e-06	0.0088	1.6e-06	1.6e-06	0.0026	1.6e-06	1.6e-06	1.6e-06	1.6e-06	1.6e-06
Hspb1	1.6e-06	1.6e-06	1.6e-06	1.6e-06	1.6e-06	1.6e-06	1.6e-06	0.001	0.0014	1.6e-06	0.0037	1.6e-06
Rpl15	1.6e-06	1.6e-06	1.6e-06	1.6e-06	1.6e-06	1.6e-06	1.6e-06	0.00073	0.0015	0.00091	1.6e-06	1.6e-06
Capzb	0.00024	1.6e-06	1.6e-06	0.00033	1.6e-06	1.6e-06	0.0022	1.6e-06	1.6e-06	1.6e-06	1.6e-06	1.6e-06
Sptan1	1.6e-06	1.6e-06	1.6e-06	1.6e-06	1.6e-06	1.6e-06	3.5e-05	0.00016	0.002	1.6e-06	1.6e-06	2.3e-05
Strap	1.6e-06	1.6e-06	1.6e-06	1.6e-06	1.6e-06	1.6e-06	0.00062	0.0015	1.6e-06	1.6e-06	0.00058	1.6e-06
Rps15a	1.6e-06	1.6e-06	1.6e-06	1.6e-06	1.6e-06	1.6e-06	0.00026	1.6e-06	0.0015	1.6e-06	0.00063	1.6e-06
Tgm2	1.6e-06	1.6e-06	1.6e-06	1.6e-06	1.6e-06	1.6e-06	0.00066	0.00081	1.6e-06	0.00053	1.6e-06	1.6e-06
Cfl2	1.6e-06	1.6e-06	1.6e-06	1.6e-06	1.6e-06	1.6e-06	0.00099	1.6e-06	0.00036	1.6e-06	0.00014	1.6e-06
Ywhaz	1.6e-06	1.6e-06	1.6e-06	1.6e-06	1.6e-06	1.6e-06	1.6e-06	0.00061	0.00063	1.3e-05	1.6e-06	1.6e-06
Camk2a	1.6e-06	1.6e-06	1.6e-06	1.6e-06	1.6e-06	1.6e-06	1.6e-06	1.6e-06	0.0012	0.0025	1.6e-06	1.6e-06
Phf5a	1.6e-06	1.6e-06	1.6e-06	1.6e-06	1.6e-06	1.6e-06	1.6e-06	0.0012	1.6e-06	1.6e-06	0.0026	1.6e-06
Tulp1	1.6e-06	1.6e-06	1.6e-06	1.6e-06	1.6e-06	1.6e-06	0.001	1.6e-06	1.6e-06	1.6e-06	1.6e-06	7e-05
Cox6c	1.6e-06	1.6e-06	1.6e-06	1.6e-06	1.6e-06	1.6e-06	1.6e-06	1.6e-06	0.0008	1.6e-06	1.6e-06	0.0011
Mbp	1.6e-06	1.6e-06	1.6e-06	1.6e-06	1.6e-06	1.6e-06	1.6e-06	0.00055	0.00016	0.0012	1.6e-06	1.6e-06
Ddx3y	1.6e-06	1.6e-06	1.6e-06	1.6e-06	1.6e-06	1.6e-06	0.00012	0.00027	0.00032	1.6e-06	9.8e-05	1.6e-06
D1Pas1	1.6e-06	1.6e-06	1.6e-06	1.6e-06	1.6e-06	1.6e-06	0.00011	0.00026	0.00031	1.6e-06	9.5e-05	1.6e-06
Ddx3x	1.6e-06	1.6e-06	1.6e-06	1.6e-06	1.6e-06	1.6e-06	0.00011	0.00026	0.00031	1.6e-06	9.5e-05	1.6e-06
Cacnb3	1.6e-06	1.6e-06	1.6e-06	1.6e-06	1.6e-06	1.6e-06	1.6e-06	0.00058	1.6e-06	0.00012	1.6e-06	1.6e-06
Aspn	1.6e-06	0.00038	1.6e-06	1.6e-06	0.00025	1.6e-06	1.6e-06	0.00057	1.6e-06	1.6e-06	1.6e-06	1.6e-06
Dtna	1.6e-06	1.6e-06	1.6e-06	1.6e-06	1.6e-06	1.6e-06	1.6e-06	9.1e-05	0.00047	1.6e-06	1.6e-06	3.9e-05
Srsf5	1.6e-06	1.6e-06	1.6e-06	1.6e-06	1.6e-06	1.6e-06	1.6e-06	1.6e-06	0.00052	1.6e-06	0.0011	1.6e-06
Fbn1	2.7e-05	1.6e-06	1.6e-06	1.6e-06	0.00033	1.6e-06	1.6e-06	0.00049	1.6e-06	1.6e-06	1.6e-06	1.6e-06
115489121	1.6e-06	1.6e-06	1.6e-06	1.6e-06	1.6e-06	1.6e-06	1.6e-06	0.00017	0.00031	1.6e-06	1.7e-05	1.6e-06
115489122	1.6e-06	1.6e-06	1.6e-06	1.6e-06	1.6e-06	1.6e-06	1.6e-06	0.00017	0.00031	1.6e-06	1.7e-05	1.6e-06
Cfl1	1.6e-06	1.6e-06	1.6e-06	1.6e-06	1.6e-06	1.6e-06	1.6e-06	1.6e-06	0.00036	1.6e-06	0.00014	1.6e-06
Srsf4	1.6e-06	1.6e-06	1.6e-06	1.6e-06	1.6e-06	1.6e-06	1.6e-06	1.6e-06	0.00032	1.6e-06	0.00066	1.6e-06
115489139	1.6e-06	1.6e-06	1.6e-06	1.6e-06	1.6e-06	1.6e-06	1.6e-06	1.6e-06	0.00031	1.6e-06	1.7e-05	1.6e-06
Bag3	1.6e-06	1.6e-06	1.6e-06	1.6e-06	1.6e-06	1.6e-06	1.6e-06	0.00022	1.6e-06	1.6e-06	0.00033	1.6e-06
Adck3	1.6e-06	1.6e-06	1.6e-06	1.6e-06	1.6e-06	1.6e-06	1.6e-06	1.6e-06	0.0002	1.6e-06	7.6e-05	1.6e-06
Fyco1	1.6e-06	1.6e-06	1.6e-06	1.6e-06	1.6e-06	1.6e-06	1.6e-06	0.00013	6.3e-05	1.6e-06	3.4e-05	1.6e-06
Ndufa10	1.6e-06	1.6e-06	1.6e-06	1.6e-06	1.6e-06	1.6e-06	1.6e-06	0.00019	1.6e-06	1.6e-06	0.00012	1.6e-06
Prpf4b	1.6e-06	1.6e-06	1.6e-06	1.6e-06	1.6e-06	1.6e-06	0.00018	1.6e-06	1.6e-06	1.6e-06	0.00031	1.6e-06
115489096	1.6e-06	1.6e-06	1.6e-06	1.6e-06	1.6e-06	1.6e-06	1.6e-06	0.00016	1.6e-06	1.6e-06	1.7e-05	1.6e-06
Fam120c	1.6e-06	1.6e-06	1.6e-06	1.6e-06	1.6e-06	1.6e-06	1.6e-06	1.6e-06	0.00013	0.00021	1.6e-06	1.6e-06
Plin1	1.6e-06	1.6e-06	1.6e-06	1.6e-06	1.6e-06	1.6e-06	1.6e-06	0.00013	1.6e-06	1.6e-06	0.00039	1.6e-06
Eif3h	1.6e-06	1.6e-06	1.6e-06	1.6e-06	1.6e-06	1.6e-06	1.6e-06	6.1e-05	5.6e-05	1.6e-06	0.00016	1.6e-06
Naca	1.6e-06	1.6e-06	1.6e-06	1.6e-06	1.6e-06	1.6e-06	0.00011	1.6e-06	1.6e-06	1.6e-06	1.6e-06	3.1e-05
Safb2	1.6e-06	1.6e-06	1.6e-06	1.6e-06	1.6e-06	1.6e-06	1.6e-06	9.3e-05	1.6e-06	1.6e-06	8.9e-05	1.6e-06
Hnrnpdl	1.6e-06	1.6e-06	1.6e-06	1.6e-06	1.6e-06	1.6e-06	1.6e-06	9.2e-05	1.6e-06	1.6e-06	0.0036	1.6e-06
Atxn2l	1.6e-06	1.6e-06	1.6e-06	1.6e-06	1.6e-06	1.6e-06	1.6e-06	7e-05	1.6e-06	1.6e-06	6.2e-05	1.6e-06
Dst	1.6e-06	1.6e-06	1.6e-06	1.6e-06	1.6e-06	1.6e-06	1.6e-06	1.6e-06	5.7e-05	1.8e-05	1.6e-06	1.6e-06
Rbm17	1.6e-06	1.6e-06	1.6e-06	1.6e-06	1.6e-06	1.6e-06	1.6e-06	1.6e-06	5.5e-05	0.00011	1.6e-06	1.6e-06
Smc3	1.6e-06	1.6e-06	1.6e-06	1.6e-06	1.6e-06	1.6e-06	1.6e-06	3.4e-05	1.7e-05	1.6e-06	1.6e-06	7e-06
Metap2	1.6e-06	3.2e-05	1.6e-06	1.6e-06	1.6e-06	1.4e-05	1.6e-06	1.6e-06	1.6e-06	1.6e-06	1.6e-06	1.6e-06
Sdha	1.6e-06	1.6e-06	4.1e-05	0.00015	1.6e-06	1.6e-06	1.6e-06	1.6e-06	1.6e-06	1.6e-06	1.6e-06	1.6e-06
Krt32	0.00015	1.6e-06	1.6e-06	1.6e-06	0.028	1.6e-06	1.6e-06	1.6e-06	1.6e-06	1.6e-06	1.6e-06	1.6e-06
115487957	1.6e-06	0.00015	1.6e-06	0.00024	1.6e-06	1.6e-06	1.6e-06	1.6e-06	1.6e-06	1.6e-06	1.6e-06	1.6e-06
Acyp2	0.00041	1.6e-06	1.6e-06	1.6e-06	0.00023	1.6e-06	1.6e-06	1.6e-06	1.6e-06	1.6e-06	1.6e-06	1.6e-06
Rpl13a	0.00018	1.6e-06	0.00024	1.6e-06	0.00018	1.6e-06	1.6e-06	1.6e-06	1.6e-06	1.6e-06	1.6e-06	1.6e-06
Txn1	1.6e-06	0.0037	1.6e-06	1.6e-06	0.0014	1.6e-06	1.6e-06	1.6e-06	1.6e-06	1.6e-06	1.6e-06	1.6e-06
Myl6b	1.6e-06	0.00074	1.6e-06	1.6e-06	1.6e-06	0.03	1.6e-06	1.6e-06	1.6e-06	1.6e-06	0.00027	1.6e-06
Atp5b	0.0016	0.0063	0.0038	0.004	0.0035	0.0026	0.017	0.0076	0.011	0.0014	0.0082	0.0067
H2afv	0.0011	0.0016	0.0011	0.00069	1.6e-06	0.0011	1.6e-06	1.6e-06	1.6e-06	1.6e-06	1.6e-06	0.048
H2afz	0.0013	0.0019	0.0013	0.00082	1.6e-06	0.0013	1.6e-06	1.6e-06	1.6e-06	1.6e-06	1.6e-06	0.057
Hsp90ab1	1.6e-06	7.7e-05	4.9e-05	1.6e-06	9.2e-05	1.6e-06	0.0012	0.00095	0.002	1.6e-06	0.00011	0.00012
Usmg5	1.6e-06	0.0089	0.0063	0.0035	0.0087	1.6e-06	1.6e-06	1.6e-06	1.6e-06	1.6e-06	0.0042	1.6e-06
Myh14	0.0027	0.0078	0.0055	0.0052	0.0035	0.0047	0.079	0.17	0.08	0.00019	0.037	0.0074
Flot2	0.004	1.6e-06	1.6e-06	0.009	1.6e-06	1.6e-06	1.6e-06	0.0012	1.6e-06	9.9e-05	0.00068	1.6e-06
Fcgbp	2.9e-05	1.6e-06	0.00012	1.6e-06	0.00061	0.00059	1.6e-06	1.6e-06	1.6e-06	0.0012	0.0011	1.6e-06
9530053A07Rik	2.6e-05	1.6e-06	0.0001	1.6e-06	0.00054	0.00052	1.6e-06	1.6e-06	1.6e-06	0.001	0.00097	1.6e-06
Krt16	1.6e-06	1.6e-06	1.6e-06	0.00026	1.6e-06	1.6e-06	1.6e-06	1.6e-06	0.00055	0.00022	0.00031	1.6e-06
Krt42	1.6e-06	1.6e-06	1.6e-06	0.0034	0.0001	0.0018	0.0014	0.0044	0.00096	0.0011	0.011	0.00055
Fcgr1	1.6e-06	1.6e-06	0.0004	0.0015	0.00037	0.00061	1.6e-06	1.6e-06	1.6e-06	1.6e-06	0.00041	0.0011
Rpl31-ps12	0.00045	0.00076	0.00065	1.6e-06	0.00047	0.0006	1.6e-06	0.00022	1.6e-06	0.0014	0.00057	1.6e-06
Myh11	0.052	0.15	0.091	0.076	0.085	0.074	0.63	0.77	0.54	0.0016	0.33	0.1
Myl6	0.054	0.25	0.14	0.14	0.12	0.16	0.78	2.2	1.1	0.0011	0.51	0.2
Myh9	0.036	0.08	0.054	0.062	0.066	0.058	0.76	1.1	0.77	0.0012	0.29	0.066
Trim72	1.6e-06	0.00013	1.6e-06	0.00011	0.0002	0.00013	0.00041	0.0001	1.6e-06	1.6e-06	0.00032	0.00033
Atp2a3	0.023	1.6e-06	1.6e-06	0.0008	1.6e-06	1.6e-06	0.0011	0.00062	0.003	1.6e-06	1.6e-06	0.00031
Rps29	1.6e-06	0.0018	1.6e-06	1.6e-06	0.0017	0.0014	1.6e-06	0.0077	0.003	1.6e-06	0.0016	0.0032
Rps4x	1.6e-06	0.00051	1.6e-06	0.00019	0.00063	1.6e-06	0.0003	0.0011	0.00078	1.6e-06	0.00029	0.00023
Myl10	1.6e-06	0.0013	1.6e-06	0.00033	1.6e-06	0.00054	1.6e-06	0.014	0.0077	1.6e-06	0.001	0.00035
LOC105242736	1.6e-06	1.6e-06	1.6e-06	1.6e-06	1.6e-06	0.00078	0.001	1.6e-06	0.0019	1.6e-06	1.6e-06	0.0015
Gm12260	1.6e-06	1.6e-06	1.6e-06	1.6e-06	1.6e-06	0.0013	0.0017	1.6e-06	0.003	1.6e-06	1.6e-06	0.0024
Myl12a	0.033	0.061	0.041	0.069	0.047	0.028	0.37	0.58	0.63	0.0022	0.14	0.05
Slc25a4	0.056	0.16	0.1	0.087	0.11	0.086	0.14	0.14	0.26	0.047	0.12	0.097
Dsp	1.6e-06	1.6e-06	1.6e-06	1.6e-06	1.6e-06	2.8e-05	1.6e-06	1.6e-06	6.1e-05	2.1e-05	1.6e-06	1.6e-06
Anxa2	1.6e-06	1.6e-06	1.6e-06	1.6e-06	1.6e-06	0.0002	0.00023	0.0011	1.6e-06	0.00015	1.6e-06	1.6e-06
Flot1	0.0016	1.6e-06	1.6e-06	0.0014	1.6e-06	1.6e-06	1.6e-06	0.0007	1.6e-06	0.00079	1.6e-06	0.00033
Pygm	0.0022	0.022	0.0058	0.0059	0.0065	0.033	0.054	0.067	0.058	0.0087	0.02	0.022
Cacna2d1	0.029	1.6e-06	1.6e-06	0.068	1.6e-06	1.6e-06	0.023	0.036	0.03	0.018	0.023	0.018
Rps25	1.6e-06	1.6e-06	1.6e-06	0.0011	1.6e-06	1.6e-06	0.0058	1.6e-06	0.00063	1.6e-06	1.6e-06	0.00093
Rpl13	0.00076	0.0014	0.00059	0.0016	1.6e-06	0.0011	1.6e-06	0.006	0.0068	1.6e-06	0.0023	0.00067
Tufm	0.0001	0.00087	0.0004	9.7e-05	1.6e-06	0.00022	0.0003	0.00094	0.00041	1.6e-06	1.6e-06	0.00028
Srl	0.0037	0.0075	0.0052	0.0057	0.0038	0.0023	0.014	0.0059	0.011	0.001	0.0047	0.0067
Rpl7	1.6e-06	1.6e-06	1.6e-06	1.6e-06	0.00033	1.6e-06	1.6e-06	1.6e-06	0.0007	0.00038	1.6e-06	1.6e-06
S100a6	1.6e-06	0.001	1.6e-06	1.6e-06	1.6e-06	0.0015	0.0029	1.6e-06	0.0039	1.6e-06	0.00076	0.00089
Krt14	1.6e-06	1.6e-06	1.6e-06	0.0006	1.6e-06	0.012	0.013	0.02	1.6e-06	0.0019	0.004	0.0077
Car3	1.6e-06	1.6e-06	1.6e-06	0.002	1.6e-06	1.6e-06	0.00098	0.005	0.002	0.00054	0.0013	1.6e-06
Rps18	1.6e-06	0.00072	0.001	1.6e-06	0.00071	0.00071	0.0014	0.00079	0.00095	1.6e-06	0.00077	0.00072
Actbl2	1.3	0.032	0.033	0.032	0.027	0.019	0.026	1.6e-06	1.6e-06	1.6e-06	0.0037	0.073
Gapdh	0.12	0.29	0.17	0.19	0.22	0.18	0.59	0.18	0.49	0.052	0.29	0.25
Myl4	1.6e-06	1.6e-06	0.00016	1.6e-06	1.6e-06	1.6e-06	0.42	1.6e-06	1.6e-06	1.6e-06	1.6e-06	1.6e-06
Dhx9	1.6e-06	1.6e-06	1.6e-06	1.6e-06	1.6e-06	1.6e-06	0.011	0.024	0.028	0.029	0.029	0.029
Fkbp1a	1.6e-06	1.6e-06	1.6e-06	1.6e-06	1.6e-06	1.6e-06	0.0056	0.029	0.0068	1.6e-06	1.6e-06	1.6e-06
Slc25a5	1.6e-06	1.6e-06	1.6e-06	1.6e-06	1.6e-06	1.6e-06	1.6e-06	0.036	1.6e-06	1.6e-06	1.6e-06	1.6e-06
Apobec2	1.6e-06	1.6e-06	1.6e-06	1.6e-06	1.6e-06	1.6e-06	0.028	0.00028	1.6e-06	1.6e-06	1.6e-06	1.6e-06
Ogn	1.6e-06	1.6e-06	1.6e-06	1.6e-06	1.6e-06	1.6e-06	0.0005	0.014	0.00058	1.6e-06	1.6e-06	1.6e-06
Rps14	1.6e-06	0.0023	1.6e-06	1.6e-06	1.6e-06	1.6e-06	0.0089	0.0029	0.0027	1.6e-06	1.6e-06	1.6e-06
Jph2	1.6e-06	1.6e-06	1.6e-06	1.6e-06	1.6e-06	1.6e-06	0.0032	0.0043	0.006	1.6e-06	1.6e-06	1.6e-06
Hadhb	1.6e-06	1.6e-06	1.6e-06	1.6e-06	1.6e-06	1.6e-06	0.00013	0.011	0.00013	1.6e-06	1.6e-06	1.6e-06
Jph1	1.6e-06	1.6e-06	1.6e-06	1.6e-06	1.6e-06	1.6e-06	0.0036	0.003	0.0033	1.6e-06	1.6e-06	1.6e-06
Tubb3	1.6e-06	1.6e-06	1.6e-06	1.6e-06	1.6e-06	1.6e-06	1.6e-06	1.6e-06	0.0095	1.6e-06	1.6e-06	1.6e-06
Lum	1.6e-06	1.6e-06	1.6e-06	1.6e-06	1.6e-06	1.6e-06	1.6e-06	0.0076	1.6e-06	1.6e-06	1.6e-06	1.6e-06
Rpl26	1.6e-06	1.6e-06	1.6e-06	1.6e-06	1.6e-06	1.6e-06	1.6e-06	0.0052	0.0024	1.6e-06	1.6e-06	1.6e-06
Dcn	1.6e-06	1.6e-06	1.6e-06	1.6e-06	1.6e-06	1.6e-06	1.6e-06	0.0073	1.6e-06	1.6e-06	1.6e-06	1.6e-06
Krt84	1.6e-06	1.6e-06	1.6e-06	1.6e-06	1.6e-06	1.6e-06	1.6e-06	1.6e-06	0.0066	1.6e-06	1.6e-06	1.6e-06
Mlip	1.6e-06	1.6e-06	1.6e-06	1.6e-06	1.6e-06	1.6e-06	1.6e-06	0.00038	0.0055	1.6e-06	1.6e-06	1.6e-06
Snta1	1.6e-06	1.6e-06	1.6e-06	1.6e-06	1.6e-06	1.6e-06	1.6e-06	0.00071	0.0047	1.6e-06	1.6e-06	1.6e-06
Tchh	1.6e-06	1.6e-06	1.6e-06	1.6e-06	1.6e-06	1.6e-06	1.6e-06	0.00059	0.0048	1.6e-06	1.6e-06	1.6e-06
Prelp	1.6e-06	1.6e-06	1.6e-06	1.6e-06	1.6e-06	1.6e-06	1.6e-06	0.0045	5.7e-05	1.6e-06	1.6e-06	1.6e-06
Lmna	1.6e-06	1.6e-06	1.6e-06	1.6e-06	1.6e-06	1.6e-06	1.6e-06	0.0045	1.6e-06	1.6e-06	1.6e-06	1.6e-06
Acaa2	1.6e-06	9.8e-05	1.6e-06	1.6e-06	1.6e-06	1.6e-06	1.6e-06	1.6e-06	0.0045	1.6e-06	1.6e-06	1.6e-06
Atp5o	1.6e-06	0.0018	1.6e-06	1.6e-06	1.6e-06	1.6e-06	0.0032	1.6e-06	0.0012	1.6e-06	1.6e-06	1.6e-06
Ablim2	1.6e-06	1.6e-06	7e-06	1.6e-06	1.6e-06	1.6e-06	0.0001	0.0014	0.002	1.6e-06	1.6e-06	1.6e-06
Rpl35	1.6e-06	1.6e-06	1.6e-06	1.6e-06	1.6e-06	1.6e-06	0.0034	1.6e-06	1.6e-06	1.6e-06	1.6e-06	1.6e-06
Rpl9	1.6e-06	1.6e-06	1.6e-06	1.6e-06	1.6e-06	1.6e-06	1.6e-06	0.00062	0.0025	1.6e-06	1.6e-06	1.6e-06
Rps3	1.6e-06	1.6e-06	1.6e-06	1.6e-06	1.6e-06	1.6e-06	0.00021	1.6e-06	0.0028	1.6e-06	1.6e-06	1.6e-06
Csta1	1.6e-06	1.6e-06	1.6e-06	1.6e-06	1.6e-06	1.6e-06	1.6e-06	1.6e-06	0.0028	1.6e-06	1.6e-06	1.6e-06
Rpl24	1.6e-06	1.6e-06	1.6e-06	1.6e-06	1.6e-06	1.6e-06	1.6e-06	0.0017	0.0011	1.6e-06	1.6e-06	1.6e-06
Sptb	1.6e-06	2.1e-05	1.6e-06	1.6e-06	1.6e-06	1.6e-06	1.6e-06	0.00019	0.0026	1.6e-06	1.6e-06	1.6e-06
Fmod	1.6e-06	1.6e-06	1.6e-06	1.6e-06	1.6e-06	1.6e-06	1.6e-06	0.0023	1.6e-06	1.6e-06	1.6e-06	1.6e-06
Sf3b5	1.6e-06	1.6e-06	1.6e-06	1.6e-06	1.6e-06	1.6e-06	1.6e-06	1.6e-06	0.0021	1.6e-06	1.6e-06	1.6e-06
Phkb	1.6e-06	1.6e-06	1.6e-06	1.6e-06	1.6e-06	1.6e-06	0.0015	0.00035	0.00019	1.6e-06	1.6e-06	1.6e-06
Slc25a13	1.6e-06	1.6e-06	1.6e-06	1.6e-06	1.6e-06	1.6e-06	1.6e-06	0.0012	0.00061	1.6e-06	1.6e-06	1.6e-06
Rps17	1.6e-06	1.6e-06	1.6e-06	1.6e-06	1.6e-06	1.6e-06	1.6e-06	0.0017	1.6e-06	1.6e-06	1.6e-06	1.6e-06
Sptbn1	1.6e-06	1.6e-06	1.6e-06	1.6e-06	1.6e-06	1.6e-06	1.6e-06	9.1e-05	0.0016	1.6e-06	1.6e-06	1.6e-06
Gpd1	1.6e-06	1.6e-06	1.6e-06	1.6e-06	1.6e-06	1.6e-06	0.0011	0.00048	0.00011	1.6e-06	1.6e-06	1.6e-06
Actn1	1.6e-06	1.6e-06	1.6e-06	1.6e-06	1.6e-06	1.6e-06	1.6e-06	0.0016	1.6e-06	1.6e-06	1.6e-06	1.6e-06
Rpl22	1.6e-06	0.00049	1.6e-06	1.6e-06	1.6e-06	1.6e-06	0.0015	1.6e-06	1.6e-06	1.6e-06	1.6e-06	1.6e-06
Ndufa6	1.6e-06	1.6e-06	1.6e-06	1.6e-06	1.6e-06	1.6e-06	1.6e-06	0.0014	1.6e-06	1.6e-06	1.6e-06	1.6e-06
Impdh2	1.6e-06	1.6e-06	1.6e-06	1.6e-06	1.6e-06	1.6e-06	1.6e-06	0.0013	1.6e-06	1.6e-06	1.6e-06	1.6e-06
Prdx5	1.6e-06	1.6e-06	1.6e-06	1.6e-06	1.6e-06	1.6e-06	0.00091	1.6e-06	1.6e-06	1.6e-06	1.6e-06	1.6e-06
Atp5d	1.6e-06	1.6e-06	1.6e-06	1.6e-06	1.6e-06	1.6e-06	1.6e-06	0.0009	1.6e-06	1.6e-06	1.6e-06	1.6e-06
Vcl	1.6e-06	1.6e-06	1.6e-06	1.6e-06	1.6e-06	1.6e-06	1.6e-06	1.6e-06	0.00089	1.6e-06	1.6e-06	1.6e-06
Eci1	8e-05	1.6e-06	0.00095	1.6e-06	1.6e-06	1.6e-06	0.00024	0.00023	0.00038	1.6e-06	1.6e-06	1.6e-06
Apoa1	1.6e-06	1.6e-06	1.6e-06	1.6e-06	1.6e-06	1.6e-06	1.6e-06	0.00041	0.00041	1.6e-06	1.6e-06	1.6e-06
Cycs	1.6e-06	1.6e-06	1.6e-06	1.6e-06	1.6e-06	1.6e-06	1.6e-06	0.00081	1.6e-06	1.6e-06	1.6e-06	1.6e-06
Aqp4	1.6e-06	1.6e-06	1.6e-06	1.6e-06	1.6e-06	1.6e-06	1.6e-06	1.6e-06	0.0008	1.6e-06	1.6e-06	1.6e-06
Ppia	1.6e-06	1.6e-06	1.6e-06	1.6e-06	1.6e-06	1.6e-06	1.6e-06	1.6e-06	0.00072	1.6e-06	1.6e-06	1.6e-06
Ckap4	1.6e-06	1.6e-06	1.6e-06	1.6e-06	1.6e-06	1.6e-06	1.6e-06	0.00049	0.00022	1.6e-06	1.6e-06	1.6e-06
Acad9	1.6e-06	1.6e-06	1.6e-06	1.6e-06	1.6e-06	1.6e-06	1.6e-06	1.6e-06	0.00068	1.6e-06	1.6e-06	1.6e-06
Lmo7	1.6e-06	1.6e-06	1.6e-06	1.6e-06	1.6e-06	1.6e-06	1.6e-06	1.6e-06	0.00066	1.6e-06	1.6e-06	1.6e-06
Ndufs3	1.6e-06	1.6e-06	1.6e-06	1.6e-06	1.6e-06	1.6e-06	0.00064	1.6e-06	1.6e-06	1.6e-06	1.6e-06	1.6e-06
Ndufa13	1.6e-06	1.6e-06	1.6e-06	1.6e-06	1.6e-06	1.6e-06	1.6e-06	1.6e-06	0.00057	1.6e-06	1.6e-06	1.6e-06
Hsp90aa1	1.6e-06	1.6e-06	1.6e-06	1.6e-06	1.6e-06	1.6e-06	1.6e-06	1.6e-06	0.00053	1.6e-06	1.6e-06	1.6e-06
Pgam1	1.6e-06	1.6e-06	1.6e-06	1.6e-06	1.6e-06	1.6e-06	1.6e-06	0.00052	1.6e-06	1.6e-06	1.6e-06	1.6e-06
Serpina1b	1.6e-06	1.6e-06	1.6e-06	1.6e-06	1.6e-06	1.6e-06	1.6e-06	0.00052	1.6e-06	1.6e-06	1.6e-06	1.6e-06
Serpina1a	1.6e-06	1.6e-06	1.6e-06	1.6e-06	1.6e-06	1.6e-06	1.6e-06	0.00051	1.6e-06	1.6e-06	1.6e-06	1.6e-06
Serpina1c	1.6e-06	1.6e-06	1.6e-06	1.6e-06	1.6e-06	1.6e-06	1.6e-06	0.00049	1.6e-06	1.6e-06	1.6e-06	1.6e-06
Serpina1d	1.6e-06	1.6e-06	1.6e-06	1.6e-06	1.6e-06	1.6e-06	1.6e-06	0.00049	1.6e-06	1.6e-06	1.6e-06	1.6e-06
Gpi1	1.6e-06	1.6e-06	1.6e-06	1.6e-06	1.6e-06	1.6e-06	1.6e-06	1.6e-06	0.00044	1.6e-06	1.6e-06	1.6e-06
Tnxb	1.6e-06	1.6e-06	1.6e-06	1.6e-06	1.6e-06	1.6e-06	1.6e-06	0.00043	1.6e-06	1.6e-06	1.6e-06	1.6e-06
Xylt1	1.6e-06	1.6e-06	1.6e-06	1.6e-06	1.6e-06	1.6e-06	1.6e-06	0.00027	9e-05	1.6e-06	1.6e-06	1.6e-06
Serpinh1	1.6e-06	1.6e-06	1.6e-06	1.6e-06	1.6e-06	1.6e-06	1.6e-06	0.00035	1.6e-06	1.6e-06	1.6e-06	1.6e-06
Eml3	1.6e-06	1.6e-06	1.6e-06	1.6e-06	1.6e-06	1.6e-06	1.6e-06	7.1e-05	0.00028	1.6e-06	1.6e-06	1.6e-06
Cwc22	1.6e-06	1.6e-06	1.6e-06	1.6e-06	1.6e-06	1.6e-06	1.6e-06	6.2e-05	0.00023	1.6e-06	1.6e-06	1.6e-06
Cltc	1.6e-06	1.6e-06	1.6e-06	1.6e-06	1.6e-06	1.6e-06	1.6e-06	0.00028	1.6e-06	1.6e-06	1.6e-06	1.6e-06
Cdh13	4.4e-05	1.6e-06	1.6e-06	1.6e-06	1.6e-06	1.6e-06	1.6e-06	0.00028	1.6e-06	1.6e-06	1.6e-06	1.6e-06
Git2	1.6e-06	1.6e-06	1.6e-06	1.6e-06	1.6e-06	1.6e-06	1.6e-06	1.6e-06	0.00026	1.6e-06	1.6e-06	1.6e-06
Pgk1	1.6e-06	1.6e-06	1.6e-06	1.6e-06	1.6e-06	1.6e-06	0.00025	1.6e-06	1.6e-06	1.6e-06	1.6e-06	1.6e-06
Tln2	1.6e-06	1.6e-06	1.6e-06	1.6e-06	1.6e-06	1.6e-06	1.6e-06	1.6e-06	0.00025	1.6e-06	1.6e-06	1.6e-06
Tgfbi	1.6e-06	1.6e-06	1.6e-06	1.6e-06	1.6e-06	1.6e-06	1.6e-06	0.00024	1.6e-06	1.6e-06	1.6e-06	1.6e-06
Ivl	1.6e-06	1.6e-06	1.6e-06	1.6e-06	1.6e-06	1.6e-06	1.6e-06	1.6e-06	0.00023	1.6e-06	1.6e-06	1.6e-06
Flnc	1.6e-06	1.6e-06	1.6e-06	1.6e-06	1.6e-06	1.6e-06	1.6e-06	5.8e-05	0.00015	1.6e-06	1.6e-06	1.6e-06
Fn1	1.6e-06	1.6e-06	1.6e-06	1.6e-06	1.6e-06	1.6e-06	1.6e-06	0.00016	1.6e-06	1.6e-06	1.6e-06	1.6e-06
Psmc5	1.6e-06	1.6e-06	1.6e-06	1.6e-06	1.6e-06	1.6e-06	4.9e-05	6.2e-05	3.5e-05	1.6e-06	1.6e-06	1.6e-06
Pgm2	1.6e-06	1.6e-06	1.6e-06	1.6e-06	1.6e-06	1.6e-06	1.6e-06	1.6e-06	0.00014	1.6e-06	1.6e-06	1.6e-06
Sdpr	1.6e-06	1.6e-06	1.6e-06	1.6e-06	1.6e-06	1.6e-06	1.6e-06	1.6e-06	0.00014	1.6e-06	1.6e-06	1.6e-06
Col1a1	1.6e-06	1.6e-06	1.6e-06	1.6e-06	1.6e-06	1.6e-06	1.6e-06	0.00011	1.6e-06	1.6e-06	1.6e-06	1.6e-06
Dhx8	1.6e-06	1.6e-06	1.6e-06	1.6e-06	1.6e-06	1.6e-06	1.6e-06	2.6e-05	7.9e-05	1.6e-06	1.6e-06	1.6e-06
Fgg	1.6e-06	1.6e-06	1.6e-06	1.6e-06	1.6e-06	1.6e-06	1.6e-06	1.6e-06	9.9e-05	1.6e-06	1.6e-06	1.6e-06
C4a	1.6e-06	1.6e-06	1.6e-06	1.6e-06	1.6e-06	1.6e-06	1.6e-06	1.6e-06	9.2e-05	1.6e-06	1.6e-06	1.6e-06
Amotl1	1.6e-06	1.6e-06	1.6e-06	1.6e-06	1.6e-06	1.6e-06	1.6e-06	1.6e-06	8.3e-05	1.6e-06	1.6e-06	1.6e-06
Gm21379	1.6e-06	1.6e-06	1.6e-06	1.6e-06	1.6e-06	1.6e-06	1.6e-06	7.8e-05	1.6e-06	1.6e-06	1.6e-06	1.6e-06
Rbm31y	1.6e-06	1.6e-06	1.6e-06	1.6e-06	1.6e-06	1.6e-06	1.6e-06	7.8e-05	1.6e-06	1.6e-06	1.6e-06	1.6e-06
Fgb	1.6e-06	1.6e-06	1.6e-06	1.6e-06	1.6e-06	1.6e-06	1.6e-06	7.2e-05	1.6e-06	1.6e-06	1.6e-06	1.6e-06
Smc1a	1.6e-06	1.6e-06	1.6e-06	1.6e-06	1.6e-06	1.6e-06	1.6e-06	1.6e-06	7e-05	1.6e-06	1.6e-06	1.6e-06
Pkp1	1.6e-06	1.6e-06	1.6e-06	1.6e-06	1.6e-06	1.6e-06	1.6e-06	1.6e-06	6.4e-05	1.6e-06	1.6e-06	1.6e-06
Prc1	1.6e-06	1.6e-06	1.6e-06	1.6e-06	1.6e-06	1.6e-06	1.6e-06	1.6e-06	4.5e-05	1.6e-06	1.6e-06	1.6e-06
Ryr2	1.6e-06	1.6e-06	1.6e-06	1.6e-06	1.6e-06	1.6e-06	1.6e-05	1.2e-05	9e-06	1.6e-06	1.6e-06	1.6e-06
Dhx38	1.6e-06	1.6e-06	1.6e-06	1.6e-06	1.6e-06	1.6e-06	1.6e-06	1.6e-06	7.2e-06	1.6e-06	1.6e-06	1.6e-06
Dync1h1	1.6e-06	1.6e-06	1.6e-06	1.6e-06	1.6e-06	1.6e-06	1.6e-06	3.2e-06	1.6e-06	1.6e-06	1.6e-06	1.6e-06
Suclg1	1.6e-06	1.6e-06	0.00011	1.6e-06	1.6e-06	1.6e-06	1.6e-06	1.6e-06	1.6e-06	1.6e-06	1.6e-06	1.6e-06
Aldoart2	1.6e-06	1.6e-06	0.00014	1.6e-06	1.6e-06	1.6e-06	1.6e-06	1.6e-06	1.6e-06	1.6e-06	1.6e-06	1.6e-06
Serpina3k	1.6e-06	1.6e-06	0.00023	1.6e-06	1.6e-06	1.6e-06	1.6e-06	1.6e-06	1.6e-06	1.6e-06	1.6e-06	1.6e-06
Slc25a20	1.6e-06	1.6e-06	0.00023	1.6e-06	1.6e-06	1.6e-06	1.6e-06	1.6e-06	1.6e-06	1.6e-06	1.6e-06	1.6e-06
Rasgrf2	1.6e-06	0.00029	1.6e-06	1.6e-06	1.6e-06	1.6e-06	1.6e-06	1.6e-06	1.6e-06	1.6e-06	1.6e-06	1.6e-06
Phkg1	1.6e-06	0.00025	0.00016	1.6e-06	1.6e-06	1.6e-06	1.6e-06	1.6e-06	1.6e-06	1.6e-06	1.6e-06	1.6e-06
Coro6	1.6e-06	1.6e-06	0.00047	1.6e-06	1.6e-06	1.6e-06	1.6e-06	1.6e-06	1.6e-06	1.6e-06	1.6e-06	1.6e-06
Uqcrq	0.00047	1.6e-06	1.6e-06	1.6e-06	1.6e-06	1.6e-06	1.6e-06	1.6e-06	1.6e-06	1.6e-06	1.6e-06	1.6e-06
Rpl35a	1.6e-06	0.00053	1.6e-06	1.6e-06	1.6e-06	1.6e-06	1.6e-06	1.6e-06	1.6e-06	1.6e-06	1.6e-06	1.6e-06
Cox7a1	0.00063	1.6e-06	1.6e-06	1.6e-06	1.6e-06	1.6e-06	1.6e-06	1.6e-06	1.6e-06	1.6e-06	1.6e-06	1.6e-06
Atp5f1	1.6e-06	0.00031	0.00087	1.6e-06	1.6e-06	1.6e-06	1.6e-06	1.6e-06	1.6e-06	1.6e-06	1.6e-06	1.6e-06
Rpl29	0.00048	0.00088	1.6e-06	1.6e-06	1.6e-06	1.6e-06	1.6e-06	1.6e-06	1.6e-06	1.6e-06	1.6e-06	1.6e-06
C130079G13Rik	0.0014	1.6e-06	1.6e-06	1.6e-06	1.6e-06	1.6e-06	1.6e-06	1.6e-06	1.6e-06	1.6e-06	1.6e-06	1.6e-06
Gyg	1.6e-06	1.6e-06	1.6e-06	1.6e-06	1.6e-06	1.6e-06	0.0097	0.021	0.0078	0.0035	0.0039	0.0038
Sucla2	0.00096	0.003	0.0022	0.0018	0.0018	0.0016	0.001	1.6e-06	0.00027	1.6e-06	1.6e-06	1.6e-06
Sf3b3	1.6e-06	1.6e-06	1.6e-06	1.6e-06	1.6e-06	1.6e-06	0.0077	0.02	0.035	0.021	0.024	0.021
Mybpc2	0.033	0.088	0.058	0.055	0.06	0.054	0.034	0.011	0.017	0.00052	0.0061	0.0017
Dhx15	1.6e-06	1.6e-06	1.6e-06	1.6e-06	1.6e-06	1.6e-06	0.001	0.0044	0.0033	0.0047	0.0042	0.004
Nudt21	1.6e-06	1.6e-06	1.6e-06	1.6e-06	1.6e-06	1.6e-06	1.6e-06	0.0013	0.0021	0.0034	0.0029	0.0029
Asph	1.6e-06	0.0035	0.0021	0.002	0.0023	0.0019	0.00022	1.6e-06	1.6e-06	1.6e-06	1.6e-06	1.6e-06
Mybpc1	0.18	0.64	0.43	0.43	0.48	0.39	0.049	0.0029	0.00012	1.6e-06	0.0021	1.6e-06
Hspa8	0.00082	0.0026	0.0016	0.0008	0.0017	0.0012	0.039	0.06	0.06	0.021	0.024	0.026
Speg	1.6e-06	1.6e-06	1.6e-06	1.6e-06	1.6e-06	1.6e-06	0.27	0.35	0.32	0.00064	0.00075	0.00081
Hnrnph1	1.6e-06	1.6e-06	1.6e-06	1.6e-06	1.6e-06	1.6e-06	0.0069	0.021	0.015	0.018	0.015	0.019
Elavl1	1.6e-06	1.6e-06	1.6e-06	1.6e-06	1.6e-06	1.6e-06	0.015	0.028	0.051	0.032	0.033	0.04
Fam120a	1.6e-06	1.6e-06	1.6e-06	1.6e-06	1.6e-06	1.6e-06	1.6e-06	0.00092	0.00072	0.00058	0.00073	0.00072
Neb	0.0054	0.014	0.011	0.0043	0.0053	0.0051	0.014	0.00094	0.0019	8.6e-05	0.00033	0.00053
Myh7	0.085	0.85	1	2.6	2.7	2.1	0.48	0.098	0.27	0.01	0.035	0.028
Wbp11	1.6e-06	1.6e-06	1.6e-06	1.6e-06	1.6e-06	1.6e-06	1.6e-06	0.00031	0.00074	0.00037	0.00028	0.00035
Gsn	0.00066	0.0029	0.001	0.0015	0.0014	0.0016	0.0019	0.00079	1.6e-06	1.6e-06	0.00031	1.6e-06
Erh	1.6e-06	1.6e-06	1.6e-06	1.6e-06	1.6e-06	1.6e-06	0.032	0.034	0.026	0.046	0.035	0.037
Myl1	3.7	19	9.2	12	9.8	9.5	16	2.6	1	0.055	1.2	0.7
Xirp1	1.6e-06	1.6e-06	1.6e-06	1.6e-06	1.6e-06	1.6e-06	5.9e-05	0.0011	0.0011	0.0027	0.002	0.0026
Ccdc37	1.6e-06	0.0045	0.0021	0.0019	0.0024	0.0026	1.6e-06	1.6e-06	1.6e-06	1.6e-06	1.6e-06	1.6e-06
Nefl	1.6e-06	1.6e-06	1.6e-06	1.6e-06	1.6e-06	1.6e-06	0.0043	0.038	0.033	0.047	0.059	0.044
Trim21	1.6e-06	1.6e-06	1.6e-06	1.6e-06	1.6e-06	1.6e-06	0.0024	0.0033	0.003	0.0021	0.0029	0.0025
Syncrip	1.6e-06	1.6e-06	1.6e-06	1.6e-06	1.6e-06	1.6e-06	0.0095	0.012	0.023	0.014	0.012	0.017
Hist1h1b	1.6e-06	1.6e-06	1.6e-06	1.6e-06	1.6e-06	1.6e-06	0.0028	0.012	1.6e-06	0.0049	0.0065	0.0048
Cacna1s	1.6e-06	1.6e-06	1.6e-06	1.6e-06	1.6e-06	1.6e-06	0.0013	0.0013	0.0013	0.0012	0.001	0.00083
LOC100862433	3.9e-05	0.0012	0.0017	0.001	0.00069	0.00094	0.00053	0.00059	0.00033	1.6e-06	1.6e-06	1.6e-06
Tnnc2	0.36	1.1	0.88	0.84	0.81	0.87	1	0.5	0.27	0.0087	0.27	0.11
Rps16	4.9e-05	0.0016	0.0022	0.0013	0.00088	0.0012	0.00067	0.00076	0.00043	1.6e-06	1.6e-06	1.6e-06
Ssb	1.6e-06	1.6e-06	1.6e-06	1.6e-06	1.6e-06	1.6e-06	0.0034	0.0037	0.0061	0.0071	0.01	0.0074
Pgam5	1.6e-06	1.6e-06	1.6e-06	1.6e-06	1.6e-06	1.6e-06	0.00058	0.0034	0.0017	0.0015	0.0019	0.0013
Vcp	1.6e-06	1.6e-06	1.6e-06	1.6e-06	1.6e-06	1.6e-06	0.00065	0.0028	0.0061	0.12	0.15	0.18
Vdac2	1.6e-06	1.6e-06	1.6e-06	1.6e-06	1.6e-06	1.6e-06	0.0043	0.0024	0.0027	0.0014	0.0021	0.0019
Nefh	1.6e-06	1.6e-06	1.6e-06	1.6e-06	1.6e-06	1.6e-06	1.6e-06	0.0049	0.0032	0.016	0.016	0.011
Ncor2	1.6e-06	1.6e-06	1.6e-06	1.6e-06	1.6e-06	1.6e-06	1.6e-06	1.6e-06	6.7e-05	4.5e-05	6.2e-05	4.4e-05
Mylpf	0.4	2.1	2.4	2.4	3.1	2.1	2.5	0.49	0.19	0.0033	0.14	0.11
Sf3a1	1.6e-06	1.6e-06	1.6e-06	1.6e-06	1.6e-06	1.6e-06	0.00098	0.0057	0.0065	0.0041	0.0063	0.0058
Magoh	1.6e-06	1.6e-06	1.6e-06	1.6e-06	1.6e-06	1.6e-06	1.6e-06	0.0059	0.0095	0.0077	0.0098	0.012
Hnrnpk	1.6e-06	1.6e-06	1.6e-06	1.6e-06	1.6e-06	1.6e-06	0.016	0.025	0.037	0.037	0.044	0.057
Actc1	3.4	10	6	5.1	5.9	5	7.4	2.4	1.7	0.12	1.8	0.86
Tmem38a	0.00022	1.6e-06	0.00016	0.0002	0.00067	0.00035	0.0059	0.0023	0.006	0.0074	0.01	0.0068
Tpm1	0.63	2.1	1.8	1.9	1.6	1.9	3.1	0.97	0.5	0.035	0.61	0.28
Opa1	1.6e-06	1.6e-06	1.6e-06	1.6e-06	1.6e-06	1.6e-06	0.016	0.0093	0.013	0.0046	0.0065	0.0073
Chtop	1.6e-06	1.6e-06	1.6e-06	1.6e-06	1.6e-06	1.6e-06	0.012	0.013	0.022	0.0087	0.008	0.0055
Rbmx	1.6e-06	1.6e-06	1.6e-06	1.6e-06	1.6e-06	1.6e-06	1.6e-06	0.0048	0.0094	0.0049	0.0063	0.004
Hnrnph3	1.6e-06	1.6e-06	1.6e-06	1.6e-06	1.6e-06	1.6e-06	1.6e-06	1.6e-06	0.00014	0.00096	0.0008	0.0006
Magohb	1.6e-06	1.6e-06	1.6e-06	1.6e-06	1.6e-06	1.6e-06	1.6e-06	1.6e-06	0.012	0.0094	0.012	0.015
Acta1	3.5	10	6.2	5.2	6.1	5.1	7.6	2.5	1.7	0.12	1.9	0.79
Raly	1.6e-06	1.6e-06	1.6e-06	1.6e-06	1.6e-06	1.6e-06	0.011	0.021	0.015	0.013	0.018	0.021
Tmod1	0.0022	0.0066	0.0047	0.0053	0.0058	0.0072	0.0032	1.6e-06	0.003	1.6e-06	0.0015	1.6e-06
Hist1h1e	0.0015	0.0043	0.0022	0.0022	0.0028	0.0019	0.023	0.053	0.057	0.024	0.022	0.033
Hnrnpa2b1	1.6e-06	1.6e-06	1.6e-06	1.6e-06	1.6e-06	1.6e-06	0.018	0.035	0.062	0.055	0.037	0.061
Myh4	2.3	8.1	5.4	3.7	4.9	5.4	6.8	1.5	0.98	0.08	1.1	0.53
C4b	1.6e-06	1.6e-06	1.6e-06	1.6e-06	1.6e-06	1.6e-06	5.7e-05	0.00015	9.4e-05	0.0004	0.00043	0.00026
Rps26	1.6e-06	0.0039	0.0032	0.0043	0.0033	0.0026	1.6e-06	1.6e-06	0.0038	1.6e-06	1.6e-06	1.6e-06
Sf3b1	1.6e-06	1.6e-06	1.6e-06	1.6e-06	1.6e-06	1.6e-06	0.0082	0.0083	0.012	0.014	0.022	0.015
Plrg1	1.6e-06	1.6e-06	1.6e-06	1.6e-06	1.6e-06	1.6e-06	1.6e-06	1.6e-06	0.00015	0.00064	0.00085	0.00051
Srsf7	1.6e-06	1.6e-06	1.6e-06	1.6e-06	1.6e-06	0.00063	0.012	0.017	0.019	0.012	0.019	0.013
Hnrnpr	1.6e-06	1.6e-06	1.6e-06	1.6e-06	1.6e-06	1.6e-06	0.0015	0.005	0.016	0.011	0.016	0.019
Fsd2	1.6e-06	1.6e-06	1.6e-06	1.6e-06	1.6e-06	1.6e-06	0.57	0.85	0.96	0.06	0.1	0.099
Tpm2	0.087	0.89	0.73	0.51	0.81	0.64	0.51	0.22	0.099	0.014	0.11	0.057
Hnrnpc	1.6e-06	1.6e-06	1.6e-06	1.6e-06	1.6e-06	1.6e-06	0.059	0.091	0.17	0.11	0.15	0.19
Nefm	1.6e-06	1.6e-06	1.6e-06	1.6e-06	1.6e-06	1.6e-06	0.0054	0.013	0.015	0.033	0.025	0.043
Fyttd1	1.6e-06	1.6e-06	1.6e-06	1.6e-06	1.6e-06	1.6e-06	0.00037	0.0039	1.6e-06	0.00046	0.00062	0.0008
Snrnp200	1.6e-06	1.6e-06	1.6e-06	1.6e-06	1.6e-06	1.6e-06	0.0055	0.0087	0.014	0.0096	0.017	0.014
Ik	1.6e-06	1.6e-06	1.6e-06	1.6e-06	1.6e-06	1.6e-06	0.0027	0.0083	0.0093	0.0096	0.0056	0.0096
1700074P13Rik	1.6e-06	1.6e-06	1.6e-06	1.6e-06	1.6e-06	1.6e-06	1.6e-06	0.0014	0.00041	0.0016	0.0015	0.00091
C1qb	0.011	0.015	0.012	0.011	0.0096	0.015	0.037	0.029	0.068	0.043	0.047	0.063
Cdc40	1.6e-06	1.6e-06	1.6e-06	1.6e-06	1.6e-06	1.6e-06	1.6e-06	1.6e-06	0.0012	0.00084	0.00047	0.00075
Col12a1	0.00018	0.00021	0.00031	0.0003	0.00039	0.00022	1.6e-06	1.6e-06	1.6e-06	1.6e-06	1.6e-06	1.6e-06
Matr3	1.6e-06	1.6e-06	1.6e-06	1.6e-06	1.6e-06	1.6e-06	0.039	0.032	0.048	0.03	0.054	0.049
Snrpd1	1.6e-06	1.6e-06	1.6e-06	1.6e-06	1.6e-06	1.6e-06	0.024	0.02	0.063	0.028	0.028	0.016
Myom1	1.6e-06	1.6e-06	0.00017	1.6e-06	1.6e-06	1.6e-06	0.00079	0.0012	0.0021	0.0013	0.0019	0.0011
Eif4a3	1.6e-06	1.6e-06	1.6e-06	1.6e-06	1.6e-06	1.6e-06	0.0027	0.0048	0.014	0.0077	0.01	0.014
Tfg	1.6e-06	1.6e-06	1.6e-06	1.6e-06	1.6e-06	1.6e-06	3.8	2.7	3.8	1.6	3	2.7
Kif1c	1.6e-06	1.6e-06	1.6e-06	1.6e-06	1.6e-06	1.6e-06	0.00011	0.00047	0.00043	0.0012	0.0016	0.00086
Ptbp2	1.6e-06	1.6e-06	1.6e-06	1.6e-06	1.6e-06	1.6e-06	1.6e-06	0.0016	0.0012	0.00063	0.001	0.0012
Actb	1	2.5	1.7	1.2	1.5	1.4	1.8	0.68	0.57	1.6e-06	0.59	0.27
Obscn	1.6e-06	1.6e-06	1.6e-06	7.7e-06	1.3e-05	1e-05	0.00015	0.00022	0.00046	1.6e-06	1.6e-06	1.6e-06
Actg1	1.3	3.1	2.1	1.5	1.9	1.7	2.2	0.84	0.71	1.6e-06	0.73	0.33
Ybx3	1.6e-06	1.6e-06	1.6e-06	1.6e-06	1.6e-06	1.6e-06	0.0063	0.023	0.026	0.027	0.018	0.015
Hnrnpul2	1.6e-06	1.6e-06	1.6e-06	1.6e-06	1.6e-06	1.6e-06	0.031	0.05	0.082	0.04	0.075	0.075
Hnrnpl	1.6e-06	1.6e-06	1.6e-06	1.6e-06	1.6e-06	1.6e-06	0.012	0.048	0.027	0.027	0.035	0.018
Smu1	1.6e-06	1.6e-06	1.6e-06	1.6e-06	1.6e-06	1.6e-06	0.011	0.02	0.029	0.013	0.024	0.016
Rpl11	1.6e-06	1.6e-06	1.6e-06	1.6e-06	0.00058	0.00029	1.6e-06	0.0047	0.006	0.0015	0.0024	0.0023
Eftud2	1.6e-06	1.6e-06	1.6e-06	1.6e-06	1.6e-06	1.6e-06	0.012	0.015	0.026	0.013	0.025	0.018
Agl	1.6e-06	1.6e-06	1.6e-06	1.6e-06	1.6e-06	1.6e-06	0.0013	0.0013	0.003	0.00089	0.001	0.0016
Hnrnpf	1.6e-06	1.6e-06	1.6e-06	1.6e-06	1.6e-06	1.6e-06	0.0065	0.00056	0.0069	0.0077	0.0048	0.0098
Vdac1	1.6e-06	1.6e-06	0.00079	1.6e-06	1.6e-06	1.6e-06	0.0013	0.0058	0.001	0.0049	0.0099	0.0097
Tuba4a	0.00017	0.00031	0.002	8.9e-05	0.00016	6.3e-05	0.0053	0.0046	0.005	0.0022	0.0044	0.0042
Kif13b	1.6e-06	1.6e-06	1.6e-06	1.6e-06	1.6e-06	1.6e-06	0.0002	1.6e-06	0.00018	0.00012	0.00025	0.00019
Clcc1	1.6e-06	1.6e-06	1.6e-06	1.6e-06	1.6e-06	1.6e-06	0.022	0.028	0.033	0.02	0.0093	0.016
Prpf8	1.6e-06	1.6e-06	1.6e-06	1.6e-06	1.6e-06	1.6e-06	0.0047	0.0097	0.013	0.0061	0.013	0.0099
Snrpa1	1.6e-06	1.6e-06	1.6e-06	1.6e-06	1.6e-06	1.6e-06	0.012	0.016	0.015	0.0089	0.018	0.019
Hnrnpab	1.6e-06	1.6e-06	1.6e-06	1.6e-06	1.6e-06	1.6e-06	0.00055	0.00093	0.01	0.0062	0.013	0.013
Rpl8	1.6e-06	1.6e-06	0.00031	1.6e-06	0.00033	1.6e-06	0.00026	0.00041	0.0013	0.0015	0.00082	0.0012
Tmod4	0.0079	0.023	0.016	0.013	0.022	0.023	0.063	0.01	0.0024	1.6e-06	0.0058	1.6e-06
Des	0.0022	0.0038	0.00095	5.9e-05	0.00044	0.00033	0.12	0.15	0.15	0.11	0.23	0.15
Snw1	1.6e-06	1.6e-06	1.6e-06	1.6e-06	1.6e-06	1.6e-06	0.0022	0.006	0.0041	0.0046	0.0093	0.0056
Tpm3	0.031	0.5	0.34	0.37	0.35	0.3	0.32	0.093	0.089	1.6e-06	0.18	0.018
Cav1	1.6e-06	1.6e-06	1.6e-06	1.6e-06	1.6e-06	1.6e-06	0.011	0.026	0.0084	0.42	0.98	0.77
Sf3b2	1.6e-06	1.6e-06	1.6e-06	1.6e-06	1.6e-06	1.6e-06	0.0016	0.0074	0.013	0.0078	0.01	0.0043
C1qa	0.0059	0.0014	0.0012	0.0093	0.0097	0.0035	0.079	0.085	0.13	0.043	0.088	0.088
4732456N10Rik	1.6e-06	1.6e-06	1.6e-06	0.0077	1.6e-06	1.6e-06	0.016	0.052	0.032	0.015	0.024	0.017
Srsf10	1.6e-06	1.6e-06	1.6e-06	1.6e-06	1.6e-06	1.6e-06	0.01	0.0058	0.015	0.021	0.032	0.014
Sf3b4	1.6e-06	1.6e-06	1.6e-06	1.6e-06	1.6e-06	1.6e-06	0.002	0.0048	0.0019	0.013	0.0066	0.016
2700060E02Rik	1.6e-06	1.6e-06	1.6e-06	1.6e-06	1.6e-06	1.6e-06	0.00086	0.0011	0.0034	0.0029	0.0062	0.0037
Thrap3	1.6e-06	1.6e-06	1.6e-06	1.6e-06	1.6e-06	1.6e-06	3.9e-05	0.0021	0.00098	0.0024	0.0033	0.0014
Try10	0.002	0.0041	0.0021	0.002	0.0048	0.0037	1.6e-06	1.6e-06	1.6e-06	1.6e-06	1.6e-06	1.6e-06
Sf3b6	1.6e-06	1.6e-06	1.6e-06	1.6e-06	1.6e-06	1.6e-06	0.0031	0.0038	0.017	0.007	0.013	0.017
Sf3a2	1.6e-06	1.6e-06	1.6e-06	1.6e-06	1.6e-06	1.6e-06	1.6e-06	0.004	0.0076	0.003	0.0064	0.0075
Crnkl1	1.6e-06	1.6e-06	1.6e-06	1.6e-06	1.6e-06	1.6e-06	0.00035	0.00022	0.00048	0.0005	0.00047	0.0002

## Sheet: SD2 specific
	IgG C	IgG C	IgG C	IgG KO	IgG KO	IgG KO	Fsd2IP C	Fsd2IP C	Fsd2IP C	Fsd2IPKO	Fsd2IP KO	Fsd2IPKO	P	mean of ns	mean of C	c/ns
Tfg	1.6e-06	1.6e-06	1.6e-06	1.6e-06	1.6e-06	1.6e-06	3.8	2.7	3.8	1.6	3	2.7	<0.001	1.6e-06	3.43333	2.14583e+06
Esd	1.6e-06	1.6e-06	1.6e-06	1.6e-06	1.6e-06	1.6e-06	1.3	1.4	1.3	0.026	0.17	0.14	<0.001	1.6e-06	1.33333	833333
Fsd2	1.6e-06	1.6e-06	1.6e-06	1.6e-06	1.6e-06	1.6e-06	0.57	0.85	0.96	0.06	0.1	0.099	0.002	1.6e-06	0.793333	495833
Speg	1.6e-06	1.6e-06	1.6e-06	1.6e-06	1.6e-06	1.6e-06	0.27	0.35	0.32	0.00064	0.00075	0.00081	<0.001	1.6e-06	0.313333	195833
Cmya5	1.6e-06	3.5e-06	1.6e-06	1.6e-06	1.6e-06	1.6e-06	0.058	0.051	0.06	0.00028	9.2e-05	1.6e-06	<0.001	2.23333e-06	0.0563333	25223.9
Matr3	1.6e-06	1.6e-06	1.6e-06	1.6e-06	1.6e-06	1.6e-06	0.039	0.032	0.048	0.03	0.054	0.049	0.001	1.6e-06	0.0396667	24791.7
Erh	1.6e-06	1.6e-06	1.6e-06	1.6e-06	1.6e-06	1.6e-06	0.032	0.034	0.026	0.046	0.035	0.037	<0.001	1.6e-06	0.0306667	19166.7
Clcc1	1.6e-06	1.6e-06	1.6e-06	1.6e-06	1.6e-06	1.6e-06	0.022	0.028	0.033	0.02	0.0093	0.016	<0.001	1.6e-06	0.0276667	17291.7
Krt79	1.6e-06	1.6e-06	1.6e-06	1.6e-06	1.6e-06	1.6e-06	0.023	0.017	0.018	0.025	0.05	0.016	<0.001	1.6e-06	0.0193333	12083.3
Snrpd3	1.6e-06	1.6e-06	1.6e-06	1.6e-06	1.6e-06	1.6e-06	0.013	0.017	0.019	0.019	0.056	0.011	<0.001	1.6e-06	0.0163333	10208.3
Srsf7	1.6e-06	1.6e-06	1.6e-06	1.6e-06	1.6e-06	0.00063	0.012	0.017	0.019	0.012	0.019	0.013	0.002	1.6e-06	0.016	10000
Chtop	1.6e-06	1.6e-06	1.6e-06	1.6e-06	1.6e-06	1.6e-06	0.012	0.013	0.022	0.0087	0.008	0.0055	0.008	1.6e-06	0.0156667	9791.67
Raly	1.6e-06	1.6e-06	1.6e-06	1.6e-06	1.6e-06	1.6e-06	0.011	0.021	0.015	0.013	0.018	0.021	0.006	1.6e-06	0.0156667	9791.67
Ryr1	1.6e-06	1.6e-06	7.7e-05	1.6e-06	1.6e-06	1.6e-06	0.012	0.018	0.014	1.6e-06	1.4e-05	1.6e-06	0.001	2.67333e-05	0.0146667	548.628
Snrpa1	1.6e-06	1.6e-06	1.6e-06	1.6e-06	1.6e-06	1.6e-06	0.012	0.016	0.015	0.0089	0.018	0.019	<0.001	1.6e-06	0.0143333	8958.33
Opa1	1.6e-06	1.6e-06	1.6e-06	1.6e-06	1.6e-06	1.6e-06	0.016	0.0093	0.013	0.0046	0.0065	0.0073	0.003	1.6e-06	0.0127667	7979.17
Hnrnpu	1.6e-06	1.6e-06	1.6e-06	1.6e-06	1.6e-06	1.6e-06	0.011	0.011	0.014	0.0042	0.024	0.013	<0.001	1.6e-06	0.012	7500
Snrpg	1.6e-06	1.6e-06	1.6e-06	1.6e-06	1.6e-06	1.6e-06	0.011	0.0081	0.016	1.6e-06	0.032	0.024	0.007	1.6e-06	0.0117	7312.5
Eno3	1.6e-06	1.6e-06	1.6e-06	6.2e-05	1.6e-06	1.6e-06	0.014	0.0084	0.012	6.4e-05	0.0071	0.0074	0.002	1.6e-06	0.0114667	7166.67
Sf3b1	1.6e-06	1.6e-06	1.6e-06	1.6e-06	1.6e-06	1.6e-06	0.0082	0.0083	0.012	0.014	0.022	0.015	0.002	1.6e-06	0.0095	5937.5
Gphn	1.6e-06	1.6e-06	1.6e-06	1.6e-06	1.6e-06	1.6e-06	0.0081	0.0073	0.0086	0.0022	0.00079	0.0019	<0.001	1.6e-06	0.008	5000
Nap1l1	1.6e-06	1.6e-06	1.6e-06	1.6e-06	1.6e-06	1.6e-06	0.0057	0.0051	0.0092	0.0015	0.0089	0.003	0.006	1.6e-06	0.00666667	4166.67
Lsm2	1.6e-06	1.6e-06	1.6e-06	1.6e-06	1.6e-06	1.6e-06	0.006	0.005	0.0057	0.0027	0.0039	0.013	<0.001	1.6e-06	0.00556667	3479.17
Jph2	1.6e-06	1.6e-06	1.6e-06	1.6e-06	1.6e-06	1.6e-06	0.0032	0.0043	0.006	1.6e-06	1.6e-06	1.6e-06	0.005	1.6e-06	0.0045	2812.5
Ssb	1.6e-06	1.6e-06	1.6e-06	1.6e-06	1.6e-06	1.6e-06	0.0034	0.0037	0.0061	0.0071	0.01	0.0074	0.007	1.6e-06	0.0044	2750
Ilf2	1.6e-06	1.6e-06	1.6e-06	1.6e-06	1.6e-06	1.6e-06	0.0028	0.0053	0.0048	0.001	0.0077	0.0015	0.005	1.6e-06	0.0043	2687.5
Gys1	1.6e-06	1.6e-06	1.6e-06	1.6e-06	1.6e-06	1.6e-06	0.0036	0.0034	0.0058	0.0046	0.0014	0.0063	0.005	1.6e-06	0.00426667	2666.67
Nes	1.6e-06	1.6e-06	1.6e-06	1.6e-06	1.6e-06	1.6e-06	0.0026	0.0047	0.0045	0.0019	0.0062	0.0052	0.004	1.6e-06	0.00393333	2458.33
Pkm	1.6e-06	1.6e-06	1.6e-06	1.6e-06	1.6e-06	1.6e-06	0.0033	0.0028	0.0045	1.6e-06	0.00067	0.00076	0.002	1.6e-06	0.00353333	2208.33
Jph1	1.6e-06	1.6e-06	1.6e-06	1.6e-06	1.6e-06	1.6e-06	0.0036	0.003	0.0033	1.6e-06	1.6e-06	1.6e-06	<0.001	1.6e-06	0.0033	2062.5
Vdac2	1.6e-06	1.6e-06	1.6e-06	1.6e-06	1.6e-06	1.6e-06	0.0043	0.0024	0.0027	0.0014	0.0021	0.0019	0.006	1.6e-06	0.00313333	1958.33
Trim21	1.6e-06	1.6e-06	1.6e-06	1.6e-06	1.6e-06	1.6e-06	0.0024	0.0033	0.003	0.0021	0.0029	0.0025	<0.001	1.6e-06	0.0029	1812.5
Mb	1.6e-06	1.6e-06	1.6e-06	1.6e-06	1.6e-06	1.6e-06	0.0017	0.0026	0.0031	1.6e-06	0.0055	0.00077	0.004	1.6e-06	0.00246667	1541.67
Pcmt1	1.6e-06	1.6e-06	1.6e-06	1.6e-06	1.6e-06	1.6e-06	0.0019	0.0028	0.0023	0.0038	0.0013	0.0046	<0.001	1.6e-06	0.00233333	1458.33
Ak1	1.6e-06	1.6e-06	1.6e-06	1.6e-06	1.6e-06	1.6e-06	0.0023	0.0018	0.0022	1.6e-06	0.001	1.6e-06	<0.001	1.6e-06	0.0021	1312.5
Lsm6	1.6e-06	1.6e-06	1.6e-06	1.6e-06	1.6e-06	1.6e-06	0.002	0.0019	0.0023	1.6e-06	0.00081	0.0026	<0.001	1.6e-06	0.00206667	1291.67
Pfkm	1.6e-06	1.6e-06	1.6e-06	1.6e-06	1.6e-06	1.6e-06	0.0015	0.00093	0.0018	0.00011	1.6e-06	0.00075	0.005	1.6e-06	0.00141	881.25
Cacna1s	1.6e-06	1.6e-06	1.6e-06	1.6e-06	1.6e-06	1.6e-06	0.0013	0.0013	0.0013	0.0012	0.001	0.00083		1.6e-06	0.0013	812.5
Camk2g	1.6e-06	1.6e-06	1.6e-06	1.6e-06	1.6e-06	1.6e-06	0.00033	0.00039	0.00057	0.00035	0.00058	0.00096	0.004	1.6e-06	0.00043	268.75
Myo18a	1.6e-06	1.6e-06	1.6e-06	1.6e-06	1.6e-06	1.6e-06	0.00029	0.0003	0.00027	1.6e-06	0.0038	2.4e-05	<0.001	1.6e-06	0.000286667	179.167
Aqr	1.6e-06	1.6e-06	1.6e-06	1.6e-06	1.6e-06	1.6e-06	0.00014	0.00023	0.0003	0.00032	0.0017	0.00031	0.009	1.6e-06	0.000223333	139.583

## Sheet: SD3BioID
gene symbol	GFP1	GFP2	GFP3	GFP4	GFP5	FK12 -1	FK12 -2	FK12 -3	FK12 -4	Fk12-5
Pcx	0.278	0.241	0.241	0.331	0.281	0.365	0.377	0.395	0.366	0.35
Hspb2	0.0286	0.0103	0.0203	0.0244	0.012	6.81e-07	6.81e-07	6.81e-07	0.000725	0.00116
Tuba8	0.00259	0.00327	0.00233	0.00327	0.00357	0.00528	0.00436	0.00758	0.00776	0.00662
Mccc2	0.941	1.06	1.11	1.27	1.11	1.3	1.85	1.92	1.77	1.48
Rps5	6.81e-07	6.81e-07	6.81e-07	6.81e-07	6.81e-07	0.000325	0.000127	0.00054	0.000217	0.000599
Ywhae	0.00486	0.00422	0.00707	0.00214	0.00616	0.0102	0.0121	0.0217	0.0097	0.0195
Acacb	0.573	0.474	0.52	0.441	0.48	0.643	0.698	0.692	0.565	0.556
Jph2	6.81e-07	0.000187	0.000141	0.000263	0.000174	0.0124	0.00818	0.0255	0.0032	0.0199
Pccb	1.71	1.81	2.01	2.23	1.89	2.45	3.18	3.31	2.46	2.18
Ryr1	0.000659	0.000858	0.00084	0.00108	0.000876	0.0447	0.0162	0.0568	0.00312	0.0437
Col6a1	6.81e-07	1.92e-05	1.52e-05	6.81e-07	3.25e-05	3.4e-05	2.65e-05	4.99e-05	8.04e-05	7.45e-05
Speg	0.00052	6.81e-07	5.62e-05	0.000141	2.82e-05	0.026	0.00874	0.0394	0.00439	0.038
Fkbp1a	6.81e-07	6.81e-07	6.81e-07	0.00471	6.81e-07	0.146	0.0281	0.22	0.035	0.191
Jph1	0.000209	0.000279	0.000308	0.000393	0.000272	0.0195	0.00563	0.0218	0.00214	0.0256
Tubb4b	0.0171	0.0278	0.0322	0.0376	0.0237	0.0386	0.034	0.0549	0.0382	0.0494
Mccc1	1.53	1.69	1.62	1.79	1.67	1.93	2.41	2.69	2.09	1.73
Krt17	0.0513	0.00251	0.00527	0.0109	0.00284	0.0751	0.187	0.135	0.00927	0.198
2010107E04Rik	0.000228	0.00754	0.00746	6.81e-07	0.00638	0.0155	0.00857	0.0122	0.00661	0.0125
Cmya5	6.81e-07	6.81e-07	6.81e-07	6.81e-07	6.81e-07	0.000328	0.000174	0.0008	4.69e-05	0.000621
Ppp1r9b	6.81e-07	6.81e-07	6.81e-07	6.81e-07	6.81e-07	0.00433	0.00862	0.00739	0.00193	6.81e-07
Cfl2	0.00572	0.0115	0.0131	0.0115	0.0059	0.0022	0.00293	0.00853	0.00445	0.00314
Prpf4b	6.81e-07	6.81e-07	6.81e-07	6.81e-07	6.81e-07	0.00408	0.00813	0.00697	0.00182	6.81e-07
Capzb	6.81e-07	6.81e-07	6.81e-07	6.81e-07	0.000476	0.000181	0.000769	0.000503	0.000427	0.00044
Krt16	0.0167	0.00311	0.00448	0.00535	0.00365	0.0211	0.00289	0.0389	0.0274	0.0445
Idh1	0.00179	0.00285	0.0021	0.00199	6.81e-07	0.00361	0.00278	0.00547	0.00368	0.00245
Esd	6.81e-07	6.81e-07	6.81e-07	6.81e-07	6.81e-07	0.00407	0.000843	0.00475	6.81e-07	0.00672
Uqcrfs1	0.00212	0.00107	0.00258	0.00195	0.00348	0.000367	0.00167	0.00143	0.00115	0.000601
Fsd2	6.81e-07	6.81e-07	6.81e-07	6.81e-07	6.81e-07	0.000887	0.000954	0.0028	6.81e-07	0.00329
Sqrdl	0.000592	0.000299	0.000816	6.81e-07	6.81e-07	6.81e-07	0.00324	0.00718	0.00315	0.00258
Asph	0.00531	0.00386	0.00693	0.00442	0.00087	0.00754	0.00587	0.0121	0.00552	0.0102
Ampd1	0.00138	0.00125	0.00281	0.00449	0.00312	0.00363	0.00719	0.00756	0.00335	0.00445
Samm50	6.81e-07	0.00024	6.32e-05	6.81e-07	6.81e-07	0.00053	0.000326	0.000821	6.81e-07	0.00121
Rps4x	6.81e-07	0.000117	0.000366	0.000222	6.81e-07	0.000373	0.000307	0.000491	0.000166	0.000555
Ryr2	6.81e-07	6.81e-07	6.81e-07	6.81e-07	6.81e-07	8.44e-05	6.81e-07	0.000101	6.81e-07	7.9e-05
Cand2	0.000436	0.000262	0.000478	0.000673	0.000533	0.00115	0.000955	0.00131	0.000217	0.00142
Myo15	6.81e-07	6.81e-07	6.81e-07	6.81e-07	6.81e-07	3.54e-05	6.81e-07	3.66e-05	6.81e-07	4.74e-05
Pcca	3.14	3.45	3.1	3.3	2.92	3.44	5.11	5.29	3.96	3.24
Atp5e	0.0146	0.00986	0.0233	0.00875	0.0108	0.0464	0.0152	0.0543	0.0128	0.0447
H2afj	0.00167	0.00145	0.00255	0.00189	0.00169	0.00153	0.00273	0.00305	0.00415	0.00322
Hist1h2ab	0.00167	0.00145	0.00255	0.00189	0.00169	0.00153	0.00273	0.00305	0.00415	0.00322
Hist1h2ac	0.00167	0.00145	0.00255	0.00189	0.00169	0.00153	0.00273	0.00305	0.00415	0.00322
Hist1h2ad	0.00167	0.00145	0.00255	0.00189	0.00169	0.00153	0.00273	0.00305	0.00415	0.00322
Hist1h2ae	0.00167	0.00145	0.00255	0.00189	0.00169	0.00153	0.00273	0.00305	0.00415	0.00322
Hist1h2af	0.00167	0.00145	0.00255	0.00189	0.00169	0.00153	0.00273	0.00305	0.00415	0.00322
Hist1h2ag	0.00167	0.00145	0.00255	0.00189	0.00169	0.00153	0.00273	0.00305	0.00415	0.00322
Hist1h2ah	0.00167	0.00145	0.00255	0.00189	0.00169	0.00153	0.00273	0.00305	0.00415	0.00322
Hist1h2ai	0.00167	0.00145	0.00255	0.00189	0.00169	0.00153	0.00273	0.00305	0.00415	0.00322
Hist1h2ak	0.00167	0.00145	0.00255	0.00189	0.00169	0.00153	0.00273	0.00305	0.00415	0.00322
Hist1h2al	0.00167	0.00145	0.00255	0.00189	0.00169	0.00153	0.00273	0.00305	0.00415	0.00322
Hist1h2an	0.00167	0.00145	0.00255	0.00189	0.00169	0.00153	0.00273	0.00305	0.00415	0.00322
Hist1h2ao	0.00167	0.00145	0.00255	0.00189	0.00169	0.00153	0.00273	0.00305	0.00415	0.00322
Hist1h2ap	0.00167	0.00145	0.00255	0.00189	0.00169	0.00153	0.00273	0.00305	0.00415	0.00322
Hist2h2aa1	0.00167	0.00145	0.00255	0.00189	0.00169	0.00153	0.00273	0.00305	0.00415	0.00322
Hist2h2aa2	0.00167	0.00145	0.00255	0.00189	0.00169	0.00153	0.00273	0.00305	0.00415	0.00322
Hist2h2ac	0.00167	0.00145	0.00255	0.00189	0.00169	0.00153	0.00273	0.00305	0.00415	0.00322
Hist3h2a	0.00167	0.00145	0.00255	0.00189	0.00169	0.00153	0.00273	0.00305	0.00415	0.00322
Hist1h2aa	0.00139	0.00121	0.00212	0.00157	0.00141	0.00128	0.00227	0.00254	0.00346	0.00268
Hist1h2be	0.00127	0.00143	0.00306	0.00146	0.00181	0.00269	0.00335	0.00281	0.00634	0.00281
Hist1h2bb	0.00127	0.00143	0.00306	0.00146	0.00181	0.00269	0.00335	0.00281	0.00634	0.00281
Hist1h2bf	0.00127	0.00143	0.00306	0.00146	0.00181	0.00269	0.00335	0.00281	0.00634	0.00281
Hist1h2bj	0.00127	0.00143	0.00306	0.00146	0.00181	0.00269	0.00335	0.00281	0.00634	0.00281
Hist1h2bk	0.00127	0.00143	0.00306	0.00146	0.00181	0.00269	0.00335	0.00281	0.00634	0.00281
Hist1h2bl	0.00127	0.00143	0.00306	0.00146	0.00181	0.00269	0.00335	0.00281	0.00634	0.00281
Hist1h2bn	0.00127	0.00143	0.00306	0.00146	0.00181	0.00269	0.00335	0.00281	0.00634	0.00281
Hist1h2bp	0.00119	0.00133	0.00286	0.00136	0.00169	0.00251	0.00312	0.00262	0.00592	0.00263
Hist1h2bq	0.00111	0.00125	0.00268	0.00128	0.00158	0.00235	0.00293	0.00246	0.00555	0.00246
Hist1h2br	0.00111	0.00125	0.00268	0.00128	0.00158	0.00235	0.00293	0.00246	0.00555	0.00246
Hspa8	0.0123	0.027	0.0308	0.0312	0.0239	0.0313	0.0483	0.0717	0.0314	0.0384
Rpl27a	0.000402	7.91e-05	6.81e-07	0.000256	6.81e-07	0.000669	6.81e-07	0.00083	0.000468	0.00109
Phkg1	0.00206	0.00107	0.00285	0.00163	0.00242	0.00301	0.0032	0.00581	0.0019	0.00516
Atp2a2	0.000565	0.000384	0.000623	0.000773	0.000664	0.002	0.00135	0.00375	0.00048	0.00168
Actc1	0.493	0.732	0.721	2.67	0.167	1.48	4.64	4.66	11.3	2.68
LOC102634709	6.81e-07	6.81e-07	6.81e-07	6.81e-07	6.81e-07	0.000327	6.81e-07	0.000618	0.00057	6.81e-07
Rps14	6.81e-07	6.81e-07	6.81e-07	6.81e-07	6.81e-07	0.000359	6.81e-07	0.00068	0.000628	6.81e-07
Atp5d	0.000234	0.000119	6.81e-07	6.81e-07	0.00271	0.0104	0.000308	0.0144	6.81e-07	0.0142
Tbc1d8	6.81e-07	6.81e-07	6.81e-07	6.81e-07	6.81e-07	0.000165	6.81e-07	0.000106	6.81e-07	0.000229
Dars	6.81e-07	6.5e-05	0.000132	8.35e-05	6.81e-07	6.81e-07	6.81e-07	6.81e-07	6.81e-07	6.81e-07
Ckmt2	0.0258	0.0151	0.0442	0.0172	0.0216	0.00422	0.0209	0.0175	0.00898	0.0055
Ppp3ca	6.81e-07	6.81e-07	0.00011	0.000177	6.81e-07	0.000424	0.000187	0.000844	6.81e-07	0.000414
Fitm1	6.81e-07	0.000362	0.000218	6.81e-07	6.81e-07	0.000763	0.000207	0.00115	6.81e-07	0.00108
ATP8	0.0252	0.0227	0.0353	0.0262	0.0279	0.0352	0.0334	0.05	0.0266	0.0394
Dbt	2.09	1.85	2.39	2.92	1.86	2.56	2.54	3.45	2.91	2.51
Hhatl	7.38e-05	6.81e-07	0.000869	0.000898	0.000595	0.0019	0.00153	0.00321	6.81e-07	0.00158
Eef1d	6.81e-07	3.57e-05	0.000598	0.00071	0.000319	6.81e-07	0.000127	6.81e-07	6.81e-07	6.81e-07
Camk2a	0.00191	0.00298	0.00417	0.00381	0.00184	0.00718	0.00404	0.0074	0.00177	0.00709
Actn4	6.81e-07	6.81e-07	6.81e-07	6.81e-07	6.81e-07	6.81e-07	0.000579	6.81e-07	0.000278	0.000264
Hist1h4c	0.0003	0.000322	0.0012	0.000469	0.000464	0.000566	0.0013	0.00101	0.00177	0.000844
Hist1h4m	0.0003	0.000322	0.0012	0.000469	0.000464	0.000566	0.0013	0.00101	0.00177	0.000844
LOC102641229	0.0003	0.000322	0.0012	0.000469	0.000464	0.000566	0.0013	0.00101	0.00177	0.000844
Dync1h1	2.19e-05	1.67e-05	2.42e-05	1.57e-05	6.81e-07	0.000183	0.000251	0.000401	6.81e-07	1.86e-05
Atp1a2	0.000249	0.00132	0.000857	0.00181	0.000644	0.0025	0.00222	0.0046	0.000386	0.00259
LOC102642689	0.000577	0.000985	0.00126	6.81e-07	0.000842	0.000663	0.00305	0.00196	0.00147	0.0012
Rpsa	0.000577	0.000985	0.00126	6.81e-07	0.000842	0.000663	0.00305	0.00196	0.00147	0.0012
Cfl1	6.81e-07	6.81e-07	6.81e-07	0.000728	0.000247	0.000541	0.00114	0.00182	6.81e-07	0.000876
Clk3	0.000139	0.000218	0.000393	6.81e-07	6.81e-07	6.81e-07	6.81e-07	6.81e-07	6.81e-07	6.81e-07
Atp2a1	0.316	0.377	0.395	0.467	0.368	0.474	0.57	0.913	0.343	0.592
Aqp1	0.000134	6.81e-07	0.00162	0.000758	0.000608	0.000235	6.81e-07	6.81e-07	6.81e-07	6.81e-07
Krt14	0.0264	0.00656	0.0132	0.0174	0.00153	0.0595	0.00857	0.0653	0.011	0.108
Hspa5	0.000443	0.000338	0.000666	0.00135	0.000398	0.000419	0.0016	0.00182	0.00175	0.000867
Ttn	0.000102	0.000155	0.000219	0.000254	0.000196	0.000388	0.000316	0.000366	0.000113	0.000284
Atp5o	0.0219	0.0167	0.0316	0.0258	0.0167	0.0326	0.024	0.0543	0.0233	0.0412
LOC102641678	0.0219	0.0167	0.0316	0.0258	0.0167	0.0326	0.024	0.0543	0.0233	0.0412
Krt35	0.00548	0.00311	6.81e-07	0.000712	6.81e-07	6.81e-07	0.0149	0.0426	0.00291	0.053
Hook2	6.81e-07	6.56e-05	0.000273	0.000175	6.81e-07	0.000208	0.000187	0.000265	0.000217	0.000172
Sypl2	0.0033	0.00307	0.00446	0.00375	0.003	0.00374	0.00495	0.00718	0.00365	0.00468
Aifm1	9.13e-05	0.000244	0.000204	0.000206	9.42e-05	0.000291	0.00053	0.00125	0.000122	0.000466
Ywhag	0.00395	0.00365	0.0115	0.00444	0.000988	0.00538	0.00663	0.0195	0.0071	0.0176
Lig4	6.81e-07	6.81e-07	6.81e-07	0.000631	6.81e-07	6.81e-07	0.00106	0.00238	0.00353	6.81e-07
Pfn1	0.000978	0.00139	0.000786	6.81e-07	6.81e-07	6.81e-07	6.81e-07	6.81e-07	6.81e-07	0.0005
Acadl	0.00296	0.00197	0.00495	0.00229	0.00288	0.00051	0.00207	0.00377	0.000442	0.00102
Tufm	0.00156	0.00135	0.00259	0.00324	0.000391	0.0032	0.00315	0.00343	0.0014	0.00362
Mybpc2	0.0399	0.028	0.0276	0.0756	0.0582	0.0561	0.0537	0.0999	0.0654	0.0646
Casq1	0.0307	0.0364	0.0379	0.0519	0.033	0.037	0.0819	0.0795	0.0459	0.0391
Ndufa13	6.81e-07	0.00317	0.00133	0.000302	0.00154	0.00172	0.00243	0.00503	0.00141	0.00334
Pebp1	0.00442	0.00596	0.0163	0.0048	0.00103	0.00133	0.00487	0.00144	0.000656	0.000327
Gyg	9.74e-05	0.000317	0.000353	0.000375	6.81e-07	0.000325	0.000798	0.0027	6.81e-07	0.00365
Dysf	6.81e-07	1e-05	6.81e-07	6.81e-07	6.81e-07	1.26e-05	3.44e-05	4.29e-05	6.81e-07	6.81e-07
Dhrs7c	0.000148	9.43e-05	0.000249	0.00163	6.81e-07	0.00261	0.000221	0.00299	6.81e-07	0.00247
Neb	2.98e-05	0.000107	0.000105	0.000614	0.00098	0.000419	0.000934	0.000911	0.00217	0.000551
Msrb3	6.81e-07	0.000267	6.81e-07	0.000155	6.81e-07	6.81e-07	0.000662	0.000691	6.81e-07	0.0005
Ndufa4	0.036	0.0397	0.06	0.0355	0.023	0.0463	0.0522	0.0879	0.0318	0.0893
Hsp90aa1	0.00243	0.00248	6.81e-07	0.00229	0.00211	0.0017	0.00673	0.00396	0.00247	0.00302
Mylk3	6.81e-07	6.81e-07	6.81e-07	6.81e-07	6.81e-07	6.81e-07	0.00013	6.81e-07	0.00232	0.00189
Zc3hav1	0.000346	0.000418	2.3e-05	6.81e-07	6.81e-07	6.81e-07	6.81e-07	6.81e-07	6.81e-07	6.81e-07
LOC102642602	6.81e-07	0.000137	0.000544	6.81e-07	0.000326	6.81e-07	0.000411	0.000699	0.000967	0.000547
Rpl22	6.81e-07	0.000118	0.000467	6.81e-07	0.000279	6.81e-07	0.000353	0.000599	0.000829	0.000469
Glud1	6.81e-07	0.000486	0.000297	7.7e-05	6.81e-07	6.81e-07	6.81e-07	5.05e-05	6.81e-07	6.81e-07
Gp1ba	6.81e-07	0.000563	0.00108	0.00103	6.81e-07	6.81e-07	5.63e-05	0.000489	6.81e-07	6.81e-07
Atp5b	0.148	0.141	0.175	0.194	0.148	0.21	0.222	0.407	0.119	0.245
Map4	6.81e-07	4.04e-05	9.59e-05	0.000165	6.81e-07	6.81e-07	6.81e-07	6.81e-07	6.81e-07	3.62e-05
Tuba3a	6.81e-07	0.00259	6.81e-07	6.81e-07	0.00247	6.81e-07	6.81e-07	6.81e-07	6.81e-07	6.81e-07
Tuba3b	6.81e-07	0.00259	6.81e-07	6.81e-07	0.00247	6.81e-07	6.81e-07	6.81e-07	6.81e-07	6.81e-07
Usp14	6.81e-07	0.000125	0.000109	6.81e-07	6.81e-07	6.81e-07	6.81e-07	6.81e-07	6.81e-07	6.81e-07
Rexo4	6.81e-07	6.81e-07	6.81e-07	6.81e-07	6.81e-07	6.81e-07	0.00286	0.00333	6.81e-07	6.81e-07
Rpl12	6.81e-07	0.000192	0.00247	6.81e-07	0.00102	0.00115	0.00069	0.00342	0.00119	0.00336
Acads	6.81e-07	0.000145	6.81e-07	6.81e-07	0.000178	6.81e-07	6.81e-07	6.81e-07	6.81e-07	6.81e-07
Timm44	6.81e-07	0.00377	0.00454	6.81e-07	6.81e-07	6.81e-07	6.81e-07	6.81e-07	6.81e-07	6.81e-07
Krt28	6.81e-07	9.63e-05	6.81e-07	6.81e-07	0.00011	6.81e-07	6.81e-07	0.0378	6.81e-07	0.0458
Ldb3	0.0106	0.0111	0.0152	0.0159	0.0129	0.0156	0.0179	0.0301	0.0119	0.0165
Tagln2	0.00362	0.000325	6.81e-07	6.81e-07	0.00367	6.81e-07	6.81e-07	6.81e-07	0.000556	6.81e-07
Sec61b	6.81e-07	6.81e-07	6.81e-07	6.81e-07	6.81e-07	0.000203	6.81e-07	0.000266	6.81e-07	6.81e-07
Psmd7	6.81e-07	6.81e-07	6.81e-07	6.81e-07	6.81e-07	6.81e-07	6.81e-07	6.81e-07	0.0129	0.00944
Ywhab	6.81e-07	6.81e-07	6.81e-07	6.81e-07	6.81e-07	6.81e-07	0.000257	0.000184	6.81e-07	6.81e-07
Tcap	0.000381	0.000201	0.000349	0.0002	6.81e-07	6.81e-07	0.000352	6.81e-07	6.81e-07	6.81e-07
Atl2	6.81e-07	6.81e-07	6.81e-07	6.81e-07	6.81e-07	6.81e-07	0.000107	7.47e-05	6.81e-07	6.81e-07
LOC100862455	6.81e-07	6.81e-07	6.81e-07	6.81e-07	6.81e-07	6.81e-07	0.000121	6.81e-07	3.57e-05	0.000313
LOC100044627	6.81e-07	6.81e-07	6.81e-07	6.81e-07	6.81e-07	6.81e-07	0.000114	6.81e-07	3.37e-05	0.000295
Rpl23	6.81e-07	6.81e-07	6.81e-07	6.81e-07	6.81e-07	6.81e-07	0.000114	6.81e-07	3.37e-05	0.000295
Etfa	0.0048	0.00619	0.0102	0.00337	0.00193	0.00102	0.00222	0.0052	0.00132	0.0039
Immt	3.52e-05	0.00209	0.00091	0.0026	0.000372	0.00101	0.00499	0.0077	0.000184	0.00348
Prkaa2	6.81e-07	6.81e-07	6.77e-05	0.000104	6.81e-07	0.000216	6.81e-07	0.000156	6.81e-07	0.000239
Tuba1b	0.00406	0.00239	0.0152	0.00671	0.00228	0.00581	0.0242	0.00763	0.00707	0.0245
Cse1l	6.81e-07	6.81e-07	6.81e-07	6.81e-07	6.81e-07	6.81e-07	0.000632	0.001	6.81e-07	6.81e-07
Ppt2	6.81e-07	6.81e-07	6.81e-07	6.81e-07	6.81e-07	6.81e-07	0.000598	6.81e-07	0.000955	6.81e-07
Wdr1	6.81e-07	6.81e-07	6.81e-07	6.81e-07	6.81e-07	6.81e-07	0.000272	0.000439	6.81e-07	6.81e-07
Oas1e	0.000547	6.81e-07	0.000608	6.81e-07	6.81e-07	4.67e-05	6.81e-07	6.81e-07	6.81e-07	6.81e-07
Krt24	6.81e-07	0.000701	6.81e-07	0.000519	6.81e-07	0.0199	0.00129	0.0353	6.81e-07	6.81e-07
Gm5409	6.81e-07	6.81e-07	0.000733	0.000426	6.81e-07	6.81e-07	6.81e-07	6.81e-07	6.81e-07	6.81e-07
Try10	6.81e-07	6.81e-07	0.000733	0.000426	6.81e-07	6.81e-07	6.81e-07	6.81e-07	6.81e-07	6.81e-07
Helz	6.81e-07	0.000839	0.00152	0.000517	0.00115	0.000659	0.00129	0.00179	0.00101	0.00215
Psma8	6.81e-07	1.55e-05	6.81e-07	6.81e-07	6.81e-07	6.81e-07	0.000443	6.81e-07	6.81e-07	0.000277
Psma7	6.81e-07	1.43e-05	6.81e-07	6.81e-07	6.81e-07	6.81e-07	0.000409	6.81e-07	6.81e-07	0.000255
LOC102641364	0.0061	0.00675	0.0104	0.0106	0.00626	0.0118	0.00813	0.0182	0.00515	0.0191
Slc25a3	0.0061	0.00675	0.0104	0.0106	0.00626	0.0118	0.00813	0.0182	0.00515	0.0191
Atp5a1	0.0942	0.112	0.123	0.153	0.115	0.126	0.157	0.306	0.107	0.176
Fgd6	6.81e-07	6.81e-07	6.81e-07	6.81e-07	6.81e-07	6.81e-07	6.81e-07	6.81e-07	6.9e-05	3.62e-05
Naa30	0.00021	6.81e-07	6.81e-07	6.81e-07	6.81e-07	6.81e-07	6.81e-07	0.00226	6.81e-07	0.00158
Hspe1	6.81e-07	0.000219	0.000445	6.81e-07	6.81e-07	6.81e-07	6.81e-07	6.81e-07	6.81e-07	6.81e-07
Tmem86a	0.000245	6.81e-07	0.000501	6.81e-07	6.81e-07	6.81e-07	6.81e-07	6.81e-07	6.81e-07	6.81e-07
Bcorl1	0.00105	0.000357	0.00064	8e-05	6.81e-07	0.000668	0.0342	0.000167	3.93e-05	0.0177
Gm5093	0.000667	0.000735	0.00175	0.000854	0.000638	0.00114	0.00114	0.00123	0.00117	0.00266
D10Jhu81e	3e-05	0.00148	0.00187	0.000527	6.81e-07	0.000535	6.81e-07	6.81e-07	0.000415	6.81e-07
LOC102641949	3e-05	0.00148	0.00187	0.000527	6.81e-07	0.000535	6.81e-07	6.81e-07	0.000415	6.81e-07
Cox5b	0.000421	6.81e-07	0.000877	0.000444	6.81e-07	6.81e-07	0.000147	6.81e-07	9.91e-05	0.000241
LOC102641600	0.000421	6.81e-07	0.000877	0.000444	6.81e-07	6.81e-07	0.000147	6.81e-07	9.91e-05	0.000241
Rpl11	0.000699	0.00077	0.00184	0.000894	0.000669	0.00119	0.0012	0.00129	0.00122	0.00278
Hspb6	0.00449	0.00354	0.00999	0.006	0.00237	0.00234	0.00311	0.00604	0.00144	0.00223
Pcmt1	0.00144	0.000541	0.00446	0.00306	0.000866	0.000456	6.81e-07	6.81e-07	0.00304	4.79e-05
Eif5a	6.81e-07	7.96e-05	0.000189	6.81e-07	6.81e-07	6.81e-07	6.81e-07	6.81e-07	6.81e-07	6.81e-07
Eif5a2	6.81e-07	7.96e-05	0.000189	6.81e-07	6.81e-07	6.81e-07	6.81e-07	6.81e-07	6.81e-07	6.81e-07
Lmna	6.81e-07	6.81e-07	6.81e-07	6.81e-07	6.81e-07	6.81e-07	0.000344	9.46e-05	0.00121	6.81e-07
Srl	0.0274	0.0339	0.0305	0.0318	0.0288	0.033	0.0546	0.0624	0.0198	0.038
LOC102642819	6.81e-07	6.81e-07	6.81e-07	6.81e-07	6.81e-07	6.81e-07	0.00017	0.000414	6.81e-07	6.81e-07
Gm14517	6.81e-07	6.81e-07	6.81e-07	6.81e-07	6.81e-07	6.81e-07	0.000159	0.000386	6.81e-07	6.81e-07
Tceb1	6.81e-07	6.81e-07	6.81e-07	6.81e-07	6.81e-07	6.81e-07	0.000149	0.000362	6.81e-07	6.81e-07
Slc51a	6.81e-07	6.81e-07	0.000196	0.000478	6.81e-07	6.81e-07	6.81e-07	6.81e-07	6.81e-07	6.81e-07
Hsp90ab1	0.00587	0.01	0.0107	0.0123	0.00916	0.00799	0.0139	0.0198	0.00976	0.013
Bckdk	0.000498	0.000475	0.00107	0.000399	0.000353	0.000967	0.00141	0.00115	0.000368	0.000546
Coq6	6.08e-05	0.000376	0.000549	6.81e-07	6.81e-07	6.81e-07	6.81e-07	0.000159	6.81e-07	6.81e-07
Fth1	6.81e-07	6.81e-07	0.00011	0.000288	6.81e-07	6.81e-07	6.81e-07	6.81e-07	6.81e-07	6.81e-07
Myl3	0.0023	0.00256	0.00529	0.0329	0.0439	0.0129	0.0211	0.0573	0.107	0.0244
Tpm1	0.0127	0.0408	0.0301	0.164	0.362	0.0909	0.328	0.235	0.602	0.134
Zscan30	6.81e-07	6.81e-07	6.81e-07	6.81e-07	6.81e-07	0.000176	6.81e-07	6.81e-07	6.81e-07	0.000493
Krt42	0.101	0.0315	0.054	0.0521	0.0339	0.0406	0.0518	0.078	0.132	0.127
Rps8	6.81e-07	6.81e-07	0.000336	6.81e-07	0.000165	0.000273	6.81e-07	0.0003	0.000159	0.000557
LOC101055915	6.81e-07	6.81e-07	0.000202	6.81e-07	9.89e-05	0.000164	6.81e-07	0.00018	9.57e-05	0.000334
Tex15	6.81e-07	8.98e-05	0.000261	6.81e-07	6.81e-07	6.81e-07	6.81e-07	6.81e-07	6.81e-07	6.81e-07
Serpinb5	6.81e-07	6.81e-07	6.81e-07	6.81e-07	6.81e-07	6.81e-07	0.000905	6.81e-07	0.000299	6.81e-07
Sart1	6.81e-07	0.000167	0.000125	6.81e-07	0.00101	6.81e-07	6.81e-07	6.81e-07	6.81e-07	6.81e-07
Rpl13	6.81e-07	6.81e-07	6.81e-07	6.81e-07	6.81e-07	6.81e-07	0.000335	6.81e-07	6.81e-07	0.00103
Serpina1b	0.000989	0.00129	6.81e-07	6.81e-07	0.000958	0.00094	0.00146	0.00507	0.000675	0.000968
Cpt1b	0.000463	0.00241	0.000919	0.00152	0.000251	0.0013	0.00277	0.00421	0.000657	0.00163
Kalrn	6.81e-07	6.81e-07	6.81e-07	6.81e-07	6.81e-07	6.81e-07	0.000144	6.81e-07	0.000454	6.81e-07
LOC102635661	0.0156	0.0122	0.0255	0.0944	0.195	0.0402	0.137	0.166	0.352	0.0817
Tpm2	6.81e-07	0.00323	0.00269	0.0197	0.0301	0.00654	0.0409	0.0172	0.0633	0.0105
Myl6	0.0167	0.0131	0.0273	0.101	0.209	0.043	0.146	0.178	0.377	0.0875
Camk2g	6.81e-07	0.000206	6.81e-07	0.00056	6.81e-07	0.000244	0.000883	0.00212	6.81e-07	0.000225
Bsg	7.42e-05	3.26e-05	0.000184	0.000336	0.000112	0.000361	2.92e-05	0.000476	0.000157	0.000369
C2cd4d	6.81e-07	6.81e-07	0.000217	6.81e-07	6.81e-07	0.00192	6.81e-07	0.00568	6.81e-07	6.81e-07
Rps18	6.81e-07	0.000218	6.81e-07	0.000118	0.000719	0.000507	6.81e-07	0.00135	0.00162	6.81e-07
Ndrg2	0.00531	0.00523	0.00664	0.00647	0.00773	0.00329	0.00541	0.00836	0.00248	0.00439
9530053A07Rik	0.0129	0.00862	0.00825	0.00755	0.013	0.00516	0.0107	0.0177	0.0276	0.0152
Fcgbp	0.0146	0.00973	0.00932	0.00852	0.0147	0.00582	0.0121	0.02	0.0311	0.0171
Tsks	0.0023	0.00187	0.000357	0.00166	0.00257	0.00168	0.00283	0.00206	0.00787	0.00229
Anxa5	6.81e-07	0.000201	0.00057	0.000314	6.81e-07	6.81e-07	0.000143	6.81e-07	6.81e-07	0.00019
Sdhd	0.000346	0.000515	0.000794	6.81e-07	6.81e-07	0.000793	0.000651	0.00127	6.81e-07	0.000605
Eef2	0.000434	6.81e-07	0.000507	0.000224	0.000449	0.000727	0.000457	0.00136	5.3e-05	0.000543
Oxct1	6.81e-07	0.000561	0.000151	6.81e-07	6.81e-07	6.81e-07	6.81e-07	6.81e-07	6.81e-07	6.81e-07
Cycs	0.0463	0.0824	0.161	0.0548	0.0501	0.0471	0.0689	0.0601	0.0249	0.0453
Jup	0.00353	0.00311	0.00189	0.0019	0.0021	0.000844	0.00387	0.00406	0.0167	0.00509
Gnb2l1	6.81e-07	8.13e-05	0.000169	0.000144	6.81e-07	6.2e-05	0.000497	0.00014	8.35e-05	0.000177
Rps27	6.81e-07	0.000174	0.000418	6.81e-07	6.81e-07	0.000454	0.000522	6.81e-07	6.81e-07	0.000638
Rps27rt	6.81e-07	0.000174	0.000418	6.81e-07	6.81e-07	0.000454	0.000522	6.81e-07	6.81e-07	0.000638
Rps27l	6.81e-07	0.000155	0.000372	6.81e-07	6.81e-07	0.000404	0.000464	6.81e-07	6.81e-07	0.000567
Gm6745	0.000734	0.000809	6.81e-07	0.000939	0.000702	0.00125	0.00126	0.00135	0.00128	6.81e-07
Vcp	6.81e-07	0.00034	6.36e-05	0.00013	6.81e-07	6.81e-07	9.71e-05	1.56e-05	6.81e-07	6.81e-07
Atp5k	0.0268	0.0278	0.0615	0.0458	0.029	0.059	0.035	0.106	0.0148	0.0945
Rdx	6.81e-07	0.00017	6.81e-07	0.000622	6.81e-07	6.81e-07	0.00101	0.000337	0.00215	6.81e-07
Tuba4a	0.0142	0.0127	0.0175	0.0226	0.0105	0.0174	0.0236	0.022	0.0106	0.0256
Mpc1	0.00235	6.81e-07	0.00423	0.000188	6.81e-07	0.00293	6.81e-07	0.00534	0.00282	0.00322
Ndufb10	6.81e-07	0.000772	0.000984	0.00146	0.000769	0.00139	0.00192	0.00964	0.000604	0.00113
Ak1	0.125	0.155	0.244	0.182	0.116	0.119	0.153	0.175	0.0687	0.124
Pdha2	6.81e-07	6.81e-07	0.00107	0.00186	6.81e-07	6.81e-07	6.81e-07	6.81e-07	6.81e-07	0.000482
Atp5c1	0.014	0.014	0.0248	0.0208	0.0104	0.0202	0.0162	0.0319	0.0132	0.0317
Endov	6.81e-07	6.81e-07	6.81e-07	6.81e-07	6.81e-07	6.65e-05	0.0142	6.81e-07	6.81e-07	0.00271
Acat1	0.000807	0.000711	0.00149	0.00112	0.000724	0.000678	0.000691	0.00127	0.000182	0.000618
LOC105243590	6.81e-07	6.81e-07	6.81e-07	6.81e-07	6.81e-07	6.81e-07	0.000214	6.81e-07	0.00108	6.81e-07
LOC102636124	6.81e-07	6.81e-07	6.81e-07	6.81e-07	0.00675	6.81e-07	0.00398	0.0158	0.00672	6.81e-07
Slc25a4	0.0485	0.0698	0.0914	0.0775	0.0388	0.0557	0.0855	0.126	0.0498	0.123
Arhgap17	6.81e-07	0.000173	6.81e-07	6.81e-07	3.07e-05	6.81e-07	6.81e-07	6.81e-07	6.81e-07	6.81e-07
Arhgap44	6.81e-07	0.000175	6.81e-07	6.81e-07	3.1e-05	6.81e-07	6.81e-07	6.81e-07	6.81e-07	6.81e-07
Lgals1	0.000441	0.00165	0.00538	0.0014	6.81e-07	6.81e-07	0.000887	0.00124	0.000327	0.000532
Krt19	0.034	6.81e-07	0.131	0.00426	0.175	0.0712	0.185	0.13	0.0466	0.186
Krt9	0.00107	0.000846	0.0009	6.81e-07	0.00149	0.000935	6.81e-07	0.00297	0.00239	0.00149
Ywhaz	0.000653	0.000338	0.000909	0.000805	0.000265	0.000661	0.00111	0.000929	0.00766	0.000794
Psmb1	0.00073	0.000687	0.00146	0.000664	0.000671	0.000714	0.000994	6.81e-07	6.81e-07	0.000904
Apobec2	0.00247	0.00681	0.00382	0.00813	0.00459	0.00513	0.00917	0.00827	0.00478	0.00638
Eef1a1	0.00269	0.000123	0.00666	0.00565	6.81e-07	6.81e-07	0.00655	0.00442	0.0171	0.00566
Rps3	6.81e-07	6.81e-07	0.000223	8.43e-05	6.81e-07	9.11e-05	0.00027	6.81e-07	0.000364	0.00347
Gm16501	0.00743	6.81e-07	0.00584	6.81e-07	0.00683	6.81e-07	0.00713	0.000174	2.45e-05	6.81e-07
Gm6026	0.00743	6.81e-07	0.00584	6.81e-07	0.00683	6.81e-07	0.00713	0.000174	2.45e-05	6.81e-07
Prdx5	6.81e-07	0.00123	0.00408	0.000603	6.81e-07	6.81e-07	0.000941	6.81e-07	0.000123	0.000312
Sfn	0.00193	6.81e-07	0.0028	0.00285	6.81e-07	0.00294	0.00284	6.81e-07	0.0255	0.00363
Tnnt3	0.0119	0.019	0.0208	0.0949	0.29	0.0661	0.158	0.166	0.441	0.0969
Prdx6	6.81e-07	5.28e-05	0.00066	9.73e-05	6.81e-07	3e-05	5.02e-05	6.81e-07	6.81e-07	6.81e-07
LOC102642619	6.81e-07	4.95e-05	0.000619	9.12e-05	6.81e-07	2.82e-05	4.7e-05	6.81e-07	6.81e-07	6.81e-07
Acta1	0.519	0.764	0.755	2.79	8.09	1.58	4.92	4.9	11.9	2.81
Gm35077	6.81e-07	0.0902	0.0799	0.0758	0.111	0.0583	6.81e-07	0.176	0.267	0.142
Myom2	0.00669	0.00639	0.00774	0.00948	0.00855	0.00939	0.00894	0.0158	0.00559	0.00909
Pdlim3	6.81e-07	0.000207	0.00191	6.81e-07	6.81e-07	6.81e-07	6.81e-07	6.81e-07	6.81e-07	6.81e-07
Plcl1	0.000578	0.00116	0.00109	0.00434	0.00572	0.00136	0.00465	0.00384	0.00925	0.00323
Cpt2	6.81e-07	6.81e-07	6.27e-05	0.000588	6.81e-07	6.81e-07	6.81e-07	6.81e-07	6.81e-07	6.81e-07
Klhl40	6.81e-07	0.000137	0.000143	5.82e-05	0.000349	0.000919	0.000185	0.000348	6.81e-07	0.000184
Fech	6.81e-07	3.23e-05	0.000312	6.81e-07	6.81e-07	6.81e-07	6.81e-07	6.81e-07	6.81e-07	6.81e-07
Cbln1	6.81e-07	6.81e-07	6.81e-07	6.81e-07	6.81e-07	6.81e-07	0.00213	6.81e-07	0.000213	6.81e-07
Mapk13	6.81e-07	6.81e-07	6.81e-07	6.81e-07	6.81e-07	6.81e-07	8.97e-05	6.81e-07	0.00089	6.81e-07
Actbl2	6.81e-07	0.00411	6.81e-07	0.0114	0.0459	0.00319	0.0357	0.0162	0.068	0.782
Rps16	0.000226	0.000244	0.000137	0.00014	0.000142	0.000289	0.000209	0.000498	0.000221	0.00632
LOC100862433	0.000178	0.000192	0.000108	0.00011	0.000112	0.000227	0.000164	0.000391	0.000174	0.00497
Rps17	0.000604	0.0012	6.81e-07	0.000859	6.81e-07	0.00137	0.000837	0.000695	6.81e-07	0.00208
Rpl7	6.81e-07	6.81e-07	0.000192	6.81e-07	6.81e-07	6.81e-07	6.81e-07	6.81e-07	0.000443	0.000308
Mdh2	0.0506	0.0405	0.126	0.0486	0.0468	0.0316	0.0568	0.0593	0.032	0.0396
Abcb7	0.000281	6.81e-07	6.81e-07	6.81e-07	6.81e-07	6.81e-07	0.000385	6.81e-07	0.00092	6.81e-07
Dsp	0.00122	0.0011	0.00103	0.000795	0.000794	0.000419	0.00101	0.000814	0.00873	0.00232
Adssl1	0.000398	0.00102	0.00355	0.00338	0.000543	9.99e-05	0.000641	0.00309	7.97e-05	8.71e-05
Capza2	6.81e-07	0.000355	6.81e-07	6.81e-07	0.00451	0.000302	0.00207	0.00189	0.00842	0.00127
Crat	0.000216	0.000886	0.0013	0.000315	6.81e-07	6.81e-07	0.00251	0.00708	6.81e-07	0.000478
Farsb	6.81e-07	6.81e-07	0.00067	6.81e-07	6.81e-07	6.81e-07	6.81e-07	0.00144	0.00105	6.81e-07
Ppp1r3a	0.000141	6.81e-07	1.56e-05	0.00014	2.7e-05	2.88e-05	2.92e-05	8.03e-05	6.81e-07	6.81e-07
Tnnc2	0.00106	0.00213	0.0062	0.033	0.0396	0.00994	0.0471	0.0205	0.0645	0.0123
Tlk2	6.81e-07	6.81e-07	6.81e-07	6.81e-07	6.81e-07	6.81e-07	6.81e-07	0.000559	6.81e-07	3.35e-05
Rrn3	6.81e-07	6.81e-07	6.81e-07	6.81e-07	6.81e-07	6.81e-07	7.77e-05	6.81e-07	0.00154	6.81e-07
Xpc	6.81e-07	6.81e-07	6.81e-07	6.81e-07	6.81e-07	6.81e-07	7.58e-05	6.81e-07	0.0015	6.81e-07
Gm15151	6.81e-07	6.81e-07	6.81e-07	6.81e-07	6.81e-07	0.00862	6.81e-07	0.000406	6.81e-07	6.81e-07
LOC102642507	6.81e-07	6.81e-07	6.81e-07	6.81e-07	6.81e-07	0.00862	6.81e-07	0.000406	6.81e-07	6.81e-07
Usmg5	6.81e-07	6.81e-07	6.81e-07	6.81e-07	6.81e-07	0.00862	6.81e-07	0.000406	6.81e-07	6.81e-07
Tmem109	0.00292	0.00196	6.81e-07	6.81e-07	6.81e-07	0.00351	6.81e-07	0.00387	6.81e-07	0.00308
Trip11	6.81e-07	6.81e-07	2.45e-05	6.81e-07	6.81e-07	6.81e-07	7.29e-05	6.81e-07	3.1e-05	6.81e-07
Krt13	6.81e-07	6.81e-07	0.133	6.81e-07	0.213	0.0783	0.0229	6.81e-07	6.81e-07	6.81e-07
Fabp4	0.00435	0.00511	0.0134	0.00718	0.00409	0.0043	0.00417	0.00678	0.00246	0.00644
Vcl	6.81e-07	6.81e-07	4.32e-05	0.000149	7.52e-05	6.81e-07	0.000204	0.00253	0.000102	6.81e-07
Prkaa1	6.81e-07	0.00118	6.86e-05	0.000105	6.81e-07	6.81e-07	6.81e-07	0.000158	6.81e-07	6.81e-07
Uqcr11	6.81e-07	0.00389	0.00105	6.81e-07	6.81e-07	6.81e-07	0.0014	0.0067	6.81e-07	0.00487
Cacnb1	6.81e-07	6.81e-07	6.81e-07	6.81e-07	6.81e-07	6.81e-07	3.13e-05	0.00112	6.81e-07	6.81e-07
Arhgap6	0.0849	0.000871	6.81e-07	0.00187	6.81e-07	6.81e-07	0.0007	6.81e-07	6.81e-07	6.81e-07
Vapb	0.000934	0.000927	0.00209	0.00119	0.000717	0.00173	0.00125	0.00268	0.000708	0.00157
Lyz1	0.00903	0.00313	0.00888	0.00077	0.00638	0.00558	0.0494	0.00458	0.00473	0.00929
Apoa1	7.72e-05	6.81e-07	0.00138	6.81e-07	6.81e-07	6.81e-07	6.2e-05	6.81e-07	6.81e-07	6.81e-07
Krt15	0.193	0.0929	0.112	0.097	0.134	0.0724	0.132	0.146	0.293	0.196
Glo1	0.000225	0.000708	0.00137	6.81e-07	6.81e-07	0.00026	0.000402	0.000246	6.81e-07	6.81e-07
Anxa2	0.00142	0.00121	0.00261	0.00171	0.00132	0.000822	0.00155	0.00243	0.00336	0.00272
Got2	0.0217	0.0248	0.0549	0.0243	0.0204	0.0184	0.0265	0.03	0.0123	0.0226
Smyd1	6.81e-07	3.81e-05	6.81e-07	6.81e-07	6.81e-07	6.81e-07	6.81e-07	0.00031	6.81e-07	3.7e-05
Eef1a2	0.00892	0.0189	0.0343	0.0305	0.013	0.0246	0.0281	0.0507	0.0135	0.0281
Pdk4	0.000244	0.000148	0.000523	6.81e-07	6.81e-07	0.000278	0.000319	0.000835	6.81e-07	0.000322
Rab10	6.81e-07	0.000214	0.000328	0.000408	6.81e-07	6.81e-07	0.000382	6.81e-07	6.81e-07	6.81e-07
Serpina1a	0.000836	0.00109	6.81e-07	0.00131	0.00081	0.000795	0.00123	0.00429	0.000571	0.000818
Myh4	0.257	0.402	0.212	1.3	3.96	0.505	2.24	2.24	5.81	1.14
She	6.81e-07	6.81e-07	6.81e-07	6.81e-07	6.81e-07	6.81e-07	6.81e-07	0.0345	6.81e-07	6.81e-07
Acap3	6.81e-07	6.81e-07	6.81e-07	6.81e-07	6.81e-07	6.81e-07	0.0155	6.81e-07	6.81e-07	6.81e-07
Serpina1c	0.000816	0.00107	6.81e-07	0.00128	0.00079	0.000776	0.0012	0.00418	0.000557	0.000799
Cox6a1	6.81e-07	6.81e-07	6.81e-07	6.81e-07	6.81e-07	6.81e-07	6.81e-07	6.81e-07	6.81e-07	0.00416
Nme1	6.81e-07	6.81e-07	6.81e-07	6.81e-07	6.81e-07	6.81e-07	6.81e-07	6.81e-07	0.00369	6.81e-07
Ccdc88c	6.81e-07	6.81e-07	6.81e-07	6.81e-07	6.81e-07	6.81e-07	6.81e-07	6.81e-07	6.81e-07	0.0034
Anxa1	6.81e-07	6.81e-07	6.81e-07	6.81e-07	6.81e-07	6.81e-07	6.81e-07	6.81e-07	0.00239	6.81e-07
5430421N21Rik	6.81e-07	6.81e-07	6.81e-07	6.81e-07	6.81e-07	6.81e-07	6.81e-07	6.81e-07	0.00154	6.81e-07
Panx1	6.81e-07	6.81e-07	6.81e-07	6.81e-07	6.81e-07	6.81e-07	6.81e-07	6.81e-07	0.0015	6.81e-07
Krt81	6.81e-07	6.81e-07	6.81e-07	6.81e-07	6.81e-07	6.81e-07	6.81e-07	6.81e-07	0.00144	6.81e-07
Krt86	6.81e-07	6.81e-07	6.81e-07	6.81e-07	6.81e-07	6.81e-07	6.81e-07	6.81e-07	0.00144	6.81e-07
Rasgef1a	6.81e-07	6.81e-07	6.81e-07	6.81e-07	6.81e-07	6.81e-07	6.81e-07	0.00137	6.81e-07	6.81e-07
Camk2b	6.81e-07	6.81e-07	6.81e-07	6.81e-07	6.81e-07	6.81e-07	6.81e-07	0.00128	6.81e-07	6.81e-07
Camk2d	6.81e-07	6.81e-07	6.81e-07	6.81e-07	6.81e-07	6.81e-07	6.81e-07	0.00124	6.81e-07	6.81e-07
Krt12	6.81e-07	6.81e-07	6.81e-07	6.81e-07	6.81e-07	6.81e-07	0.00124	6.81e-07	6.81e-07	6.81e-07
Cep295	6.81e-07	6.81e-07	6.81e-07	6.81e-07	6.81e-07	6.81e-07	6.81e-07	6.81e-07	6.81e-07	0.00121
Rps3a1	6.81e-07	6.81e-07	6.81e-07	6.81e-07	6.81e-07	6.81e-07	6.81e-07	0.000732	6.81e-07	6.81e-07
Espn	6.81e-07	6.81e-07	6.81e-07	6.81e-07	6.81e-07	6.81e-07	6.81e-07	6.81e-07	0.000686	6.81e-07
Mpp5	6.81e-07	6.81e-07	6.81e-07	6.81e-07	6.81e-07	6.81e-07	6.81e-07	0.000616	6.81e-07	6.81e-07
Snrpd3	6.81e-07	6.81e-07	6.81e-07	6.81e-07	6.81e-07	6.81e-07	6.81e-07	0.000596	6.81e-07	6.81e-07
Tmod1	6.81e-07	6.81e-07	6.81e-07	6.81e-07	6.81e-07	6.81e-07	6.81e-07	6.81e-07	0.000586	6.81e-07
Asb6	6.81e-07	6.81e-07	6.81e-07	6.81e-07	6.81e-07	6.81e-07	6.81e-07	0.00058	6.81e-07	6.81e-07
Ebf1	6.81e-07	6.81e-07	6.81e-07	6.81e-07	6.81e-07	6.81e-07	6.81e-07	6.81e-07	6.81e-07	0.000581
Arfgef1	6.81e-07	6.81e-07	6.81e-07	6.81e-07	6.81e-07	6.81e-07	6.81e-07	6.81e-07	0.000474	6.81e-07
Myoz1	6.81e-07	6.81e-07	6.81e-07	6.81e-07	6.81e-07	6.81e-07	6.81e-07	0.000465	6.81e-07	6.81e-07
LOC102642717	6.81e-07	6.81e-07	6.81e-07	6.81e-07	6.81e-07	6.81e-07	6.81e-07	6.81e-07	6.81e-07	0.000459
Myl10	6.81e-07	6.81e-07	6.81e-07	6.81e-07	6.81e-07	6.81e-07	6.81e-07	0.000446	6.81e-07	6.81e-07
Myl2	6.81e-07	6.81e-07	6.81e-07	6.81e-07	6.81e-07	6.81e-07	6.81e-07	0.000384	6.81e-07	6.81e-07
Actn1	6.81e-07	6.81e-07	6.81e-07	6.81e-07	6.81e-07	6.81e-07	6.81e-07	6.81e-07	6.81e-07	0.000322
Pgd	6.81e-07	6.81e-07	6.81e-07	6.81e-07	6.81e-07	6.81e-07	0.000313	6.81e-07	6.81e-07	6.81e-07
Apoo	6.81e-07	6.81e-07	6.81e-07	6.81e-07	6.81e-07	6.81e-07	6.81e-07	0.000304	6.81e-07	6.81e-07
Timm50	6.81e-07	6.81e-07	6.81e-07	6.81e-07	6.81e-07	6.81e-07	6.81e-07	6.81e-07	6.81e-07	0.000287
C1qb	6.81e-07	6.81e-07	6.81e-07	6.81e-07	6.81e-07	6.81e-07	6.81e-07	6.81e-07	0.000213	6.81e-07
Mylk2	6.81e-07	6.81e-07	6.81e-07	6.81e-07	6.81e-07	6.81e-07	0.000197	6.81e-07	6.81e-07	6.81e-07
Dyrk3	6.81e-07	6.81e-07	6.81e-07	6.81e-07	6.81e-07	0.000176	6.81e-07	6.81e-07	6.81e-07	6.81e-07
Mylk	6.81e-07	6.81e-07	6.81e-07	6.81e-07	6.81e-07	6.81e-07	0.00017	6.81e-07	6.81e-07	6.81e-07
Akr1c20	6.81e-07	6.81e-07	6.81e-07	6.81e-07	6.81e-07	6.81e-07	0.000159	6.81e-07	6.81e-07	6.81e-07
Fam65b	6.81e-07	6.81e-07	6.81e-07	6.81e-07	6.81e-07	6.81e-07	6.81e-07	6.81e-07	6.81e-07	0.000159
Nsfl1c	6.81e-07	6.81e-07	6.81e-07	6.81e-07	6.81e-07	6.81e-07	6.81e-07	0.000153	6.81e-07	6.81e-07
Akr1c18	6.81e-07	6.81e-07	6.81e-07	6.81e-07	6.81e-07	6.81e-07	0.000152	6.81e-07	6.81e-07	6.81e-07
Akr1c21	6.81e-07	6.81e-07	6.81e-07	6.81e-07	6.81e-07	6.81e-07	0.000152	6.81e-07	6.81e-07	6.81e-07
H2-Ke6	6.81e-07	6.81e-07	6.81e-07	6.81e-07	6.81e-07	6.81e-07	6.81e-07	0.000151	6.81e-07	6.81e-07
Uggt1	6.81e-07	6.81e-07	6.81e-07	6.81e-07	6.81e-07	6.81e-07	6.81e-07	0.000149	6.81e-07	6.81e-07
Mylk4	6.81e-07	6.81e-07	6.81e-07	6.81e-07	6.81e-07	6.81e-07	0.000148	6.81e-07	6.81e-07	6.81e-07
Akr1c6	6.81e-07	6.81e-07	6.81e-07	6.81e-07	6.81e-07	6.81e-07	0.000145	6.81e-07	6.81e-07	6.81e-07
Kpna3	6.81e-07	6.81e-07	6.81e-07	6.81e-07	6.81e-07	6.81e-07	6.81e-07	0.000137	6.81e-07	6.81e-07
Ide	6.81e-07	6.81e-07	6.81e-07	6.81e-07	6.81e-07	6.81e-07	0.00013	6.81e-07	6.81e-07	6.81e-07
C1qc	6.81e-07	6.81e-07	6.81e-07	6.81e-07	6.81e-07	6.81e-07	6.81e-07	6.81e-07	0.000128	6.81e-07
Phka2	6.81e-07	6.81e-07	6.81e-07	6.81e-07	6.81e-07	6.81e-07	6.81e-07	0.00012	6.81e-07	6.81e-07
Mapk11	6.81e-07	6.81e-07	6.81e-07	6.81e-07	6.81e-07	6.81e-07	0.000118	6.81e-07	6.81e-07	6.81e-07
Mapk12	6.81e-07	6.81e-07	6.81e-07	6.81e-07	6.81e-07	6.81e-07	0.000106	6.81e-07	6.81e-07	6.81e-07
Mapk14	6.81e-07	6.81e-07	6.81e-07	6.81e-07	6.81e-07	6.81e-07	0.000104	6.81e-07	6.81e-07	6.81e-07
Mapk8	6.81e-07	6.81e-07	6.81e-07	6.81e-07	6.81e-07	6.81e-07	0.000102	6.81e-07	6.81e-07	6.81e-07
ND2	6.81e-07	6.81e-07	6.81e-07	6.81e-07	6.81e-07	6.81e-07	6.81e-07	0.0001	6.81e-07	6.81e-07
Aldh4a1	6.81e-07	6.81e-07	6.81e-07	6.81e-07	6.81e-07	6.81e-07	6.81e-07	9.19e-05	6.81e-07	6.81e-07
Lcp1	6.81e-07	6.81e-07	6.81e-07	6.81e-07	6.81e-07	6.81e-07	9.16e-05	6.81e-07	6.81e-07	6.81e-07
Mapk9	6.81e-07	6.81e-07	6.81e-07	6.81e-07	6.81e-07	6.81e-07	9.14e-05	6.81e-07	6.81e-07	6.81e-07
Pls3	6.81e-07	6.81e-07	6.81e-07	6.81e-07	6.81e-07	6.81e-07	8.59e-05	6.81e-07	6.81e-07	6.81e-07
Mapk10	6.81e-07	6.81e-07	6.81e-07	6.81e-07	6.81e-07	6.81e-07	8.47e-05	6.81e-07	6.81e-07	6.81e-07
Nusap1	6.81e-07	6.81e-07	6.81e-07	6.81e-07	6.81e-07	6.81e-07	6.81e-07	8.43e-05	6.81e-07	6.81e-07
Tnfsf11	6.81e-07	6.81e-07	6.81e-07	6.81e-07	6.81e-07	8.01e-05	6.81e-07	6.81e-07	6.81e-07	6.81e-07
Cep68	6.81e-07	6.81e-07	6.81e-07	6.81e-07	6.81e-07	6.81e-07	7.75e-05	6.81e-07	6.81e-07	6.81e-07
Psmd11	6.81e-07	6.81e-07	6.81e-07	6.81e-07	6.81e-07	6.81e-07	6.81e-07	6.81e-07	6.81e-07	7.04e-05
Zfp292	6.81e-07	6.81e-07	6.81e-07	6.81e-07	6.81e-07	6.81e-07	6.81e-07	6.81e-07	6.81e-07	6.71e-05
Strc	6.81e-07	6.81e-07	6.81e-07	6.81e-07	6.81e-07	6.81e-07	6.81e-07	6.81e-07	6.59e-05	6.81e-07
Gsdma	6.81e-07	6.81e-07	6.81e-07	6.81e-07	6.81e-07	6.81e-07	6.81e-07	6.81e-07	6.33e-05	6.81e-07
Gsdma3	6.81e-07	6.81e-07	6.81e-07	6.81e-07	6.81e-07	6.81e-07	6.81e-07	6.81e-07	6.21e-05	6.81e-07
Eppk1	6.81e-07	6.81e-07	6.81e-07	6.81e-07	6.81e-07	6.81e-07	6.81e-07	6.81e-07	5.78e-05	6.81e-07
Reep5	6.81e-07	6.81e-07	6.81e-07	6.81e-07	6.81e-07	6.81e-07	5.72e-05	6.81e-07	6.81e-07	6.81e-07
Becn1	6.81e-07	6.81e-07	6.81e-07	6.81e-07	6.81e-07	6.81e-07	5.47e-05	6.81e-07	6.81e-07	6.81e-07
Obsl1	6.81e-07	6.81e-07	6.81e-07	6.81e-07	6.81e-07	6.81e-07	6.81e-07	6.81e-07	6.81e-07	5.25e-05
Sorbs2	6.81e-07	6.81e-07	6.81e-07	6.81e-07	6.81e-07	6.81e-07	6.81e-07	6.81e-07	6.81e-07	4.88e-05
P4hb	6.81e-07	6.81e-07	6.81e-07	6.81e-07	6.81e-07	6.81e-07	6.81e-07	6.81e-07	4.51e-05	6.81e-07
Phrf1	6.81e-07	6.81e-07	6.81e-07	6.81e-07	6.81e-07	6.81e-07	6.81e-07	6.81e-07	6.81e-07	4.42e-05
Plekhb1	6.81e-07	6.81e-07	6.81e-07	6.81e-07	6.81e-07	6.81e-07	6.81e-07	6.81e-07	3.79e-05	6.81e-07
Zfp831	6.81e-07	6.81e-07	6.81e-07	6.81e-07	6.81e-07	6.81e-07	6.81e-07	6.81e-07	6.81e-07	3.73e-05
Ahcy	6.81e-07	6.81e-07	6.81e-07	6.81e-07	6.81e-07	6.81e-07	2.89e-05	6.81e-07	6.81e-07	6.81e-07
Gm4737	6.81e-07	6.81e-07	6.81e-07	6.81e-07	6.81e-07	6.81e-07	2.89e-05	6.81e-07	6.81e-07	6.81e-07
Cacnb2	6.81e-07	6.81e-07	6.81e-07	6.81e-07	6.81e-07	6.81e-07	2.65e-05	6.81e-07	6.81e-07	6.81e-07
Arhgef28	6.81e-07	6.81e-07	6.81e-07	6.81e-07	6.81e-07	6.81e-07	2.34e-05	6.81e-07	6.81e-07	6.81e-07
Fsip2	6.81e-07	6.81e-07	6.81e-07	6.81e-07	6.81e-07	6.81e-07	6.81e-07	6.81e-07	1.32e-05	6.81e-07
Abca8a	6.81e-07	6.81e-07	6.81e-07	6.81e-07	6.81e-07	6.81e-07	1.3e-05	6.81e-07	6.81e-07	6.81e-07
Aspm	6.81e-07	6.81e-07	6.81e-07	6.81e-07	6.81e-07	6.81e-07	6.81e-07	6.81e-07	8.16e-06	6.81e-07
Ank2	6.81e-07	6.81e-07	6.81e-07	6.81e-07	6.81e-07	6.81e-07	6.81e-07	6.81e-07	6.81e-07	2.6e-06
1200014J11Rik	6.81e-07	6.81e-07	6.81e-07	6.81e-07	0.000403	6.81e-07	6.81e-07	6.81e-07	6.81e-07	6.81e-07
A330050F15Rik	6.81e-07	6.81e-07	6.81e-07	0.000631	6.81e-07	6.81e-07	6.81e-07	6.81e-07	6.81e-07	6.81e-07
Abcb6	6.81e-07	6.81e-07	6.81e-07	6.81e-07	0.000222	6.81e-07	6.81e-07	6.81e-07	6.81e-07	6.81e-07
Aldh8a1	6.81e-07	6.81e-07	6.81e-07	6.81e-07	0.000474	6.81e-07	6.81e-07	6.81e-07	6.81e-07	6.81e-07
Aldoart2	6.81e-07	6.81e-07	0.23	6.81e-07	6.81e-07	6.81e-07	6.81e-07	6.81e-07	6.81e-07	6.81e-07
Amot	6.81e-07	6.81e-07	0.000177	6.81e-07	6.81e-07	6.81e-07	6.81e-07	6.81e-07	6.81e-07	6.81e-07
Amotl1	6.81e-07	6.81e-07	8.03e-05	6.81e-07	6.81e-07	6.81e-07	6.81e-07	6.81e-07	6.81e-07	6.81e-07
Amotl2	6.81e-07	6.81e-07	0.000102	6.81e-07	6.81e-07	6.81e-07	6.81e-07	6.81e-07	6.81e-07	6.81e-07
Anxa7	6.81e-07	6.81e-07	6.81e-07	6.62e-05	6.81e-07	6.81e-07	6.81e-07	6.81e-07	6.81e-07	6.81e-07
Araf	6.81e-07	6.81e-07	6.81e-07	6.81e-07	0.00135	6.81e-07	6.81e-07	6.81e-07	6.81e-07	6.81e-07
Art3	6.81e-07	6.81e-07	0.000148	6.81e-07	6.81e-07	6.81e-07	6.81e-07	6.81e-07	6.81e-07	6.81e-07
Astn1	6.81e-07	6.81e-07	6.81e-07	0.0007	6.81e-07	6.81e-07	6.81e-07	6.81e-07	6.81e-07	6.81e-07
Cables1	6.81e-07	0.000846	6.81e-07	6.81e-07	6.81e-07	6.81e-07	6.81e-07	6.81e-07	6.81e-07	6.81e-07
Ccdc153	6.81e-07	6.81e-07	6.81e-07	6.81e-07	0.00114	6.81e-07	6.81e-07	6.81e-07	6.81e-07	6.81e-07
Ccdc90b	6.81e-07	6.81e-07	6.81e-07	6.81e-07	0.0161	6.81e-07	6.81e-07	6.81e-07	6.81e-07	6.81e-07
Cwc25	6.81e-07	6.81e-07	6.81e-07	6.81e-07	0.000351	6.81e-07	6.81e-07	6.81e-07	6.81e-07	6.81e-07
Dnajc17	6.81e-07	6.81e-07	0.000456	6.81e-07	6.81e-07	6.81e-07	6.81e-07	6.81e-07	6.81e-07	6.81e-07
Dnase1l1	6.81e-07	6.81e-07	9.66e-05	6.81e-07	6.81e-07	6.81e-07	6.81e-07	6.81e-07	6.81e-07	6.81e-07
Ech1	6.81e-07	6.81e-07	5.02e-05	6.81e-07	6.81e-07	6.81e-07	6.81e-07	6.81e-07	6.81e-07	6.81e-07
Elf2	6.47e-05	6.81e-07	6.81e-07	6.81e-07	6.81e-07	6.81e-07	6.81e-07	6.81e-07	6.81e-07	6.81e-07
Fis1	6.81e-07	6.81e-07	5.22e-05	6.81e-07	6.81e-07	6.81e-07	6.81e-07	6.81e-07	6.81e-07	6.81e-07
Gm3244	6.81e-07	6.81e-07	6.81e-07	6.81e-07	0.00141	6.81e-07	6.81e-07	6.81e-07	6.81e-07	6.81e-07
Gm3873	6.81e-07	6.81e-07	6.81e-07	6.81e-07	0.00141	6.81e-07	6.81e-07	6.81e-07	6.81e-07	6.81e-07
Gm42366	6.81e-07	6.81e-07	6.81e-07	6.81e-07	7.31e-05	6.81e-07	6.81e-07	6.81e-07	6.81e-07	6.81e-07
Gmpr	6.81e-07	0.000233	6.81e-07	6.81e-07	6.81e-07	6.81e-07	6.81e-07	6.81e-07	6.81e-07	6.81e-07
Gng12	6.81e-07	6.81e-07	0.000352	6.81e-07	6.81e-07	6.81e-07	6.81e-07	6.81e-07	6.81e-07	6.81e-07
Gstm4	5.42e-05	6.81e-07	6.81e-07	6.81e-07	6.81e-07	6.81e-07	6.81e-07	6.81e-07	6.81e-07	6.81e-07
Gstm7	4.97e-05	6.81e-07	6.81e-07	6.81e-07	6.81e-07	6.81e-07	6.81e-07	6.81e-07	6.81e-07	6.81e-07
Gsto1	6.81e-07	0.00109	6.81e-07	6.81e-07	6.81e-07	6.81e-07	6.81e-07	6.81e-07	6.81e-07	6.81e-07
Igtp	6.81e-07	6.81e-07	6.81e-07	0.000183	6.81e-07	6.81e-07	6.81e-07	6.81e-07	6.81e-07	6.81e-07
Iqgap3	0.000857	6.81e-07	6.81e-07	6.81e-07	6.81e-07	6.81e-07	6.81e-07	6.81e-07	6.81e-07	6.81e-07
Irgm1	6.81e-07	6.81e-07	6.81e-07	0.000285	6.81e-07	6.81e-07	6.81e-07	6.81e-07	6.81e-07	6.81e-07
Krt6b	0.108	6.81e-07	6.81e-07	6.81e-07	6.81e-07	6.81e-07	6.81e-07	6.81e-07	6.81e-07	6.81e-07
Lig3	6.81e-07	0.000203	6.81e-07	6.81e-07	6.81e-07	6.81e-07	6.81e-07	6.81e-07	6.81e-07	6.81e-07
LOC102641574	6.81e-07	0.000247	6.81e-07	6.81e-07	6.81e-07	6.81e-07	6.81e-07	6.81e-07	6.81e-07	6.81e-07
LOC105246638	6.81e-07	0.000288	6.81e-07	6.81e-07	6.81e-07	6.81e-07	6.81e-07	6.81e-07	6.81e-07	6.81e-07
Mettl3	0.00751	6.81e-07	6.81e-07	6.81e-07	6.81e-07	6.81e-07	6.81e-07	6.81e-07	6.81e-07	6.81e-07
Naa16	6.81e-07	6.81e-07	6.81e-07	0.00146	6.81e-07	6.81e-07	6.81e-07	6.81e-07	6.81e-07	6.81e-07
Ndufb4	6.81e-07	6.81e-07	6.81e-07	6.81e-07	0.00141	6.81e-07	6.81e-07	6.81e-07	6.81e-07	6.81e-07
Ndufb9	6.81e-07	6.81e-07	0.00189	6.81e-07	6.81e-07	6.81e-07	6.81e-07	6.81e-07	6.81e-07	6.81e-07
Olfr243	6.81e-07	6.81e-07	6.81e-07	4.82e-05	6.81e-07	6.81e-07	6.81e-07	6.81e-07	6.81e-07	6.81e-07
Olfr599	6.81e-07	6.81e-07	6.81e-07	5.51e-05	6.81e-07	6.81e-07	6.81e-07	6.81e-07	6.81e-07	6.81e-07
Olfr628	6.81e-07	6.81e-07	6.81e-07	4.82e-05	6.81e-07	6.81e-07	6.81e-07	6.81e-07	6.81e-07	6.81e-07
Parp6	6.81e-07	0.000416	6.81e-07	6.81e-07	6.81e-07	6.81e-07	6.81e-07	6.81e-07	6.81e-07	6.81e-07
Plekha5	6.81e-07	6.81e-07	6.81e-07	0.000143	6.81e-07	6.81e-07	6.81e-07	6.81e-07	6.81e-07	6.81e-07
Prep	6.81e-07	6.81e-07	5.06e-05	6.81e-07	6.81e-07	6.81e-07	6.81e-07	6.81e-07	6.81e-07	6.81e-07
Prpf40a	0.000123	6.81e-07	6.81e-07	6.81e-07	6.81e-07	6.81e-07	6.81e-07	6.81e-07	6.81e-07	6.81e-07
Psma2	6.81e-07	6.81e-07	0.000633	6.81e-07	6.81e-07	6.81e-07	6.81e-07	6.81e-07	6.81e-07	6.81e-07
Rac1	6.81e-07	6.81e-07	0.000338	6.81e-07	6.81e-07	6.81e-07	6.81e-07	6.81e-07	6.81e-07	6.81e-07
Sar1a	6.81e-07	6.81e-07	0.00172	6.81e-07	6.81e-07	6.81e-07	6.81e-07	6.81e-07	6.81e-07	6.81e-07
Sar1b	6.81e-07	6.81e-07	0.00172	6.81e-07	6.81e-07	6.81e-07	6.81e-07	6.81e-07	6.81e-07	6.81e-07
Smpdl3b	6.81e-07	6.81e-07	4.45e-05	6.81e-07	6.81e-07	6.81e-07	6.81e-07	6.81e-07	6.81e-07	6.81e-07
Stip1	6.81e-07	8.35e-05	6.81e-07	6.81e-07	6.81e-07	6.81e-07	6.81e-07	6.81e-07	6.81e-07	6.81e-07
Swap70	6.81e-07	6.81e-07	0.000128	6.81e-07	6.81e-07	6.81e-07	6.81e-07	6.81e-07	6.81e-07	6.81e-07
Tppp3	6.81e-07	0.00058	6.81e-07	6.81e-07	6.81e-07	6.81e-07	6.81e-07	6.81e-07	6.81e-07	6.81e-07
Txn1	0.000304	6.81e-07	6.81e-07	6.81e-07	6.81e-07	6.81e-07	6.81e-07	6.81e-07	6.81e-07	6.81e-07
Ube2v2	6.81e-07	6.81e-07	6.81e-07	0.000197	6.81e-07	6.81e-07	6.81e-07	6.81e-07	6.81e-07	6.81e-07
Unc45b	6.81e-07	9.51e-05	6.81e-07	6.81e-07	6.81e-07	6.81e-07	6.81e-07	6.81e-07	6.81e-07	6.81e-07
Usp35	6.81e-07	6.81e-07	3.96e-05	6.81e-07	6.81e-07	6.81e-07	6.81e-07	6.81e-07	6.81e-07	6.81e-07
Ybx3	6.81e-07	6.81e-07	6.81e-07	6.81e-07	0.000388	6.81e-07	6.81e-07	6.81e-07	6.81e-07	6.81e-07
Asap2	6.81e-07	6.81e-07	6.81e-07	6.81e-07	7.76e-05	6.81e-07	6.81e-07	6.81e-07	6.81e-07	0.0254
Rps25	0.00359	0.00331	0.0032	0.00575	6.81e-07	0.00473	0.000476	0.00657	0.00476	0.00644
Myl1	0.339	0.383	0.489	1.5	2.84	0.673	1.57	1.65	4.37	1.24
Pgam1	6.81e-07	0.000329	0.00104	6.81e-07	6.81e-07	6.81e-07	0.00105	6.81e-07	0.0115	6.81e-07
Prodh	6.81e-07	0.000158	0.000266	6.81e-07	6.81e-07	6.81e-07	6.81e-07	6.81e-07	6.81e-07	0.000127
Gstm5	6.81e-07	0.00626	6.81e-07	6.81e-07	6.81e-07	6.81e-07	6.81e-07	9.11e-05	6.81e-07	6.81e-07
Eif4a2	0.000315	1.41e-05	0.000681	0.000474	0.000195	0.000296	0.000773	0.000674	0.000339	0.000341
Eif4a1	0.000296	1.33e-05	0.000642	0.000447	0.000183	0.000279	0.000728	0.000635	0.000319	0.000321
Krt78	0.0631	0.0248	0.0471	0.0397	0.0723	0.0259	0.0535	0.0637	0.271	0.0559
Cox7a1	0.000922	0.000657	0.00278	0.00266	0.00073	0.00191	0.00292	0.0107	6.81e-07	0.00167
Coq3	8.82e-05	0.000958	0.00112	6.81e-07	6.81e-07	6.81e-07	6.81e-07	0.000747	6.81e-07	6.81e-07
Alb	1.65	0.168	0.182	0.203	0.113	0.111	0.228	0.233	0.134	0.161
Nes	6.81e-07	0.0312	0.029	0.00441	0.000168	0.0166	6.81e-07	0.00339	6.81e-07	0.00735
Tnni1	6.81e-07	6.81e-07	6.81e-07	6.81e-07	0.000165	6.81e-07	6.81e-07	6.81e-07	0.0058	6.81e-07
Cby1	6.81e-07	0.00381	0.00624	0.0294	0.0826	0.00515	0.0561	0.0385	0.13	0.0209
Olfr424	6.81e-07	6.81e-07	6.81e-07	7.04e-05	6.81e-07	6.81e-07	6.81e-07	0.00188	6.81e-07	6.81e-07
Psmc6	0.000168	6.81e-07	6.81e-07	6.81e-07	6.81e-07	6.81e-07	6.81e-07	0.000254	6.81e-07	0.000254
Slc25a5	0.000526	0.00194	0.00013	0.00145	6.81e-07	0.00085	6.81e-07	6.81e-07	6.81e-07	0.0744
Snta1	6.81e-07	6.81e-07	6.81e-07	0.000294	6.81e-07	6.81e-07	6.81e-07	0.000693	6.81e-07	0.000316
Insrr	0.00152	6.81e-07	6.81e-07	6.81e-07	6.81e-07	6.81e-07	6.19e-05	6.81e-07	6.81e-07	6.81e-07
Eef1g	6.81e-07	0.00102	0.000956	0.000719	0.00069	0.000426	0.00146	0.00174	0.000909	0.000399
Krt10	0.206	0.213	0.119	0.168	0.206	0.103	0.292	0.202	0.28	0.216
Smtnl2	6.81e-07	0.000327	6.81e-07	6.81e-07	0.000109	6.81e-07	0.000192	0.00142	0.000135	6.81e-07
Myh11	6.81e-07	6.81e-07	0.00181	6.81e-07	6.81e-07	6.81e-07	6.81e-07	6.81e-07	0.0315	6.81e-07
Sod1	0.00269	0.0029	0.0113	0.00517	0.00184	0.00305	0.00468	0.00392	0.00126	0.00245
Cdh13	0.000432	0.00152	0.0139	0.00122	0.0034	0.000352	0.000188	0.00341	0.000387	0.00384
Suclg1	6.33e-05	4.35e-05	0.00103	0.000649	0.000372	0.000123	0.000187	0.0163	0.00015	0.000416
Macrod1	0.00306	0.00534	0.0061	0.00241	0.00113	6.81e-07	0.00316	0.00465	0.00106	0.00334
Ppp2r1a	6.81e-07	0.000154	3.62e-05	0.000263	6.81e-07	6.81e-07	0.000231	0.000652	6.81e-07	0.000175
Mpz	0.00433	0.00132	0.0378	0.0054	0.00244	0.000368	0.000803	0.0112	6.81e-07	0.00527
Chchd3	0.00136	0.000235	0.00209	0.00169	0.000626	0.00207	0.000948	0.0026	0.000436	0.0025
Arhgdia	0.00181	0.00221	0.00345	6.81e-07	0.00172	6.81e-07	0.00213	0.00257	0.000928	6.81e-07
Pkp1	0.000124	6.81e-07	6.81e-07	6.81e-07	6.81e-07	6.81e-07	6.81e-07	6.81e-07	0.00162	6.81e-07
Hnrnph1	6.81e-07	6.81e-07	1.92e-05	6.81e-07	6.81e-07	6.81e-07	6.81e-07	6.81e-07	0.00023	6.81e-07
Hnrnph2	6.81e-07	6.81e-07	1.91e-05	6.81e-07	6.81e-07	6.81e-07	6.81e-07	6.81e-07	0.000228	6.81e-07
Mylpf	0.125	0.181	0.195	0.678	0.626	0.229	0.462	0.456	1.17	0.408
Psmd2	6.81e-07	6.81e-07	2.53e-05	6.81e-07	6.81e-07	6.81e-07	4.16e-05	3.08e-05	6.81e-07	6.81e-07
Krt72	0.0813	0.00199	0.00207	0.00168	0.0019	0.0132	6.81e-07	6.81e-07	6.81e-07	0.00257
Ppp2cb	6.81e-07	0.000449	4.59e-05	0.00113	0.000289	6.81e-07	6.81e-07	0.000594	6.81e-07	0.000258
Rab5c	6.81e-07	6.81e-07	6.81e-07	0.00328	0.0108	6.81e-07	0.00934	0.0067	0.013	6.81e-07
Tinag	6.81e-07	6.81e-07	6.81e-07	0.00116	6.81e-07	0.000112	6.81e-07	6.81e-07	6.81e-07	6.81e-07
Cacna1s	6.81e-07	6.81e-07	7.26e-06	6.81e-07	6.81e-07	6.81e-07	6.81e-07	6.81e-07	6.81e-07	6.96e-05
Usp36	6.81e-07	6.81e-07	6.81e-07	6.81e-07	0.0012	6.81e-07	6.81e-07	0.00121	0.00147	0.000289
Ubr1	6.81e-07	5.41e-05	0.000132	6.81e-07	6.81e-07	6.81e-07	0.000157	0.000395	6.81e-07	6.81e-07
Trim72	6.81e-07	0.000782	0.00234	0.00045	0.00107	0.000781	0.000172	0.000863	0.000773	0.000143
Aldoart1	0.0311	0.0361	0.114	0.0295	0.0588	0.0242	0.0345	0.0766	0.0213	0.0287
Acsl1	0.000167	0.00139	0.00188	0.0019	0.00163	0.00174	0.00231	0.00421	7.66e-05	0.00191
Eno3	0.231	0.274	0.551	0.326	0.245	0.179	0.327	0.42	0.156	0.202
Aamdc	6.81e-07	6.81e-07	6.81e-07	6.81e-07	0.000716	6.81e-07	6.81e-07	0.00116	6.81e-07	0.000832
Krt82	0.027	0.0161	0.00139	0.00182	0.0172	0.00433	0.00252	0.0129	0.00583	0.0139
Got1	0.00689	0.013	0.0287	0.0125	0.00845	0.00594	0.0156	0.0168	0.00478	0.0058
Krt73	0.0921	6.81e-07	0.00365	0.00294	6.81e-07	0.0152	0.00277	0.00051	6.81e-07	6.81e-07
Sucla2	0.0017	0.00216	0.00484	0.00291	0.000891	0.000488	0.002	0.00394	0.000537	0.00156
Ugp2	0.000323	0.0035	0.00286	0.0017	0.000956	0.00188	0.00445	0.00734	0.000681	0.000954
Hmcn2	6.81e-07	6.81e-07	6.81e-07	7.44e-05	6.81e-07	6.81e-07	6.81e-07	6.81e-07	0.000547	6.81e-07
Pgam2	0.145	0.176	0.357	0.151	0.162	0.164	0.16	0.227	0.104	0.145
Phb2	0.000222	0.000336	0.000634	0.000424	6.81e-07	0.00037	0.000206	0.000123	6.81e-07	0.000374
Abcc9	6.81e-07	6.81e-07	2.92e-05	6.81e-07	6.81e-07	6.81e-07	6.81e-07	6.81e-07	6.81e-07	0.000206
Prok1	0.00363	6.81e-07	0.00235	6.81e-07	6.81e-07	0.00321	6.81e-07	6.81e-07	0.00347	0.00435
Csl	6.81e-07	6.81e-07	6.81e-07	0.00641	0.0192	0.00231	0.00797	0.0163	0.022	0.000439
Ndufv1	6.81e-07	0.000966	0.000679	0.000227	6.81e-07	6.81e-07	8.65e-05	0.000435	6.81e-07	0.000436
Acp1	6.81e-07	0.000407	6.81e-07	6.81e-07	6.81e-07	6.81e-07	6.81e-07	0.000345	6.81e-07	0.000815
LOC102642088	6.81e-07	0.000407	6.81e-07	6.81e-07	6.81e-07	6.81e-07	6.81e-07	0.000345	6.81e-07	0.000815
Ahnak	3.12e-05	6.81e-07	0.000122	0.000161	6.52e-05	0.000241	6.81e-07	0.000132	0.000278	6.81e-07
Gpr137	6.81e-07	6.81e-07	6.81e-07	5.28e-05	6.81e-07	0.000337	6.81e-07	6.81e-07	6.81e-07	6.81e-07
Spire2	0.00058	6.81e-07	6.81e-07	0.000174	0.000957	6.81e-07	0.000153	0.000904	0.0011	0.000732
Myl4	6.81e-07	6.81e-07	6.81e-07	6.81e-07	0.000367	6.81e-07	6.81e-07	0.00036	0.000585	6.81e-07
Krt79	0.181	0.0121	0.0247	0.0418	0.0326	0.0291	0.0278	0.0215	0.056	0.0292
Phb	0.000479	0.000862	0.00118	0.0011	6.81e-07	0.0011	0.0012	0.00149	6.81e-07	0.0012
Hbb-bs	0.0891	0.098	0.188	0.11	0.0693	0.0643	0.102	0.163	0.0438	0.0626
Hbb-bt	0.0891	0.098	0.188	0.11	0.0693	0.0643	0.102	0.163	0.0438	0.0626
Atp2a3	0.0268	0.00676	0.024	0.0401	0.0267	0.0194	0.0332	0.0494	0.0263	0.0258
Opa3	0.00561	6.81e-07	0.00557	0.00605	6.81e-07	0.00516	6.81e-07	0.00558	0.00673	0.00751
Slc25a12	0.00566	0.0102	0.016	0.0069	0.00913	0.00662	0.0138	0.0178	0.00691	0.0141
Krt4	0.117	6.81e-07	6.81e-07	9.93e-05	6.81e-07	0.0156	0.00686	6.81e-07	6.81e-07	6.81e-07
2310057M21Rik	6.81e-07	7.9e-05	0.00049	0.000106	0.000324	6.81e-07	6.81e-07	6.81e-07	0.000191	0.000348
Krt77	0.275	0.144	0.176	0.194	0.234	0.0907	0.19	0.259	0.497	0.269
Dsg1a	0.000874	0.000603	0.000578	0.000459	0.000751	0.00016	0.00055	0.000828	0.00251	0.000848
Dsg1b	0.00085	0.000587	0.000562	0.000446	0.00073	0.000155	0.000535	0.000805	0.00244	0.000824
Mgst3	6.81e-07	0.00122	0.00144	0.00149	6.81e-07	0.00081	0.00106	0.000545	6.81e-07	0.000169
Ndufa10	0.000239	0.00183	0.00288	6.81e-07	6.81e-07	6.81e-07	0.00119	0.00118	6.81e-07	6.81e-07
LOC105242417	0.000302	0.00694	0.00811	0.00767	0.00604	0.00186	0.00286	0.00529	0.00719	0.00512
Tmod4	6.81e-07	6.81e-07	6.81e-07	6.81e-07	0.00112	6.81e-07	0.000184	0.000632	0.00211	6.81e-07
Tigar	0.00064	0.00106	0.00166	0.000856	0.000555	0.000543	0.000967	0.00116	0.000413	0.000743
Rpn1	6.81e-07	8.11e-05	9.89e-05	0.000114	6.81e-07	0.000101	0.000119	0.00033	6.81e-07	6.81e-07
Aldh6a1	0.000437	0.000918	0.000773	0.000661	0.000145	0.000121	0.00118	0.00311	5.04e-05	0.000731
Neil3	6.81e-07	6.81e-07	6.81e-07	7.17e-05	6.81e-07	8.36e-05	6.81e-07	6.81e-07	8.76e-05	6.81e-07
Zmynd8	6.81e-07	0.000272	6.81e-07	0.000165	0.000327	6.81e-07	0.000386	0.000486	0.000376	6.81e-07
Krt8	0.0991	3.84e-05	0.00393	6.81e-07	0.00464	0.0149	0.00808	0.00255	0.00535	0.000246
Kcnq5	6.81e-07	6.81e-07	6.81e-07	6.81e-07	0.000269	6.81e-07	6.81e-07	5.58e-05	6.81e-07	6.81e-07
Tpt1	6.81e-07	0.00143	0.00548	0.00175	6.81e-07	0.0015	0.000675	0.000675	6.81e-07	0.00175
Plin4	8.43e-05	1.04e-05	6.81e-07	2.27e-05	6.81e-07	6.81e-07	6.81e-07	6.81e-07	2.33e-05	2.86e-05
Arf2	9.39e-05	0.000146	0.000272	0.000183	6.81e-07	6.81e-07	0.0002	8.82e-05	6.81e-07	0.000171
Spr	0.00051	0.00109	0.00102	6.81e-07	0.00054	6.81e-07	0.000589	0.00132	6.81e-07	6.81e-07
Hba-a1	0.038	0.03	0.107	0.0633	0.0575	0.0254	0.0456	0.0914	0.033	0.032
Hba-a2	0.038	0.03	0.107	0.0633	0.0575	0.0254	0.0456	0.0914	0.033	0.032
Myh7b	1.71e-05	6.81e-07	6.81e-07	0.0457	6.81e-07	6.81e-07	6.81e-07	6.81e-07	0.208	6.81e-07
Arf1	8.54e-05	0.000132	0.000247	0.000167	6.81e-07	6.81e-07	0.000182	8.02e-05	6.81e-07	0.000156
Arf3	8.54e-05	0.000132	0.000247	0.000167	6.81e-07	6.81e-07	0.000182	8.02e-05	6.81e-07	0.000156
Arf4	8.54e-05	0.000132	0.000247	0.000167	6.81e-07	6.81e-07	0.000182	8.02e-05	6.81e-07	0.000156
Tnni2	0.0048	0.0148	0.0181	0.0652	0.459	0.0509	0.116	0.18	0.697	0.081
Arf5	7.83e-05	0.000121	0.000226	0.000153	6.81e-07	6.81e-07	0.000167	7.35e-05	6.81e-07	0.000143
Ndufa7	6.81e-07	0.000423	0.00135	0.00156	6.81e-07	0.000167	6.81e-07	0.00434	6.81e-07	0.00233
Ndufs1	0.000712	0.00498	0.00468	0.00342	0.00205	0.00171	0.00497	0.00984	0.0016	0.00412
Krt1	0.294	0.19	0.132	0.154	0.203	0.0937	0.197	0.25	0.385	0.251
Atp5f1	0.00148	0.000544	0.00735	0.00579	0.00327	0.00409	0.00174	0.00812	0.00383	0.00708
Ptrf	0.000232	6.81e-07	0.000615	0.000189	6.81e-07	6.81e-07	0.000212	0.000185	6.81e-07	0.000188
Pgls	6.81e-07	0.00031	0.000599	6.81e-07	6.81e-07	6.81e-07	6.81e-07	0.000383	6.81e-07	6.81e-07
Gm9457	6.81e-07	9.16e-05	0.000363	6.81e-07	0.000217	6.81e-07	0.000274	0.000466	6.81e-07	0.000364
Bckdhb	0.0251	0.017	0.0257	0.00994	0.00547	0.0153	0.0168	0.0136	0.0108	0.0115
Stx19	0.000457	6.81e-07	6.81e-07	0.00169	6.81e-07	6.81e-07	0.00363	6.81e-07	6.81e-07	0.00136
Prdx1	0.0146	0.0127	0.0195	0.0159	0.00825	0.015	0.02	0.0193	0.00869	0.018
Psmc5	4.05e-05	6.81e-07	0.000107	6.81e-07	6.81e-07	6.81e-07	0.000111	0.000202	6.81e-07	6.81e-07
Stim1	9.31e-05	6.81e-07	0.000181	0.000221	4.87e-05	3.08e-05	0.000211	0.000263	0.000105	0.000142
Vwa8	5.13e-05	0.00052	0.00116	1.29e-05	6.81e-07	6.81e-07	5.06e-05	0.000564	6.81e-07	0.000235
Cnga1	6.81e-07	6.81e-07	6.81e-07	6.81e-07	0.00697	0.00714	6.81e-07	0.0082	6.81e-07	6.81e-07
Psmb6	0.000761	0.000766	0.00172	0.00104	0.00065	0.000944	0.00116	0.00155	0.000747	0.0014
Npepps	6.81e-07	0.000664	0.000254	7.54e-05	6.81e-07	0.000119	0.000447	0.000669	4.01e-05	0.000313
Atp5j2	0.0368	0.0275	0.044	0.0347	0.00675	0.0579	0.00398	0.0158	0.00672	0.0246
Coq7	6.81e-07	0.00047	6.81e-07	0.000238	6.81e-07	0.00028	6.81e-07	0.00063	6.81e-07	0.000324
Gm10705	6.81e-07	0.000474	0.00066	0.000113	6.81e-07	6.81e-07	0.000317	0.000373	6.81e-07	6.81e-07
Ube2l3	6.81e-07	0.000474	0.00066	0.000113	6.81e-07	6.81e-07	0.000317	0.000373	6.81e-07	6.81e-07
Apool	6.81e-07	5.71e-05	6.81e-07	6.81e-07	6.81e-07	6.81e-07	6.81e-07	6.81e-07	6.81e-07	0.000206
Slc37a4	6.81e-07	0.000197	0.00014	0.000186	6.81e-07	0.000155	6.81e-07	0.000275	6.81e-07	0.000409
Mb	0.0815	0.0818	0.211	0.0784	0.106	0.0785	0.1	0.125	0.0731	0.0883
Ldhb	0.000221	0.000538	0.000701	0.000426	0.00144	0.000391	0.00172	0.00277	6.81e-07	0.000381
Krt34	6.81e-07	0.00254	6.81e-07	6.81e-07	6.81e-07	6.81e-07	6.81e-07	6.81e-07	0.000739	6.81e-07
Uba1	0.00015	6.81e-07	0.000185	0.000203	6.81e-07	6.81e-07	0.000103	0.000222	6.81e-07	6.81e-07
Hspa9	0.00167	0.00237	0.00261	0.00593	0.00115	0.00303	0.00496	0.0064	0.00151	0.00204
Fhl1	0.00563	0.00612	0.0122	0.00822	0.00473	0.00938	0.00961	0.0112	0.00395	0.00888
Aco2	0.00777	0.0155	0.017	0.0143	0.013	0.0101	0.0205	0.0381	0.00678	0.0118
Lypla1	6.81e-07	6.81e-07	6.81e-07	0.000638	6.81e-07	0.000191	6.81e-07	6.81e-07	6.81e-07	6.81e-07
Pgk1	0.0456	0.0732	0.128	0.0698	0.0675	0.0486	0.0888	0.0949	0.0413	0.0515
Idh3a	0.011	0.01	0.0172	0.0159	0.00928	0.0152	0.015	0.0225	0.00427	0.0178
Hadha	0.00392	0.00768	0.00891	0.00839	0.00482	0.00645	0.0105	0.0146	0.00162	0.00847
Ywhaq	6.81e-07	6.81e-07	6.81e-07	0.00335	6.81e-07	6.81e-07	6.81e-07	6.81e-07	0.011	6.81e-07
Cdk5rap2	6.81e-07	6.81e-07	6.81e-07	0.000572	6.81e-07	6.81e-07	6.81e-07	6.81e-07	0.00187	6.81e-07
Vim	6.81e-07	4.09e-06	0.000457	0.000149	0.000162	6.81e-07	6.81e-07	0.000102	0.000323	6.81e-07
LOC105242476	0.12	0.047	0.0894	0.0754	0.137	0.0491	0.102	0.121	6.81e-07	0.106
Akr1b3	0.00566	0.00624	0.0104	0.00768	0.0183	0.0128	0.00769	0.0103	0.00267	0.00522
Me1	0.000122	8.11e-05	0.000313	0.000168	6.81e-07	0.000106	0.000219	9.07e-05	6.15e-05	6.81e-07
Trf	2.41e-05	0.000352	0.00142	0.000583	5.81e-05	0.00013	0.00063	0.000675	6.81e-07	3.74e-05
Calm1	6.81e-07	7.55e-05	0.00138	0.00245	6.81e-07	6.81e-07	0.00257	6.81e-07	0.00492	6.81e-07
Calm3	6.81e-07	7.55e-05	0.00138	0.00245	6.81e-07	6.81e-07	0.00257	6.81e-07	0.00492	6.81e-07
Calm2	6.81e-07	9.77e-05	0.00179	0.00318	6.81e-07	6.81e-07	0.00333	6.81e-07	0.00636	6.81e-07
Anxa11	5.39e-05	0.000652	0.001	0.000452	6.81e-07	4.13e-05	0.00102	0.00157	6.81e-07	0.000662
Dbi	0.00133	0.00136	0.00308	0.00186	6.81e-07	0.00255	0.00217	0.00429	0.00139	6.81e-07
Gls	6.81e-07	0.000951	0.00122	0.000117	6.81e-07	6.81e-07	0.000282	0.000975	6.81e-07	6.81e-07
Acot2	6.81e-07	6.81e-07	3.41e-05	6.81e-07	6.81e-07	1.16e-05	6.81e-07	6.81e-07	6.81e-07	6.81e-07
Acot4	6.81e-07	6.81e-07	4.03e-05	6.81e-07	6.81e-07	1.37e-05	6.81e-07	6.81e-07	6.81e-07	6.81e-07
Acot6	6.81e-07	6.81e-07	4.03e-05	6.81e-07	6.81e-07	1.37e-05	6.81e-07	6.81e-07	6.81e-07	6.81e-07
Acot1	6.81e-07	6.81e-07	3.7e-05	6.81e-07	6.81e-07	1.26e-05	6.81e-07	6.81e-07	6.81e-07	6.81e-07
Acot3	6.81e-07	6.81e-07	4.33e-05	6.81e-07	6.81e-07	1.47e-05	6.81e-07	6.81e-07	6.81e-07	6.81e-07
Ubb	0.00123	0.000821	0.00214	0.00161	0.00133	0.00136	0.00224	0.00196	0.00111	0.00142
Prdx6b	6.81e-07	4.95e-05	6.81e-07	9.12e-05	6.81e-07	2.82e-05	4.7e-05	6.81e-07	6.81e-07	6.81e-07
Acot5	6.81e-07	6.81e-07	4.73e-05	6.81e-07	6.81e-07	1.61e-05	6.81e-07	6.81e-07	6.81e-07	6.81e-07
Rps27a	0.0039	0.0026	0.00679	0.0051	0.00422	0.0043	0.00711	0.0062	0.00352	0.0045
Uba52	0.0039	0.0026	0.00679	0.0051	0.00422	0.0043	0.00711	0.0062	0.00352	0.0045
Ubc	0.000488	0.000325	0.000849	0.000637	0.000528	0.000538	0.000888	0.000775	0.00044	0.000563
Pdhx	0.066	0.114	0.1	0.163	0.11	0.0753	0.0961	0.161	0.17	0.126
LOC100042019	0.00426	0.00283	0.00741	0.00556	0.00461	0.00469	0.00775	0.00677	0.00384	0.00491
Klhl41	6.81e-07	0.000156	0.000225	0.000485	0.00095	6.81e-07	0.000542	0.000544	0.00105	0.000419
Wdr17	6.81e-07	6.81e-07	1.93e-05	6.81e-07	6.81e-07	6.81e-07	6.81e-07	6.81e-07	7.01e-06	6.81e-07
Capn1	6.81e-07	0.000222	0.000185	0.000118	6.81e-07	6.81e-07	0.000169	0.000164	6.81e-07	6.81e-07
4732456N10Rik	0.378	0.0277	0.0907	0.0358	0.00403	0.0326	0.0417	0.123	0.63	0.118
Mrps36	0.0241	0.000806	0.0783	0.0171	0.0238	0.0129	0.00235	0.0248	0.0253	0.0347
Pfn2	0.00131	0.00053	0.00146	0.00214	0.00135	0.00105	6.81e-07	0.00257	0.000613	0.00102
Gnb1	1.28e-05	9.36e-06	0.000896	6.81e-07	6.93e-05	7.87e-05	6.81e-07	0.000331	6.81e-07	6.81e-07
Atp5h	0.0182	0.013	0.0221	0.0137	0.00455	0.0177	0.00862	0.0277	0.00492	0.0307
Psma6	0.000674	0.000456	0.00126	0.00102	0.000582	0.000346	0.000347	0.000883	0.000381	0.00129
H3f3a	0.000155	6.81e-07	6.81e-07	0.000117	0.000133	6.81e-07	6.81e-07	6.81e-07	0.000229	6.81e-07
H3f3b	0.000155	6.81e-07	6.81e-07	0.000117	0.000133	6.81e-07	6.81e-07	6.81e-07	0.000229	6.81e-07
Hist1h3a	0.000155	6.81e-07	6.81e-07	0.000117	0.000133	6.81e-07	6.81e-07	6.81e-07	0.000229	6.81e-07
Hist1h3b	0.000155	6.81e-07	6.81e-07	0.000117	0.000133	6.81e-07	6.81e-07	6.81e-07	0.000229	6.81e-07
Hist1h3c	0.000155	6.81e-07	6.81e-07	0.000117	0.000133	6.81e-07	6.81e-07	6.81e-07	0.000229	6.81e-07
Hist1h3d	0.000155	6.81e-07	6.81e-07	0.000117	0.000133	6.81e-07	6.81e-07	6.81e-07	0.000229	6.81e-07
Hist1h3e	0.000155	6.81e-07	6.81e-07	0.000117	0.000133	6.81e-07	6.81e-07	6.81e-07	0.000229	6.81e-07
Hist1h3f	0.000155	6.81e-07	6.81e-07	0.000117	0.000133	6.81e-07	6.81e-07	6.81e-07	0.000229	6.81e-07
Hist1h3g	0.000155	6.81e-07	6.81e-07	0.000117	0.000133	6.81e-07	6.81e-07	6.81e-07	0.000229	6.81e-07
Hist1h3h	0.000155	6.81e-07	6.81e-07	0.000117	0.000133	6.81e-07	6.81e-07	6.81e-07	0.000229	6.81e-07
Hist1h3i	0.000155	6.81e-07	6.81e-07	0.000117	0.000133	6.81e-07	6.81e-07	6.81e-07	0.000229	6.81e-07
Hist2h3b	0.000155	6.81e-07	6.81e-07	0.000117	0.000133	6.81e-07	6.81e-07	6.81e-07	0.000229	6.81e-07
Hist2h3c1	0.000155	6.81e-07	6.81e-07	0.000117	0.000133	6.81e-07	6.81e-07	6.81e-07	0.000229	6.81e-07
Hist2h3c2	0.000155	6.81e-07	6.81e-07	0.000117	0.000133	6.81e-07	6.81e-07	6.81e-07	0.000229	6.81e-07
Cox6b1	0.00974	0.00717	0.0155	0.00489	0.0142	0.0116	0.00807	0.012	0.0102	0.0175
Gnb2	1.28e-05	9.36e-06	0.000896	0.000334	6.93e-05	7.87e-05	6.81e-07	0.000331	6.81e-07	0.000339
Gm10257	0.00013	6.81e-07	6.81e-07	9.76e-05	0.00011	6.81e-07	6.81e-07	6.81e-07	0.000191	6.81e-07
Gm12657	0.00013	6.81e-07	6.81e-07	9.76e-05	0.00011	6.81e-07	6.81e-07	6.81e-07	0.000191	6.81e-07
LOC102642045	0.00013	6.81e-07	6.81e-07	9.76e-05	0.00011	6.81e-07	6.81e-07	6.81e-07	0.000191	6.81e-07
H3f3c	9.15e-05	6.81e-07	6.81e-07	6.89e-05	7.8e-05	6.81e-07	6.81e-07	6.81e-07	0.000135	6.81e-07
Col1a1	6.81e-07	6.81e-07	6.4e-05	2.54e-05	6.81e-07	6.81e-07	1.91e-05	6.81e-07	0.00019	6.81e-07
Pygb	0.00964	0.00422	0.0163	0.0136	0.00467	0.00653	0.0129	0.0107	0.00668	0.0025
Pvalb	0.605	0.641	1.38	0.722	0.595	0.692	0.746	0.912	0.484	0.606
Actn3	0.000358	6.56e-05	0.00109	0.000839	0.00139	0.000736	0.000232	0.00211	0.00202	0.000133
Pygm	0.124	0.147	0.154	0.167	0.174	0.111	0.246	0.317	0.105	0.12
Aldoc	0.0176	6.81e-07	0.0297	0.000284	0.0302	0.0203	6.81e-07	0.052	0.0174	0.0205
Uqcr10	6.81e-07	0.00104	0.000217	0.00158	6.81e-07	6.81e-07	0.00211	0.00279	6.81e-07	6.81e-07
Cs	0.031	0.0479	0.0797	0.0203	0.00472	0.0126	0.0251	0.0508	0.00386	0.0447
Dda1	0.0141	0.0151	0.025	6.81e-07	6.81e-07	6.81e-07	6.81e-07	0.0143	0.0183	0.00349
Adipoq	6.81e-07	6.81e-07	0.000651	6.81e-07	6.81e-07	6.81e-07	6.81e-07	6.81e-07	6.81e-07	0.000244
Hspa1a	6.81e-07	6.81e-07	0.00229	6.81e-07	0.00274	6.81e-07	0.00385	6.81e-07	0.00473	6.81e-07
Hspa1b	6.81e-07	6.81e-07	0.00229	6.81e-07	0.00274	6.81e-07	0.00385	6.81e-07	0.00473	6.81e-07
Etfb	0.00822	0.013	0.026	0.0098	0.0087	0.00437	0.0102	0.0202	0.00192	0.0154
Serpina1e	6.81e-07	0.000201	0.000358	6.81e-07	6.81e-07	6.81e-07	6.81e-07	0.000291	6.81e-07	6.81e-07
Mapk1	6.81e-07	3.74e-05	4.72e-05	6.22e-05	6.72e-05	6.81e-07	6.81e-07	0.000267	9.8e-05	6.81e-07
Rps20	6.81e-07	0.00173	0.0027	0.00177	0.000408	0.00219	6.81e-07	0.00199	0.00121	0.0033
Sod2	0.00229	0.0037	0.00829	0.00321	0.00209	0.00188	0.00218	0.00601	0.00145	0.00409
Slc25a11	0.000298	0.00257	0.00308	0.00331	0.00196	0.00162	0.00189	0.00351	0.000867	0.00652
Mdh1	0.0165	0.0209	0.0432	0.00764	0.0167	0.0169	0.0251	0.0261	0.0117	0.00518
Krt6a	0.238	0.0167	0.0393	0.0497	0.0229	0.0387	0.0529	0.0365	0.0848	0.0361
Acaca	0.0499	0.0373	0.0459	0.0814	0.0673	0.0752	0.0587	0.0555	0.0452	0.0741
Mybpc1	0.000339	0.000575	0.000555	0.00297	0.0026	0.000614	0.00146	0.00232	0.00376	0.00106
Dcn	0.000162	0.000423	0.000589	0.000411	0.000324	6.81e-07	0.000412	0.00095	6.81e-07	6.81e-07
Gapdh	0.604	0.503	0.96	0.582	0.465	0.686	0.704	1.17	0.347	0.638
Acaa2	0.00599	0.00431	0.00774	0.00461	0.00369	0.00415	0.0057	0.00514	0.000383	0.00729
Gapdh-ps15	0.647	0.538	1.03	0.623	0.498	0.735	0.754	1.25	0.371	0.683
Dld	0.0606	0.0605	0.0906	0.0788	0.0775	0.0558	0.0688	0.101	0.0936	0.0758
Atp1a1	0.000249	0.00012	0.000503	7.11e-05	0.000644	0.000228	6.81e-07	0.0021	6.81e-07	0.000359
Krt85	6.81e-07	0.00107	6.81e-07	0.000713	6.81e-07	6.81e-07	6.81e-07	6.81e-07	6.81e-07	0.000986
Gcn1l1	3.42e-05	6.81e-07	6.81e-07	1.69e-05	6.81e-07	6.81e-07	4.51e-05	6.81e-07	6.81e-07	3.82e-05
Uqcrc2	0.00159	0.0245	0.00769	0.00748	0.00595	0.00451	0.00736	0.0143	0.00179	0.00753
Uqcrc1	0.00291	0.0054	0.00591	0.00477	0.00257	0.00246	0.00869	0.00764	0.00254	0.00402
Pdlim5	6.81e-07	6.81e-07	0.00052	3.17e-05	0.000155	2.95e-05	0.000196	7.42e-05	0.000137	6.81e-07
Trrap	6.81e-07	6.81e-07	4.13e-05	6.81e-07	6.47e-05	6.81e-07	6.81e-07	6e-05	6.81e-07	6.81e-07
Nutf2	6.81e-07	6.81e-07	0.000664	6.81e-07	6.81e-07	6.81e-07	0.000343	0.000421	6.81e-07	0.000305
Nutf2-ps2	6.81e-07	6.81e-07	0.000664	6.81e-07	6.81e-07	6.81e-07	0.000343	0.000421	6.81e-07	0.000305
Lonp1	6.81e-07	0.00016	0.000212	6.81e-07	6.81e-07	6.81e-07	0.000157	0.000208	6.81e-07	0.000169
Ndufa2	0.00183	0.002	0.00342	0.00197	0.00141	0.00191	0.00217	0.00369	0.00136	0.00282
Mlycd	3.27e-05	6.81e-07	0.00505	5.03e-05	6.81e-07	1.41e-05	2.38e-05	0.000546	6.81e-07	0.00187
Myh13	0.0102	0.0196	0.00937	0.0874	0.34	0.0183	0.215	0.078	0.327	0.0443
Tuba1a	0.0044	0.00259	6.81e-07	0.00727	0.00247	0.00629	6.81e-07	0.00827	0.00766	6.81e-07
Tuba1c	0.0044	0.00259	6.81e-07	0.00727	0.00247	0.00629	6.81e-07	0.00827	0.00766	6.81e-07
Ndufa12	0.000679	0.00052	0.0012	0.000663	6.81e-07	0.000608	0.000659	0.00109	6.81e-07	6.81e-07
Fam213b	0.000367	0.000726	0.000156	0.000472	0.00037	0.000612	0.000314	0.000938	0.000413	0.000206
Cacna2d1	0.00139	0.00448	0.0115	0.00385	0.00942	0.000575	0.000805	0.0104	0.00478	0.00757
Hspb7	6.81e-07	0.000215	6.81e-07	6.81e-07	6.81e-07	6.81e-07	6.81e-07	6.81e-07	6.81e-07	0.0001
Dlat	0.478	0.575	0.572	0.771	0.698	0.451	0.575	0.778	0.846	0.656
Tubb5	0.00955	0.00902	0.0152	0.0189	6.81e-07	0.0163	0.00117	0.025	0.0171	0.00581
Slc25a13	0.00111	0.00149	0.00126	6.81e-07	6.81e-07	0.00113	0.00201	6.81e-07	6.81e-07	0.00202
Bcat2	0.000241	0.000358	0.00131	0.000154	6.81e-07	6.81e-07	0.000238	6.81e-07	6.81e-07	0.00109
Vdac1	0.0185	0.0312	0.0512	0.0414	0.0227	0.0314	0.0435	0.0572	0.0142	0.0404
Nck2	6.81e-07	0.0158	6.81e-07	6.81e-07	6.81e-07	0.00487	0.00319	6.81e-07	6.81e-07	6.81e-07
Bdh1	0.000553	0.00087	0.000693	0.00101	0.000356	0.00104	0.000735	0.00153	6.81e-07	0.00081
Tnnt1	6.81e-07	6.81e-07	6.81e-07	6.81e-07	0.00122	6.81e-07	6.81e-07	6.81e-07	0.00251	6.81e-07
Gbas	0.000625	0.00334	0.00573	0.000449	0.00468	6.81e-07	0.00388	0.0012	0.00289	0.00388
Eno1	0.0261	0.0312	0.0615	0.0366	0.0207	0.0232	0.043	0.0466	0.017	0.0256
Eno1b	0.0261	0.0312	0.0615	0.0366	0.0207	0.0232	0.043	0.0466	0.017	0.0256
Myh15	6.81e-07	0.00115	3.02e-05	6.81e-07	0.0094	6.81e-07	6.81e-07	0.00639	0.0105	5.59e-05
Fabp3	0.0148	0.0259	0.0638	0.0302	0.0312	0.021	0.0333	0.0488	0.0146	0.0256
Trap1	0.00433	0.00599	0.00798	0.00295	0.00213	0.00218	0.00607	0.0101	0.00272	0.00627
Echs1	6.81e-07	6.81e-07	6.81e-07	0.000215	6.81e-07	6.81e-07	0.000108	6.81e-07	6.81e-07	6.81e-07
Ezr	6.81e-07	0.000139	6.81e-07	6.81e-07	6.81e-07	6.81e-07	6.81e-07	0.000276	6.81e-07	6.81e-07
Rps29	0.0168	6.81e-07	6.81e-07	6.81e-07	0.0168	6.81e-07	0.0207	6.81e-07	6.81e-07	6.81e-07
Coq10a	6.81e-07	3.19e-05	6.74e-05	6.81e-07	6.81e-07	6.81e-07	5.97e-05	6.81e-07	6.81e-07	6.81e-07
Ldha	0.0807	0.124	0.252	0.179	0.0858	0.121	0.176	0.261	0.1	0.156
Fh1	0.000624	0.00238	0.00286	0.00295	0.00377	0.00049	0.00294	0.00511	0.0012	0.000632
Golga2	6.81e-07	6.81e-07	6.81e-07	0.00148	6.81e-07	6.81e-07	6.81e-07	6.81e-07	6.81e-07	0.000765
Myh2	0.00371	0.00408	0.00607	0.105	0.433	0.0143	0.248	0.0847	0.415	0.0312
Park7	0.0237	0.0178	0.0399	0.025	0.017	0.0243	0.0197	0.0372	0.0111	0.0185
Prdx2	0.00322	0.00789	0.00815	0.0112	0.00902	0.00235	0.0131	0.00796	0.00971	0.0111
Olfr694	6.81e-07	6.81e-07	6.81e-07	6.81e-07	0.000129	6.81e-07	6.81e-07	6.81e-07	0.000245	6.81e-07
Olfr697	6.81e-07	6.81e-07	6.81e-07	6.81e-07	0.000129	6.81e-07	6.81e-07	6.81e-07	0.000245	6.81e-07
Olfr699	6.81e-07	6.81e-07	6.81e-07	6.81e-07	0.000129	6.81e-07	6.81e-07	6.81e-07	0.000245	6.81e-07
Olfr703	6.81e-07	6.81e-07	6.81e-07	6.81e-07	0.000129	6.81e-07	6.81e-07	6.81e-07	0.000245	6.81e-07
Olfr700	6.81e-07	6.81e-07	6.81e-07	6.81e-07	0.00012	6.81e-07	6.81e-07	6.81e-07	0.000228	6.81e-07
Olfr704	6.81e-07	6.81e-07	6.81e-07	6.81e-07	0.00012	6.81e-07	6.81e-07	6.81e-07	0.000228	6.81e-07
Pdia6	6.81e-07	0.000161	6.81e-07	0.000769	6.81e-07	6.81e-07	6.81e-07	6.81e-07	6.81e-07	0.00171
Olfr1395	6.81e-07	6.81e-07	6.81e-07	6.81e-07	0.000105	6.81e-07	6.81e-07	6.81e-07	0.000199	6.81e-07
Phka1	0.000409	0.000839	0.000529	0.00159	0.000763	6.81e-07	0.00151	0.00147	0.000163	0.000163
Mthfsd	0.000254	6.81e-07	6.81e-07	6.81e-07	0.000569	6.81e-07	0.00095	0.000319	6.81e-07	6.81e-07
Psma3	6.81e-07	0.000176	0.000697	6.81e-07	0.000342	0.000127	0.000279	6.81e-07	6.81e-07	0.000483
Tubb2a	0.00415	0.00395	0.00649	0.00793	6.81e-07	0.00648	6.81e-07	0.0108	6.81e-07	6.81e-07
Tubb2b	0.00415	0.00395	0.00649	0.00793	6.81e-07	0.00648	6.81e-07	0.0108	6.81e-07	6.81e-07
Serpina1d	0.000836	0.00109	0.00615	0.00131	0.00081	0.000795	0.00123	0.00429	0.000571	0.000818
Hspb1	0.00521	0.00469	0.0113	0.0087	0.00686	0.00544	0.00493	0.00824	0.00794	0.00744
Uqcrq	0.00101	0.000504	0.0123	0.00684	0.00486	0.00103	0.00524	0.00874	0.00355	0.00186
Cd36	6.81e-07	0.000328	0.000893	0.000417	6.81e-07	0.000117	0.000411	0.000284	6.81e-07	0.000456
Ckm	0.753	0.86	1.25	1.1	0.857	0.619	1.1	1.41	0.562	0.764
Rtn4	1.04e-05	0.000302	0.000383	0.000119	6.81e-07	0.000145	0.000116	0.000353	6.81e-07	6.81e-07
Phkb	5.03e-05	0.000585	0.000962	0.000519	0.000161	0.000369	0.000815	0.00103	5.07e-05	0.000472
Krt76	0.131	0.031	0.0255	0.03	0.0408	0.0266	0.0324	0.0565	0.0627	0.0398
Pdha1	0.327	0.35	0.492	0.557	0.373	0.326	0.33	0.437	0.569	0.569
Myh8	0.0173	0.033	0.0147	0.139	0.795	0.0366	0.507	0.18	0.531	0.0889
Rtn2	0.0136	0.0104	0.0175	0.0127	0.00488	0.0131	0.0126	0.0224	0.00574	0.0116
Rp1	6.81e-07	6.81e-07	0.000993	0.00268	0.00333	6.81e-07	7.43e-05	0.00967	0.00103	6.81e-07
Gstm2	4.62e-05	6.81e-07	0.000465	6.81e-07	6.81e-07	6.81e-07	6.81e-07	0.000305	6.81e-07	6.81e-07
Fhl3	0.000334	0.000567	0.000629	0.000116	6.81e-07	0.00011	0.000835	6.81e-07	0.000273	7.18e-05
Idh3b	0.0117	0.0125	0.0196	0.0149	0.00698	0.0154	0.0144	0.016	0.00515	0.0206
LOC102641347	0.000902	0.00119	0.00216	0.00114	0.00136	0.000862	0.00121	0.00247	0.000645	0.000859
Ndufc2	0.000902	0.00119	0.00216	0.00114	0.00136	0.000862	0.00121	0.00247	0.000645	0.000859
Flnc	8.82e-05	0.0001	9.67e-05	0.000146	3.66e-05	1.94e-05	0.000101	0.00016	2.9e-05	0.000102
Psma5	6.81e-07	0.00037	0.00126	0.000882	6.81e-07	6.81e-07	0.000702	6.81e-07	0.000449	0.000822
Atp1b2	0.000162	6.81e-07	0.00028	0.00027	6.81e-07	0.000195	6.81e-07	0.00055	6.81e-07	0.000175
Cramp1l	6.81e-07	0.00125	6.81e-07	6.81e-07	6.81e-07	6.81e-07	0.00135	6.81e-07	6.81e-07	0.000539
Atp5l	0.0143	0.0104	0.0331	0.00798	0.00375	0.0123	0.00525	0.0376	0.00441	0.0241
Adsl	6.81e-07	0.000538	0.000153	8.48e-05	6.81e-07	6.81e-07	6.81e-07	0.00124	6.81e-07	6.81e-07
Bin1	6.81e-07	0.00136	0.00133	0.000891	6.81e-07	0.00057	0.000707	0.00249	6.81e-07	0.000703
Mycbpap	6.81e-07	0.000713	6.81e-07	0.000677	6.81e-07	6.81e-07	6.81e-07	0.00137	6.81e-07	0.000564
Cox5a	0.00143	0.00675	0.0136	0.00709	0.0096	0.00783	0.00612	0.0147	0.00541	0.00881
Gstm1	4.49e-05	0.00201	0.0047	0.00285	0.00171	0.00128	0.00151	0.00399	0.000889	0.00205
Hint1	6.81e-07	6.81e-07	6.81e-07	0.00264	6.81e-07	0.00108	6.81e-07	0.00109	6.81e-07	0.00151
Gys1	0.000675	0.00113	0.00109	0.00118	0.000741	6.81e-07	0.00138	0.00225	0.000438	6.81e-07
Cct8	6.81e-07	0.000227	0.000204	0.000452	6.81e-07	1.72e-05	6.81e-07	0.000428	0.000264	0.000374
Idh2	6.81e-07	0.000882	0.00377	0.00164	0.000404	6.81e-07	0.00105	0.00352	0.000163	0.000463
Acyp2	6.81e-07	6.81e-07	0.00198	6.81e-07	6.81e-07	6.81e-07	6.81e-07	6.81e-07	6.81e-07	0.00123
Des	6.81e-07	6.81e-07	8.41e-05	6.81e-07	6.81e-07	6.81e-07	6.81e-07	6.81e-07	6.81e-07	5.25e-05
Col6a3	4.04e-05	4.09e-06	0.000474	1.04e-05	6.81e-07	6.57e-06	0.000679	5.46e-05	3.13e-05	1.43e-05
Hibadh	0.00239	0.00259	0.000553	0.000211	6.81e-07	6.81e-07	0.000229	0.00379	6.81e-07	0.00026
Myh1	3.49e-05	0.00398	0.000982	0.0649	0.457	0.00579	0.264	0.0445	0.381	0.0151
Rps19	6.81e-07	0.000141	0.000227	0.000518	6.81e-07	0.000299	0.000216	6.81e-07	6.81e-07	0.000195
Ndufb7	6.81e-07	0.00111	0.00382	0.000306	0.00213	6.81e-07	0.000693	0.00359	0.00159	6.81e-07
Acot13	6.81e-07	0.000536	0.00141	0.000955	6.81e-07	0.001	0.000972	0.00156	6.81e-07	6.81e-07
Hist1h1c	6.81e-07	6.81e-07	6.02e-05	6.81e-07	6.81e-07	6.81e-07	6.81e-07	9.39e-05	6.81e-07	6.81e-07
Cryab	0.0153	0.0107	0.0297	0.0205	0.0156	0.0154	0.0137	0.0222	0.0127	0.022
Cbr1	8.6e-05	6.81e-07	0.000305	6.81e-07	0.000146	6.81e-07	9.55e-05	0.000427	6.81e-07	0.000161
Mov10	8.46e-05	6.81e-07	6.81e-07	0.000189	0.000151	0.000138	6.81e-07	0.000174	6.81e-07	0.000199
Cox6c	0.00295	0.0126	0.00532	0.00439	0.00246	0.00533	0.00835	0.00917	0.00325	0.00483
Aldh2	0.000162	0.000123	0.000767	0.000357	0.000483	6.81e-07	0.00081	0.000861	0.000311	0.000216
Lum	0.000494	0.000116	6.81e-07	6.81e-07	0.000571	6.81e-07	0.000865	6.81e-07	6.81e-07	6.81e-07
Atp1a3	0.000254	6.81e-07	6.81e-07	6.81e-07	6.81e-07	6.81e-07	6.81e-07	6.81e-07	0.000393	6.81e-07
Tpm3	6.81e-07	6.81e-07	6.81e-07	0.000715	0.000315	6.81e-07	0.000126	0.00022	0.00104	6.81e-07
Rps15a	6.81e-07	6.81e-07	0.000805	6.81e-07	6.81e-07	6.81e-07	6.81e-07	0.000522	6.81e-07	6.81e-07
Dlst	0.102	0.114	0.239	0.0863	0.156	0.0696	0.0488	0.251	0.194	0.205
Hadh	6.81e-07	6.81e-07	0.00378	0.00224	0.00237	0.00102	0.00224	0.00322	0.00133	0.0018
Dusp3	6.81e-07	6.81e-07	6.81e-07	0.000281	6.81e-07	6.81e-07	0.000184	6.81e-07	6.81e-07	6.81e-07
Car3	0.037	0.0251	0.11	0.057	0.0403	0.0229	0.0474	0.0906	0.0312	0.0499
Obscn	0.000194	0.000132	1.46e-06	0.000462	6.81e-07	8.98e-05	1.14e-05	0.000275	8.59e-05	0.000506
Tpi1	0.11	0.133	0.272	0.124	0.0884	0.119	0.161	0.192	0.0897	0.113
Epdr1	5.87e-05	6.81e-07	6.81e-07	6.81e-07	6.81e-07	6.81e-07	3.91e-05	6.81e-07	6.81e-07	6.81e-07
Ppia	0.00289	0.0048	0.0128	0.0064	0.000917	6.81e-07	0.0119	0.0054	0.0032	0.00334
Ftl1	6.81e-07	0.000146	6.81e-07	6.81e-07	6.81e-07	6.81e-07	9.74e-05	6.81e-07	6.81e-07	6.81e-07
LOC100862446	6.81e-07	0.000146	6.81e-07	6.81e-07	6.81e-07	6.81e-07	9.74e-05	6.81e-07	6.81e-07	6.81e-07
Ndufv2	6.81e-07	0.000517	0.00115	0.000498	6.81e-07	6.81e-07	6.81e-07	6.81e-07	0.00305	6.81e-07
Ndufa5	0.000458	0.00202	0.00528	0.00238	0.000848	0.000645	0.00147	0.00461	0.000443	0.00229
Vdac3	0.00887	0.0136	0.0182	0.0152	0.00891	0.0125	0.0166	0.0205	0.00617	0.013
Lrpprc	0.000956	0.00258	0.00366	0.000121	6.81e-07	7.11e-05	0.00172	0.00607	6.81e-07	0.00122
Cyc1	0.00118	0.000864	0.00244	0.00438	0.00495	0.000899	0.004	0.00773	0.000335	0.00291
Impa1	6.81e-07	6.81e-07	6.81e-07	6.81e-07	0.0039	6.81e-07	6.81e-07	6.81e-07	0.00573	6.81e-07
Gemin5	8.94e-05	0.00516	0.00259	0.00382	0.00226	0.00373	0.000809	0.00173	0.00192	0.00436
Actg1	0.159	0.24	0.232	0.859	2.48	0.527	1.5	1.56	0.11	0.925
Atp1b1	0.00134	0.000343	0.00198	6.81e-07	6.81e-07	6.81e-07	0.00176	0.00278	6.81e-07	6.81e-07
Bckdha	0.0768	0.0609	0.0822	0.0518	0.0297	0.0617	0.077	0.0577	0.0416	0.0496
Krt5	0.194	0.0254	0.067	0.0871	0.126	0.0406	0.0762	0.104	0.232	0.0997
Vdac2	0.00421	0.00624	0.00698	0.00595	0.00412	0.00307	0.00683	0.00967	0.00117	0.00889
Slc25a20	6.81e-07	0.000216	0.000256	6.81e-07	6.81e-07	6.81e-07	6.81e-07	6.81e-07	6.81e-07	0.000361
Nckipsd	6.81e-07	6.81e-07	6.43e-05	6.81e-07	6.44e-05	6.81e-07	6.81e-07	6.81e-07	6.81e-07	9.82e-05
Krt31	6.81e-07	0.026	6.81e-07	6.81e-07	6.81e-07	6.81e-07	6.81e-07	6.81e-07	0.0367	6.81e-07
Krt33b	6.81e-07	0.026	6.81e-07	6.81e-07	6.81e-07	6.81e-07	6.81e-07	6.81e-07	0.0367	6.81e-07
Decr1	0.0018	0.00148	0.00341	0.00261	0.00139	0.000221	0.00217	0.00364	0.00134	0.00251
Atxn10	6.81e-07	6.81e-07	6.81e-07	6.81e-07	0.0002	6.81e-07	0.00028	6.81e-07	6.81e-07	6.81e-07
Pgm2	0.00381	0.0144	0.0154	0.0112	0.00357	0.00242	0.0173	0.0255	0.00335	0.00582
LOC102643184	0.013	0.0102	0.0212	0.0787	6.81e-07	0.0335	6.81e-07	6.81e-07	6.81e-07	0.0681
Acadvl	0.00145	0.00445	0.00481	0.0022	0.00235	0.00195	0.00437	0.00769	0.00155	0.00123
Mybph	0.0256	0.00232	0.00372	0.0327	0.0393	0.00568	0.0351	0.0102	0.0344	0.00722
Gstp1	0.0103	0.0137	0.0184	0.00862	0.00918	0.0118	0.0174	0.0218	0.00424	0.00884
Sdha	0.00263	0.005	0.00451	0.00423	0.00313	0.000668	0.00495	0.00865	0.00355	0.00317
Agl	0.00123	0.00171	0.00156	0.00125	0.000653	0.000929	0.00183	0.00207	0.000231	0.000934
Gpc1	6.81e-07	6.81e-07	0.000783	4.78e-05	0.000164	6.81e-07	6.81e-07	0.000552	6.81e-07	0.000244
Ndufa6	0.00102	0.00275	0.00718	0.00373	0.000797	0.00166	0.00453	0.00283	0.000844	0.00417
Cisd1	6.81e-07	6.81e-07	0.000501	6.81e-07	6.81e-07	8.12e-05	6.81e-07	0.000301	6.81e-07	6.81e-07
Actb	0.129	0.195	0.188	0.696	2.01	0.427	1.21	1.26	6.81e-07	0.749
Naca	0.000406	0.000334	0.000313	0.00117	0.000125	0.000145	0.000125	0.00104	0.000549	0.00024
H1f0	0.00173	6.81e-07	0.000455	0.00143	0.000505	0.000352	6.81e-07	0.000228	0.00098	0.00207
Psmb3	0.000877	0.00182	0.003	0.00134	0.00083	0.00135	0.0018	0.00194	0.00124	0.00112
Cox4i1	0.00831	0.0109	0.024	0.0182	0.00475	0.00461	0.00832	0.0264	0.00307	0.0184
Gm2260	0.000141	6.81e-07	6.81e-07	6.81e-07	6.81e-07	0.000108	6.81e-07	6.81e-07	6.81e-07	6.81e-07
Gm2274	0.000141	6.81e-07	6.81e-07	6.81e-07	6.81e-07	0.000108	6.81e-07	6.81e-07	6.81e-07	6.81e-07
Prdx4	0.00389	0.00449	0.00696	0.00532	0.00427	0.00457	0.00615	0.00618	0.00339	0.00534
Mpc2	0.00151	0.00164	0.00272	0.00239	6.81e-07	0.00123	0.00237	0.0021	6.81e-07	0.00319
ND3	6.81e-07	0.00069	0.00038	6.81e-07	6.81e-07	6.81e-07	0.000315	0.00096	6.81e-07	6.81e-07
Hspd1	0.000461	0.00212	0.00249	0.0019	0.000439	0.00026	0.00257	0.0044	0.000203	0.000774
Acadm	0.00081	0.000941	0.00364	0.00138	0.00107	0.000906	0.00106	0.00305	0.000701	0.00154
Krt2	0.147	0.0739	0.0487	0.0647	0.0867	0.0452	0.077	0.0925	0.104	0.0856
COX2	0.0318	0.0449	0.0736	0.0598	0.0381	0.0193	0.0531	0.0784	0.0295	0.0573
Msn	6.81e-07	0.000135	0.000742	6.81e-07	6.81e-07	6.81e-07	6.81e-07	0.000268	0.00047	6.81e-07
Hk2	6.81e-07	0.000338	0.000353	0.000519	6.81e-07	9.77e-05	0.000782	0.000448	6.81e-07	2.95e-05
Exoc1	6.81e-07	6.81e-07	6.81e-07	0.00042	6.81e-07	6.81e-07	6.81e-07	6.81e-07	0.000528	6.81e-07
Gnai2	6.81e-07	0.00013	0.00243	0.000234	0.000414	6.81e-07	6.81e-07	0.00126	6.81e-07	0.0015
Eno2	0.00122	0.00204	0.00809	0.00306	0.000384	0.00147	0.00295	0.00563	0.000932	0.00259
Idh3g	0.000416	0.000935	0.000949	6.81e-07	6.81e-07	0.00158	0.000712	6.81e-07	6.81e-07	0.00029
Cct3	6.81e-07	6.81e-07	6.81e-07	0.000223	6.81e-07	6.81e-07	6.81e-07	6.81e-07	0.000179	6.81e-07
Ndufs2	0.000257	0.000618	0.000775	0.000682	6.81e-07	9.89e-05	0.000152	0.00145	6.81e-07	0.000872
Gpd2	0.000672	0.00101	0.00169	0.00205	7.15e-05	0.000565	0.00196	0.00249	0.000394	0.000505
Pfkm	0.0114	0.0217	0.0208	0.0219	0.0198	0.0103	0.0319	0.0393	0.00547	0.0137
Myom1	0.000589	0.000439	0.000346	0.000369	0.000556	0.000539	0.000792	0.000216	0.000133	0.000526
Tubb3	0.00693	0.0116	0.0136	0.0114	6.81e-07	0.0168	6.81e-07	0.023	6.81e-07	6.81e-07
Tada2b	0.00571	0.00416	0.0038	0.00369	0.00198	0.00167	0.00463	0.0039	0.00196	0.00648
Anxa6	6.81e-07	0.000583	0.00106	0.000833	0.000206	6.81e-07	0.00143	0.00126	3.96e-05	0.000193
Tbrg4	6.81e-07	7.03e-05	0.000154	6.81e-07	6.81e-07	6.81e-07	6.81e-07	0.000195	6.81e-07	6.1e-05
Cct4	6.81e-07	6.81e-07	6.81e-07	3.76e-05	6.81e-07	3.14e-05	6.81e-07	6.81e-07	6.81e-07	6.81e-07
Adck3	0.00402	0.0184	0.016	0.00253	0.000695	0.00132	0.00755	0.0206	0.00186	0.0071
LOC105242484	6.81e-07	6.64e-05	0.000146	6.81e-07	6.81e-07	6.81e-07	6.81e-07	0.000184	6.81e-07	5.76e-05
Hadhb	0.000979	0.00218	0.00369	0.00235	0.00242	0.00187	0.00186	0.0047	0.000429	0.00328
Gpi1	0.00598	0.0101	0.0249	0.0155	0.0148	0.0108	0.0223	0.0254	0.00897	0.00682
Gpd1	0.0104	0.00927	0.018	0.0058	0.00912	0.00966	0.00987	0.0187	0.00348	0.00897
LOC100862466	6.81e-07	0.000115	0.000186	6.81e-07	6.81e-07	6.81e-07	0.000176	6.81e-07	6.81e-07	0.000159
Eci1	0.00387	0.00534	0.00772	0.00691	0.00419	0.0049	0.00577	0.00756	0.00333	0.00586
Myh7	0.00575	0.0111	0.00548	0.0915	0.803	0.0109	0.501	0.0778	0.401	0.0351
Pkm	0.068	0.0921	0.124	0.0999	0.0934	0.0588	0.139	0.163	0.0701	0.0602
Padi2	6.81e-07	6.81e-07	6.81e-07	3.83e-05	6.81e-07	3.28e-05	6.81e-07	6.81e-07	6.81e-07	6.81e-07
Ndufa9	5.19e-05	0.000916	0.000461	0.000303	0.00014	6.81e-07	6.81e-07	0.000515	0.000131	0.00139
Tmem38a	0.000159	0.000646	0.000401	6.81e-07	6.81e-07	6.81e-07	6.81e-07	0.000109	6.81e-07	0.000978
Krt75	6.81e-07	0.00443	0.00168	0.00265	6.81e-07	6.81e-07	0.0026	0.0027	6.81e-07	0.00291
Glul	6.09e-05	6.81e-07	9.07e-05	6.55e-05	6.81e-07	5.54e-05	2.98e-05	7.08e-05	5.07e-05	6.81e-07
Fmod	0.000947	0.00175	0.00329	0.00103	0.00184	0.000412	0.00194	0.0042	0.000582	0.00132
Ndufs7	0.000945	0.00141	0.00403	0.0025	0.000992	0.000925	0.000941	0.00405	0.00186	0.0025
Ppp2ca	6.81e-07	0.000396	4.05e-05	6.81e-07	0.000255	6.81e-07	6.81e-07	0.000524	6.81e-07	0.000228
Taldo1	6.81e-07	6.81e-07	0.000116	6.81e-07	6.81e-07	6.81e-07	6.81e-07	6.81e-07	6.81e-07	0.000102
Actn2	0.000615	0.0011	0.000125	6.81e-07	0.00689	0.00046	0.00356	0.000147	0.00377	0.000119
Fbp2	6.81e-07	0.000348	6.81e-07	6.81e-07	6.81e-07	6.81e-07	6.81e-07	6.81e-07	6.81e-07	0.000391
Cct6a	6.81e-07	6.93e-05	0.00012	7.03e-05	6.81e-07	6.81e-07	6.81e-07	0.000158	6.81e-07	8.55e-05
Nme2	0.0107	0.0149	0.0223	0.0127	0.00779	0.0103	0.0148	0.0307	0.00336	0.00717
Gm5414	0.00616	6.81e-07	0.000503	0.000747	6.81e-07	0.00069	0.00348	9.95e-05	0.00359	0.000104
Prdx3	6.81e-07	0.000712	0.00228	0.000934	0.000731	0.000716	6.81e-07	0.00302	6.81e-07	0.000658
Ivd	6.81e-07	6.81e-07	0.000541	6.81e-07	6.81e-07	6.81e-07	0.000325	6.81e-07	6.81e-07	0.000264
Aldoa	0.39	0.418	0.665	0.552	0.453	0.375	0.592	0.74	0.295	0.443
Rbm15b	6.81e-07	9.32e-05	7.06e-05	6.81e-07	6.81e-07	6.81e-07	6.81e-07	6.81e-07	6.81e-07	0.000177
Lace1	6.81e-07	3.03e-05	0.000269	6.81e-07	6.81e-07	6.81e-07	6.81e-07	0.0002	6.81e-07	0.000121
Gna13	6.81e-07	6.81e-07	0.000863	6.81e-07	6.81e-07	6.81e-07	6.81e-07	0.000425	6.81e-07	0.000502
Gna12	6.81e-07	6.81e-07	0.000802	6.81e-07	6.81e-07	6.81e-07	6.81e-07	0.000395	6.81e-07	0.000466
Ndufs3	0.00258	0.0113	0.0123	0.00294	0.0061	0.00252	0.00738	0.0138	0.0029	0.00945
Gm5771	0.00555	0.00519	0.00483	0.00627	0.00341	0.00595	0.00432	0.00468	0.00415	0.00632
Try4	0.00555	0.00519	0.00483	0.00627	0.00341	0.00595	0.00432	0.00468	0.00415	0.00632
Prss3	0.0303	0.0283	0.0264	0.0342	0.0186	0.0324	0.0236	0.0255	0.0227	0.0345
Try5	0.00512	0.00479	0.00446	0.00579	0.00315	0.00549	0.00399	0.00432	0.00383	0.00583
Ndufb5	0.00247	0.00477	0.00635	0.00511	0.00222	0.00265	0.00399	0.0105	0.0013	0.00293
Gm10334	0.00666	0.00623	0.0058	0.00752	0.00409	0.00714	0.00518	0.00561	0.00498	0.00758
Prss1	0.00605	0.00567	0.00527	0.00684	0.00372	0.00649	0.00471	0.0051	0.00453	0.00689
Ndufb8	0.00155	0.0013	0.00306	0.00231	0.000879	0.00201	0.000635	0.00494	0.00129	6.81e-07
Serpinb6a	0.00335	0.00723	0.00385	0.00727	0.00247	0.000464	0.00078	0.00805	0.00262	0.0117
Ccar2	0.000158	0.000381	0.000627	0.000542	0.000564	0.000645	0.000282	0.000618	0.000185	0.00057
Pdhb	0.863	1.04	1.32	1.37	1.18	0.885	0.868	1.17	1.4	1.48
Ube2v1	0.00148	0.000865	0.00274	0.00125	0.000969	0.00137	0.000727	0.00266	0.000897	0.00156
Rtkn2	0.00054	6.81e-07	6.81e-07	6.81e-07	0.000143	0.000195	0.000512	6.81e-07	6.81e-07	6.81e-07
Col1a2	6.81e-07	6.81e-07	0.000124	6.81e-07	6.81e-07	6.81e-07	6.81e-07	6.81e-07	6.81e-07	0.00013
Myh3	0.0101	0.0141	0.00671	0.0487	0.379	0.00237	0.221	0.025	0.219	0.00489
Fsip1	0.000431	6.81e-07	6.81e-07	6.81e-07	6.81e-07	0.000416	6.81e-07	6.81e-07	6.81e-07	6.81e-07
Coq9	0.00138	0.00272	0.00384	0.00168	6.81e-07	0.000898	0.00255	0.00512	0.000142	0.00103
Pacsin3	6.81e-07	0.00022	0.0011	6.81e-07	6.81e-07	6.81e-07	6.81e-07	0.000927	6.81e-07	0.000363
Serpina3k	0.00148	0.000447	0.00206	0.00021	3.89e-05	6.81e-07	0.0025	0.0014	6.81e-07	0.000399
Mtap7d3	6.81e-07	1.76e-05	0.0004	0.000266	6.81e-07	6.81e-07	6.81e-07	0.000473	0.000222	6.81e-07
Sdhb	6.81e-07	0.00182	0.00246	0.00219	0.00116	0.0021	0.00184	0.000208	0.0012	0.00223
Prnp	6.81e-07	6.81e-07	0.000401	6.81e-07	0.000134	3.86e-05	6.81e-07	0.000233	6.81e-07	0.000271
Hsd17b10	6.81e-07	0.000523	6.81e-07	6.81e-07	6.81e-07	6.81e-07	6.81e-07	0.000534	6.81e-07	6.81e-07
Gnb4	6.81e-07	1.14e-05	6.81e-07	0.000405	8.41e-05	9.56e-05	6.81e-07	6.81e-07	6.81e-07	0.000412
Ppp1cb	6.81e-07	6.87e-05	6.81e-07	6.81e-07	0.000129	6.81e-07	0.0002	6.81e-07	6.81e-07	6.81e-07
Ogdh	0.017	0.0258	0.0638	0.0215	0.0386	0.0113	0.015	0.0613	0.0401	0.0385
Gnb3	6.81e-07	8.84e-06	6.81e-07	6.81e-07	6.54e-05	7.43e-05	6.81e-07	6.81e-07	6.81e-07	6.81e-07
Fbxl16	6.81e-07	0.00167	6.81e-07	6.81e-07	6.81e-07	6.81e-07	6.81e-07	6.81e-07	0.00168	6.81e-07
Pdlim7	9.26e-05	0.000117	0.00073	0.00024	0.000116	0.000292	5.57e-05	0.000516	0.000101	0.000332

## Sheet: SD3 specific
gene symbol	GFP1	GFP2	GFP3	GFP4	GFP5	FK12 -1	FK12 -2	FK12 -3	FK12 -4	Fk12-5	P	means of gfp	mean of FK
Fkbp1a	6.81e-07	6.81e-07	6.81e-07	0.00471	6.81e-07	0.146	0.0281	0.22	0.035	0.191	0.014	0.000942545	0.12402
Ryr1	0.000659	0.000858	0.00084	0.00108	0.000876	0.0447	0.0162	0.0568	0.00312	0.0437	0.012	0.0008626	0.032904
Speg	0.00052	6.81e-07	5.62e-05	0.000141	2.82e-05	0.026	0.00874	0.0394	0.00439	0.038	0.013	0.000149216	0.023306
Jph1	0.000209	0.000279	0.000308	0.000393	0.000272	0.0195	0.00563	0.0218	0.00214	0.0256	0.014	0.0002922	0.014934
Jph2	6.81e-07	0.000187	0.000141	0.000263	0.000174	0.0124	0.00818	0.0255	0.0032	0.0199	0.009	0.000153136	0.013836
Ppp1r9b	6.81e-07	6.81e-07	6.81e-07	6.81e-07	6.81e-07	0.00433	0.00862	0.00739	0.00193	6.81e-07	0.025	6.81e-07	0.00445414
Prpf4b	6.81e-07	6.81e-07	6.81e-07	6.81e-07	6.81e-07	0.00408	0.00813	0.00697	0.00182	6.81e-07	0.025	6.81e-07	0.00420014
Esd	6.81e-07	6.81e-07	6.81e-07	6.81e-07	6.81e-07	0.00407	0.000843	0.00475	6.81e-07	0.00672	0.031	6.81e-07	0.00327674
Fsd2	6.81e-07	6.81e-07	6.81e-07	6.81e-07	6.81e-07	0.000887	0.000954	0.0028	6.81e-07	0.00329	0.035	6.81e-07	0.00158634
Cmya5	6.81e-07	6.81e-07	6.81e-07	6.81e-07	6.81e-07	0.000328	0.000174	0.0008	4.69e-05	0.000621	0.023	6.81e-07	0.00039398
Rps5	6.81e-07	6.81e-07	6.81e-07	6.81e-07	6.81e-07	0.000325	0.000127	0.00054	0.000217	0.000599	0.004	6.81e-07	0.0003616
Ryr2	6.81e-07	6.81e-07	6.81e-07	6.81e-07	6.81e-07	8.44e-05	6.81e-07	0.000101	6.81e-07	7.9e-05	0.042	6.81e-07	5.31524e-05

## Sheet: SD4 RyR1 IP C and KO
GeneSymbol	IgG C135-1	IgG C135-2	IgG C135-3	IgG C135-4	IgG C135-5	IgG C135-6	IgG KO 135-1	IgG 162C1	IgG 162C1	IgG 162C1	IgG 162C1	IgG 162C1	RyR1 IP C 135-1	RyR1 IP C 135-2	RyR1 IP C 135-3	RyR1 IP C 135-4	RyR1 IP C 135-5	RyR1 IP C 135-6	RyR1 IP162 C1	RyR1 IP162 C2	RyR1 IP162 C3	RyR1 IP162 C4	RyR1 IP162 C5		RyR1 IP KO 135-1	RyR1 IP KO 135-2	RyR1 IP KO 135-3	RyR1 IP KO 135-4	RyR1 IP KO 135-5	RyR1 IP KO 135-6	RyR1 IP162 KO1	RyR1 IP162 KO2	RyR1 IP162 KO3	RyR1 IP162 KO4	RyR1 IP162 KO5
Ryr1	0.0016142	0.0011548	0.000981053	0.00106827	0.00110899	0.00101137	0.000797721	6.33e-07	6.33e-07	6.33e-07	7.86313e-05	1.44581e-05	12.6019	10.4883	11.3688	11.2204	10.0581	8.6584	9.99965	18.1322	17.2014	18.5901	16.7133		9.60257	11.231	9.72767	10.191	10.9187	8.71501	14.2698	17.543	14.2886	14.4619	12.5621
Slc25a4	0.00545728	0.00596321	0.010833	0.00583248	0.0073085	0.00659879	0.00689293	0.00245858	0.00928498	0.011013	0.0341803	0.0306383	0.356334	0.27604	0.292397	0.295058	0.191137	0.177415	0.0908713	0.220458	0.0860449	0.220916	0.154232		0.129838	0.115324	0.261305	0.146246	0.179932	0.180871	0.0524493	0.172546	0.315639	0.183137	0.179783
Speg	6.33e-07	6.33e-07	6.33e-07	6.33e-07	6.33e-07	6.33e-07	6.33e-07	6.33e-07	6.33e-07	6.33e-07	6.33e-07	6.33e-07	0.053927	0.0443505	0.0416353	0.0475855	0.0441064	0.0391012	0.045582	0.0699914	0.0671204	0.052615	0.0742113		6.33e-07	6.33e-07	6.33e-07	6.33e-07	6.33e-07	6.33e-07	6.33e-07	6.33e-07	6.33e-07	6.33e-07	6.33e-07
Atp2a1	0.0241002	0.0213761	0.0369678	0.0354896	0.020229	0.0297601	0.0291244	0.0382085	0.079747	0.0968214	0.308576	0.182094	0.316635	0.248083	0.294812	0.227651	0.215898	0.186152	0.152905	0.409168	0.290505	0.497389	0.332789		0.220646	0.22366	0.397679	0.197542	0.197436	0.251769	0.209687	0.43275	0.72747	0.375563	0.321419
Camk2a	6.33e-07	6.33e-07	6.33e-07	6.33e-07	6.33e-07	6.33e-07	6.33e-07	6.33e-07	6.33e-07	6.33e-07	6.33e-07	6.33e-07	0.00721431	0.00556505	0.00629936	0.00318062	0.00356192	0.00312843	0.00475156	0.000268945	6.33e-07	0.00193536	6.33e-07		6.33e-07	0.00179111	0.000924081	0.00214548	6.33e-07	6.33e-07	6.33e-07	6.33e-07	0.0080423	6.33e-07	6.33e-07
Casq1	0.00535211	0.00527459	0.00886601	0.0125286	0.0045494	0.0056372	0.00670763	0.0021447	0.00764174	0.0202257	0.0848245	0.0151396	0.328451	0.245185	0.27614	0.287393	0.233007	0.213912	0.116971	0.297543	0.222409	0.302519	0.267459		0.123575	0.135595	0.202522	0.120362	0.129216	0.159801	0.0832763	0.156023	0.216994	0.102697	0.0756851
Fkbp1a	6.33e-07	6.33e-07	6.33e-07	6.33e-07	6.33e-07	6.33e-07	6.33e-07	6.33e-07	6.33e-07	6.33e-07	6.33e-07	6.33e-07	12.8708	11.7558	11.5588	12.4944	11.3213	9.8036	13.7597	20.1033	19.0617	19.4473	19.947		9.19965	9.44639	10.4597	10.5171	10.2938	10.4754	16.6934	20.3987	16.6564	16.3147	8.5445
Hspa8	6.33e-07	0.000155822	0.000159374	6.37131e-05	0.000154388	0.000195125	0.000136812	0.000242751	0.00277655	0.00236739	0.00744266	0.00324298	0.113597	0.11261	0.107413	0.172441	0.139972	0.145542	0.0575685	0.107513	0.0730327	0.0831661	0.0905976		0.0607692	0.0457706	0.0882432	0.0330627	0.0700867	0.120632	0.0541921	0.0723088	0.0952078	0.0731544	0.0591477
Myom2	8.29482e-05	6.33e-07	6.33e-07	6.33e-07	6.33e-07	6.33e-07	6.33e-07	5.10723e-05	0.000399323	0.000491553	0.0031715	0.00176162	0.00833658	0.00936592	0.0104605	0.00322534	0.0017233	0.0014238	0.00413966	0.00728316	0.0057417	0.00655881	0.0127978		0.0105245	0.00907552	0.0102882	0.022445	0.00956291	0.00539697	0.00359464	0.0118066	0.0102845	0.00761355	0.00580017
Ndufa4	0.00241569	0.00166822	6.33e-07	6.33e-07	0.00206018	0.00173343	6.33e-07	0.0102625	0.0122674	0.00610664	0.00720314	0.0242365	0.0327062	6.33e-07	0.0549794	0.0467347	0.0420165	0.0421103	0.0143681	0.0360822	0.0200219	0.023797	0.0285701		0.0249661	0.034735	0.0511596	0.0337819	0.03312	0.04131	6.33e-07	0.0506696	0.0919439	0.0278759	0.0296998
Rps14	6.33e-07	6.33e-07	6.33e-07	6.33e-07	6.33e-07	6.33e-07	6.33e-07	6.33e-07	6.33e-07	6.33e-07	6.33e-07	6.33e-07	0.0130184	0.00806637	0.00853112	0.00594438	0.00468984	0.0045875	6.33e-07	0.00795222	0.00334748	6.33e-07	0.00784622		0.00322611	0.00307688	0.0058432	0.0041216	6.33e-07	6.33e-07	6.33e-07	0.00515972	0.0070524	0.00889597	6.33e-07
Ryr3	6.33e-07	6.33e-07	6.33e-07	6.33e-07	6.33e-07	6.33e-07	6.33e-07	6.33e-07	6.33e-07	6.33e-07	6.33e-07	6.33e-07	0.00102382	0.000891741	0.00100688	0.00110314	0.0012236	0.0011703	0.000791883	0.000966948	0.00102715	0.00101387	0.000869046		0.000896624	0.000857589	0.000840642	0.000114026	0.00128602	0.0008974	0.00111802	0.00126333	0.000969306	0.000864477	0.000869192
Uba52	6.33e-07	6.33e-07	6.33e-07	6.33e-07	6.33e-07	6.33e-07	6.33e-07	6.33e-07	0.0011721	0.00143954	0.00186358	0.00125965	0.00617786	0.00557646	0.00577444	0.00487765	0.00463677	0.00521792	0.00627175	0.00949282	0.00853727	0.00915908	0.00910043		0.00499966	0.00522288	0.00659818	0.00602442	0.00691059	6.33e-07	0.00871599	0.0104414	0.00909906	0.0112961	0.00949022
Ubb	6.33e-07	6.33e-07	6.33e-07	6.33e-07	6.33e-07	6.33e-07	6.33e-07	6.33e-07	0.000370136	0.000454592	0.000588498	0.000397785	0.0019509	0.00176099	0.00182351	0.00154031	0.00146424	0.00164777	0.00198055	0.00299773	0.00269598	0.00289234	0.00287382		0.00157884	0.00164933	0.00208364	0.00190245	0.00218229	6.33e-07	0.00275242	0.0032973	0.00287339	0.00356718	0.00299691
Ubc	6.33e-07	6.33e-07	6.33e-07	6.33e-07	6.33e-07	6.33e-07	6.33e-07	6.33e-07	0.000146512	0.000179943	0.000232947	0.000157457	0.000772232	0.000697057	0.000721805	0.000609706	0.000579596	0.00065224	0.000783969	0.0011866	0.00106716	0.00114488	0.00113755		0.000624958	0.00065286	0.000824773	0.000753053	0.000863824	6.33e-07	0.0010895	0.00130518	0.00113738	0.00141201	0.00118628
BC048546	6.33e-07	6.33e-07	6.33e-07	6.33e-07	6.33e-07	6.33e-07	6.33e-07	6.33e-07	6.33e-07	6.33e-07	6.33e-07	6.33e-07	0.248536	0.210748	0.279441	0.287408	0.178163	0.15988	0.196772	0.323177	0.377122	0.430966	0.283913		0.211532	0.23262	0.195798	0.277075	0.262741	0.174835	0.31401	0.40029	0.290168	0.359578	0.341657
Obscn	6.33e-07	6.33e-07	6.33e-07	6.33e-07	6.33e-07	6.33e-07	6.33e-07	6.33e-07	6.33e-07	6.33e-07	6.33e-07	6.33e-07	0.0357328	0.0298758	0.0281056	0.0206345	0.0173544	0.0153937	0.0397753	0.0594382	0.0358191	0.0501146	0.0493029		4.13215e-05	2.06348e-05	2.71894e-05	6.33e-07	6.33e-07	6.33e-07	6.33e-07	6.33e-07	6.33e-07	6.33e-07	6.33e-07
Jph1	6.33e-07	6.33e-07	6.33e-07	6.33e-07	6.33e-07	6.33e-07	6.33e-07	6.33e-07	6.33e-07	6.33e-07	6.33e-07	6.33e-07	0.00503959	0.00466679	0.00628453	0.00462704	0.00434177	0.00354244	0.0010204	0.000273792	0.00559402	0.00269046	0.0060724		6.33e-07	0.00123397	0.00036119	6.33e-07	6.33e-07	0.000315971	0.000474635	6.33e-07	6.33e-07	6.33e-07	6.33e-07
Jph2	6.33e-07	6.33e-07	6.33e-07	6.33e-07	6.33e-07	6.33e-07	6.33e-07	6.33e-07	6.33e-07	6.33e-07	6.33e-07	6.33e-07	0.0222477	0.0217386	0.0181854	0.0171524	0.0206789	0.0107679	0.0143361	0.0292031	0.0213323	0.0296785	0.0279451		0.00376037	0.00342033	0.00395463	0.00100725	0.00422844	0.00401733	0.00620726	0.00134091	0.0089342	0.000563792	0.00652907
Usmg5	6.33e-07	6.33e-07	6.33e-07	6.33e-07	6.33e-07	6.33e-07	6.33e-07	6.33e-07	6.33e-07	6.33e-07	6.33e-07	6.33e-07	0.0239232	0.0189475	0.027574	0.016582	0.0128376	0.00937514	0.0239648	0.0498961	0.00847029	0.016418	0.0230395		6.33e-07	0.00990163	0.0187837	0.015799	0.0115742	0.00990399	6.33e-07	0.0231444	0.0550325	0.0341377	0.0306338
Mocs3	6.33e-07	6.33e-07	6.33e-07	6.33e-07	6.33e-07	6.33e-07	6.33e-07	6.33e-07	6.33e-07	6.33e-07	6.33e-07	6.33e-07	0.0530954	0.0499597	0.0548226	0.0225522	0.0315248	0.0272471	0.0716886	0.0924087	0.0913614	0.120587	0.111885		0.0169931	0.0235294	0.0420897	0.0169829	0.0231563	0.0308459	0.0636598	0.085191	0.0966035	0.0932119	0.102474
Cmya5	6.33e-07	6.33e-07	6.33e-07	6.33e-07	6.33e-07	6.33e-07	6.33e-07	6.33e-07	6.33e-07	6.33e-07	6.33e-07	6.33e-07	0.00105659	0.000318804	0.000692148	0.000602835	0.000603366	0.00167326	2.60241e-05	0.000442097	0.000503469	0.000714121	0.000565966		6.33e-07	6.33e-07	6.33e-07	6.33e-07	6.33e-07	6.33e-07	6.33e-07	6.33e-07	6.33e-07	6.33e-07	6.33e-07
Trdn	6.33e-07	0.000849133	6.33e-07	6.33e-07	0.00257135	6.33e-07	6.33e-07	6.33e-07	0.00108549	6.33e-07	6.33e-07	6.33e-07	0.0234148	0.0138812	0.0139313	0.0242929	0.0249256	0.021963	0.00474602	0.0102752	0.00468462	0.00907354	0.00746724		6.33e-07	6.33e-07	6.33e-07	6.33e-07	0.00219938	6.33e-07	6.33e-07	6.33e-07	0.0229571	6.33e-07	6.33e-07
Rps27a	6.33e-07	6.33e-07	6.33e-07	6.33e-07	6.33e-07	6.33e-07	6.33e-07	6.33e-07	0.0011721	0.00143954	0.00186358	0.00125965	0.00617786	0.00557646	0.00577444	0.00487765	0.00463677	0.00521792	0.00627175	0.00949282	0.00853727	0.00915908	0.00910043		0.00499966	0.00522288	0.00659818	0.00602442	0.00691059	6.33e-07	0.00871599	0.0104414	0.00909906	0.0112961	0.00949022
Slc25a12	6.33e-07	6.33e-07	0.000969046	6.33e-07	6.33e-07	0.000773	6.33e-07	6.33e-07	6.33e-07	0.00019971	0.00311079	0.00191993	0.00994536	0.00580626	0.00824986	0.00533183	0.00317711	0.00326738	0.00173215	0.00514031	0.00360345	0.00511325	0.00516443		0.00192816	0.00105294	0.00684316	0.00144934	0.00367535	0.00260317	6.33e-07	0.000930167	0.0109081	0.00331733	0.00242291
Tubb2a	6.33e-07	6.33e-07	6.33e-07	5.67142e-05	6.33e-07	6.33e-07	6.33e-07	6.33e-07	0.000193374	6.33e-07	6.33e-07	0.000260981	6.33e-07	0.000929155	6.33e-07	0.00101969	0.000780512	0.000512461	6.33e-07	0.00118499	0.000177288	0.00132957	0.00117922		0.000321423	6.33e-07	0.000513741	6.33e-07	6.33e-07	0.000833453	0.000406132	0.000645188	0.00268464	6.33e-07	6.33e-07
Ywhag	6.33e-07	6.33e-07	6.33e-07	6.33e-07	6.33e-07	6.33e-07	6.33e-07	6.33e-07	0.000115218	8.02975e-05	0.00103377	6.33e-07	0.00278232	0.00328427	0.00431329	0.000511166	0.00110186	0.00153328	0.000423183	0.00119837	0.00174132	0.0041551	0.00603221		6.33e-07	6.33e-07	0.00235238	0.000435057	6.33e-07	6.33e-07	6.33e-07	6.33e-07	0.000244149	4.73224e-05	6.33e-07
Tubb2b	6.33e-07	6.33e-07	6.33e-07	5.67142e-05	6.33e-07	6.33e-07	6.33e-07	6.33e-07	0.000193374	6.33e-07	6.33e-07	0.000260981	6.33e-07	0.000929155	6.33e-07	0.00101969	0.000780512	0.000512461	6.33e-07	0.00118499	0.000177288	0.00132957	0.00117922		0.000321423	6.33e-07	0.000513741	6.33e-07	6.33e-07	0.000833453	0.000406132	0.000645188	0.00268464	6.33e-07	6.33e-07
Krt73	0.0238722	0.0424859	0.0356982	0.0623953	0.118243	0.0703778	0.0648055	0.0145001	0.173272	0.135036	0.0607571	0.148352	0.246838	0.202161	0.231037	0.243497	0.185623	0.158338	0.431079	0.0673184	0.352722	0.0542798	0.192356		0.141519	0.127682	0.466003	0.10012	0.254053	0.126089	0.198369	0.1161	0.216078	0.279163	0.222031
Esd	6.33e-07	6.33e-07	6.33e-07	6.33e-07	6.33e-07	6.33e-07	6.33e-07	6.33e-07	6.33e-07	6.33e-07	6.33e-07	6.33e-07	0.00703631	0.0030006	0.00355344	0.00270645	0.00561533	0.00440897	6.33e-07	6.33e-07	6.33e-07	0.00377237	6.33e-07		6.33e-07	6.33e-07	6.33e-07	6.33e-07	6.33e-07	6.33e-07	6.33e-07	6.33e-07	6.33e-07	6.33e-07	6.33e-07
Hspa9	0.000508222	6.33e-07	6.33e-07	0.000184805	6.33e-07	6.33e-07	6.33e-07	6.33e-07	6.33e-07	6.33e-07	6.33e-07	0.000695223	0.00191852	0.00173146	0.000341054	0.000796938	0.000215025	0.000169907	0.00122376	6.33e-07	0.00127053	0.00156644	0.00157481		0.000199346	0.000127274	0.000177788	0.000218	0.000185483	0.000163382	6.33e-07	6.33e-07	6.33e-07	6.33e-07	6.33e-07
Tmem38a	6.33e-07	6.33e-07	6.33e-07	6.33e-07	6.33e-07	6.33e-07	6.33e-07	6.33e-07	6.33e-07	6.33e-07	6.33e-07	6.33e-07	0.00186229	0.00156176	0.00530522	0.00235275	0.00176977	0.00285212	6.33e-07	6.33e-07	6.33e-07	0.00340254	0.000674427		0.0012362	6.33e-07	0.00277814	0.0021437	6.33e-07	6.33e-07	0.000746844	0.000818019	0.0202232	6.33e-07	6.33e-07
Tuba8	6.33e-07	6.33e-07	6.33e-07	6.33e-07	6.33e-07	6.33e-07	6.33e-07	6.33e-07	6.33e-07	6.33e-07	6.33e-07	6.33e-07	0.000255637	0.000138131	0.000189093	0.000203793	0.000186745	0.000206715	1.93905e-05	6.33e-07	6.33e-07	6.33e-07	6.33e-07		0.000102326	0.000227075	0.000336423	6.33e-07	6.33e-07	0.000250193	6.33e-07	6.33e-07	6.33e-07	6.33e-07	0.000116733
Camk2g	6.33e-07	6.33e-07	6.33e-07	6.33e-07	6.33e-07	6.33e-07	6.33e-07	6.33e-07	6.33e-07	6.33e-07	6.33e-07	6.33e-07	0.00275792	0.00266592	0.00280498	0.000988994	0.0010323	6.33e-07	6.33e-07	0.00813111	0.00114858	0.00602018	0.00323908		0.000509414	0.000934811	6.33e-07	0.000648401	6.33e-07	6.33e-07	6.33e-07	0.00120102	0.00206183	0.000396884	0.00115492
Hsp90ab1	6.33e-07	6.33e-07	6.33e-07	6.33e-07	6.33e-07	6.33e-07	6.33e-07	6.33e-07	6.33e-07	6.33e-07	0.000166987	6.33e-07	0.000220829	0.000277281	0.000269051	0.00058452	0.000997417	0.000920106	0.000530796	6.33e-07	6.33e-07	0.000689275	6.33e-07		0.000154596	0.000178818	0.00218939	0.000491617	0.000594509	0.00109812	6.33e-07	6.33e-07	0.00265803	6.33e-07	6.33e-07
Chchd3	6.33e-07	6.33e-07	6.33e-07	6.33e-07	6.33e-07	6.33e-07	6.33e-07	6.33e-07	6.33e-07	6.33e-07	0.000597718	6.33e-07	0.00154576	0.00312683	6.33e-07	0.00215406	0.00200971	0.000592111	6.33e-07	0.00106707	6.33e-07	0.000800102	0.000767457		0.00057784	0.000510819	0.00173257	0.0012117	6.33e-07	0.000612516	6.33e-07	0.000831716	6.33e-07	6.33e-07	6.33e-07
Ldha	0.00478814	0.00182805	0.00311201	0.00483406	0.00277506	0.00356773	0.00485021	6.33e-07	0.00575666	0.00500748	0.0359701	0.0192566	0.072057	0.0644264	0.0577048	0.039151	0.0314816	0.0313195	0.00731794	0.0189207	0.0159075	0.0435039	0.0236154		0.0298988	0.0234925	0.0716969	0.0361461	0.0251134	0.0365989	0.00673578	0.0279702	0.0992424	0.00914031	0.0259606
Krt14	0.00360998	0.00298806	0.00600721	0.00419514	0.012442	0.00722387	0.00841727	0.0066957	0.0704667	0.0643863	0.00343957	0.0352261	0.118926	0.0968202	0.0959001	0.1292	6.33e-07	0.078609	0.260733	0.00872939	0.276229	0.0200432	0.0558601		0.0752643	0.0136576	0.0360714	6.33e-07	0.00528894	6.33e-07	0.166956	0.013066	6.33e-07	0.174093	6.33e-07
Rps9	6.33e-07	6.33e-07	6.33e-07	6.33e-07	6.33e-07	6.33e-07	6.33e-07	6.33e-07	6.33e-07	6.33e-07	6.33e-07	6.33e-07	0.000823477	0.00126513	0.000848667	0.000561581	0.000395127	0.000326149	6.33e-07	6.33e-07	6.33e-07	6.33e-07	6.33e-07		0.000284976	6.33e-07	6.33e-07	0.000117816	9.83063e-05	0.000304648	6.33e-07	6.33e-07	6.33e-07	6.33e-07	6.33e-07
Prdx1	6.33e-07	6.33e-07	6.33e-07	6.33e-07	6.33e-07	6.33e-07	6.33e-07	6.33e-07	6.33e-07	6.33e-07	6.33e-07	6.33e-07	0.00374312	0.00214028	0.00290896	0.00220315	0.00219343	0.00138093	6.33e-07	6.33e-07	6.33e-07	6.33e-07	6.33e-07		0.00278786	0.00244752	0.00514628	0.00363604	0.00286461	6.33e-07	6.33e-07	6.33e-07	6.33e-07	6.33e-07	6.33e-07
Fcgr1	0.01008	0.00818341	0.00613088	0.0198257	0.025183	0.00913434	0.0177866	0.00474454	0.00187511	0.000947535	0.00706486	0.00687912	6.33e-07	6.33e-07	6.33e-07	6.33e-07	6.33e-07	6.33e-07	0.00277876	6.33e-07	6.33e-07	6.33e-07	6.33e-07		6.33e-07	6.33e-07	6.33e-07	6.33e-07	6.33e-07	6.33e-07	6.33e-07	6.33e-07	0.00684697	0.0268186	0.00976152
Tubb5	6.33e-07	6.33e-07	6.33e-07	5.67142e-05	6.33e-07	6.33e-07	6.33e-07	6.33e-07	0.000193374	6.33e-07	6.33e-07	0.000260981	6.33e-07	0.000929155	6.33e-07	0.00101969	0.000780512	0.000512461	6.33e-07	0.00118499	0.000177288	0.00132957	0.00117922		0.000321423	6.33e-07	0.000513741	6.33e-07	6.33e-07	0.000833453	0.000406132	0.000645188	0.00268464	6.33e-07	6.33e-07
Mroh6	6.33e-07	6.33e-07	6.33e-07	6.33e-07	6.33e-07	6.33e-07	6.33e-07	6.33e-07	6.33e-07	6.33e-07	6.33e-07	6.33e-07	0.00397308	0.00328846	6.33e-07	0.00396144	0.00366343	6.33e-07	6.33e-07	6.33e-07	6.33e-07	6.33e-07	6.33e-07		6.33e-07	0.00223649	6.33e-07	6.33e-07	0.00360401	0.00202771	6.33e-07	6.33e-07	6.33e-07	6.33e-07	6.33e-07
Rpl19	6.33e-07	6.33e-07	6.33e-07	6.33e-07	6.33e-07	6.33e-07	6.33e-07	6.33e-07	6.33e-07	6.33e-07	6.33e-07	6.33e-07	0.00386011	0.00380826	0.00302248	6.33e-07	6.33e-07	6.33e-07	6.33e-07	0.00422373	6.33e-07	6.33e-07	6.33e-07		6.33e-07	6.33e-07	6.33e-07	6.33e-07	6.33e-07	6.33e-07	6.33e-07	6.33e-07	6.33e-07	6.33e-07	6.33e-07
Ryr2	6.33e-07	6.33e-07	6.33e-07	6.33e-07	6.33e-07	6.33e-07	6.33e-07	6.33e-07	6.33e-07	6.33e-07	6.33e-07	6.33e-07	0.000230722	0.000255234	6.33e-07	0.000330926	6.33e-07	6.33e-07	0.000658695	0.11602	0.148938	0.152608	0.0938032		0.000161811	0.000138993	6.33e-07	6.33e-07	0.000229198	0.000186664	0.104236	0.136266	0.0970093	0.0797704	0.0969692
S100a6	6.33e-07	6.33e-07	6.33e-07	6.33e-07	6.33e-07	6.33e-07	6.33e-07	6.33e-07	6.33e-07	6.33e-07	6.33e-07	6.33e-07	6.33e-07	0.00290845	6.33e-07	0.0040986	0.00390633	0.0024563	6.33e-07	6.33e-07	6.33e-07	6.33e-07	6.33e-07		0.00273734	0.00263037	0.00248305	0.00268403	0.00318301	0.00356038	6.33e-07	6.33e-07	6.33e-07	6.33e-07	6.33e-07
Jsrp1	6.33e-07	6.33e-07	6.33e-07	6.33e-07	6.33e-07	6.33e-07	6.33e-07	6.33e-07	6.33e-07	6.33e-07	6.33e-07	6.33e-07	0.00474269	0.00403214	0.00327687	6.33e-07	0.002689	6.33e-07	6.33e-07	6.33e-07	6.33e-07	6.33e-07	6.33e-07		0.00108678	0.000641	0.00351489	6.33e-07	0.00207573	6.33e-07	6.33e-07	6.33e-07	0.00075633	6.33e-07	6.33e-07
Rps17	6.33e-07	6.33e-07	6.33e-07	6.33e-07	6.33e-07	6.33e-07	6.33e-07	6.33e-07	6.33e-07	6.33e-07	6.33e-07	6.33e-07	0.00179267	0.00155777	0.00381875	6.33e-07	6.33e-07	6.33e-07	6.33e-07	0.0032225	6.33e-07	6.33e-07	6.33e-07		6.33e-07	6.33e-07	6.33e-07	6.33e-07	6.33e-07	6.33e-07	6.33e-07	6.33e-07	6.33e-07	6.33e-07	6.33e-07
Atp5c1	6.33e-07	6.33e-07	6.33e-07	6.33e-07	6.33e-07	6.33e-07	6.33e-07	6.33e-07	6.33e-07	6.33e-07	6.33e-07	0.00146361	0.0097464	0.0108093	0.0051335	0.00294931	0.00196383	0.0005903	6.33e-07	6.33e-07	6.33e-07	6.33e-07	6.33e-07		0.00149413	0.0023442	0.00263024	0.00182442	6.33e-07	6.33e-07	6.33e-07	6.33e-07	0.000709034	6.33e-07	6.33e-07
Atp2a3	0.00192261	0.000460419	0.00243139	0.00137814	0.000999172	0.00159302	0.0013716	0.00156491	0.00765351	0.00675412	0.0234821	0.0176377	0.0150464	0.0122468	0.0103519	0.0154208	0.0071098	0.00563221	0.00795174	0.0190541	0.0118482	0.0316239	0.0131081		0.00786952	0.00906013	0.0312722	0.00780694	0.0102906	0.0204948	0.00483866	0.0301953	0.0673045	0.00576443	0.0168507
Fsd2	6.33e-07	6.33e-07	6.33e-07	6.33e-07	6.33e-07	6.33e-07	6.33e-07	6.33e-07	6.33e-07	6.33e-07	6.33e-07	6.33e-07	0.00443254	0.00496732	6.33e-07	0.00172405	9.32306e-05	0.00125075	0.000349394	6.33e-07	6.33e-07	6.33e-07	6.33e-07		6.33e-07	6.33e-07	6.33e-07	6.33e-07	6.33e-07	6.33e-07	6.33e-07	6.33e-07	6.33e-07	6.33e-07	6.33e-07
Krt2	0.0101302	0.0211964	0.0127581	0.0354615	0.0681841	0.0222968	0.0521117	0.00569059	0.0725134	0.0671427	0.0177415	0.079878	0.0964085	0.0862633	0.079227	0.11657	0.0795135	0.0750529	0.21895	0.0136204	0.161198	0.00780761	0.0518271		0.0525303	0.0339668	0.153105	0.0349485	0.10185	0.0496063	0.045134	0.0255309	0.0418084	0.0811586	0.0381799
C3	0.000462414	0.000154981	6.33e-07	0.00139052	0.000248928	0.00030314	0.00100271	0.00289025	0.00357097	0.0120359	0.0118563	0.00683553	6.33e-07	6.33e-07	6.33e-07	6.33e-07	6.33e-07	6.33e-07	6.33e-07	6.33e-07	0.000700976	0.00033196	0.000375173		6.33e-07	6.33e-07	6.33e-07	6.33e-07	6.33e-07	6.33e-07	0.000768299	0.000871949	0.000888716	0.00429258	0.00458656
C1qa	0.00563662	0.00710259	0.0100203	0.0287858	0.0196974	0.00742579	0.0225353	0.00418902	6.33e-07	0.00126654	0.00180889	0.00503598	6.33e-07	6.33e-07	6.33e-07	6.33e-07	6.33e-07	6.33e-07	0.0017886	6.33e-07	6.33e-07	0.00328256	0.00125629		6.33e-07	6.33e-07	6.33e-07	6.33e-07	6.33e-07	6.33e-07	0.00340603	0.00171044	0.00180594	0.00391636	0.00580948
C4b	0.0020201	0.000457305	0.000522212	0.00236039	0.00238299	0.000365823	0.000305991	0.000837235	0.000182453	0.00183223	0.000351618	0.0023896	6.33e-07	6.33e-07	6.33e-07	6.33e-07	6.33e-07	6.33e-07	6.33e-07	0.000114831	0.00133116	0.00104157	0.00205521		6.33e-07	6.33e-07	6.33e-07	6.33e-07	6.33e-07	6.33e-07	0.000787143	0.000466765	6.33e-07	0.00332225	0.00225929
Tnnc2	6.33e-07	6.33e-07	6.33e-07	6.33e-07	6.33e-07	6.33e-07	6.33e-07	0.00135875	0.0357558	0.0252165	0.0480044	0.0450344	0.0199729	0.0215747	0.019142	0.00358793	0.000266285	0.00654126	0.0818975	0.149104	0.132936	0.144629	0.130142		0.0109776	0.00537726	0.0202899	0.0438792	0.0196737	0.0247613	0.095375	0.19734	0.127551	0.113127	0.163143
Ampd1	6.33e-07	6.33e-07	6.33e-07	6.33e-07	6.33e-07	6.33e-07	6.33e-07	6.33e-07	6.33e-07	0.000305035	0.00451976	0.000862019	0.00238693	0.00342473	0.00219231	0.00140164	0.00151236	0.000155922	6.33e-07	0.00476388	6.33e-07	0.000744911	0.00141283		6.33e-07	6.33e-07	0.00101002	6.33e-07	0.000122436	6.33e-07	6.33e-07	6.33e-07	6.33e-07	6.33e-07	6.33e-07
Rpl8	6.33e-07	6.33e-07	6.33e-07	6.33e-07	6.33e-07	6.33e-07	6.33e-07	6.33e-07	6.33e-07	6.33e-07	6.33e-07	6.33e-07	0.00119308	6.33e-07	6.33e-07	0.00160652	0.00165048	6.33e-07	6.33e-07	6.33e-07	6.33e-07	6.33e-07	6.33e-07		6.33e-07	6.33e-07	6.33e-07	6.33e-07	6.33e-07	6.33e-07	6.33e-07	6.33e-07	6.33e-07	6.33e-07	6.33e-07
Alb	0.000951189	0.000271775	0.00155712	0.00545528	0.00114668	0.00190992	0.000730979	0.0147112	0.0227431	0.0385179	0.0176651	0.0449307	6.33e-07	6.33e-07	6.33e-07	6.33e-07	6.33e-07	6.33e-07	0.00527451	6.33e-07	6.33e-07	0.000477484	6.33e-07		6.33e-07	6.33e-07	6.33e-07	6.33e-07	6.33e-07	0.000314051	0.000383175	0.0323556	6.33e-07	0.0010171	6.33e-07
Rps2	6.33e-07	6.33e-07	6.33e-07	6.33e-07	6.33e-07	6.33e-07	6.33e-07	6.33e-07	6.33e-07	6.33e-07	6.33e-07	6.33e-07	0.00127586	0.000918862	6.33e-07	6.33e-07	0.000874759	6.33e-07	6.33e-07	6.33e-07	6.33e-07	6.33e-07	6.33e-07		6.33e-07	6.33e-07	6.33e-07	6.33e-07	6.33e-07	6.33e-07	6.33e-07	6.33e-07	6.33e-07	6.33e-07	6.33e-07
Pygb	6.33e-07	6.33e-07	6.33e-07	0.00104029	6.33e-07	6.33e-07	6.33e-07	6.33e-07	0.00113282	6.33e-07	0.00376647	6.33e-07	0.00428042	0.00288743	0.0039712	6.33e-07	0.00232534	6.33e-07	6.33e-07	6.33e-07	6.33e-07	0.00381744	0.00176433		6.33e-07	0.00254357	0.00730329	6.33e-07	6.33e-07	0.00364449	6.33e-07	6.33e-07	0.00624586	0.00164268	6.33e-07
Tubb4b	6.33e-07	6.33e-07	6.33e-07	5.67142e-05	6.33e-07	6.33e-07	6.33e-07	0.000550233	0.000193374	0.000956295	0.000447672	0.000260981	0.00711792	0.000929155	0.00734711	0.00101969	0.000780512	0.000512461	0.00385719	0.00118499	0.000177288	0.00132957	0.00117922		0.000321423	0.00383337	0.000513741	0.00338151	0.00336992	0.00354709	0.000406132	0.000645188	0.00268464	0.0131049	0.0193679
Cacnb1	6.33e-07	6.33e-07	6.33e-07	6.33e-07	6.33e-07	6.33e-07	6.33e-07	6.33e-07	6.33e-07	6.33e-07	6.33e-07	6.33e-07	0.00140246	0.000910873	0.000942137	6.33e-07	6.33e-07	6.33e-07	6.33e-07	6.33e-07	6.33e-07	6.33e-07	6.33e-07		6.33e-07	6.33e-07	6.33e-07	6.33e-07	6.33e-07	6.33e-07	6.33e-07	6.33e-07	6.33e-07	6.33e-07	6.33e-07
Rps7	6.33e-07	6.33e-07	6.33e-07	6.33e-07	6.33e-07	6.33e-07	6.33e-07	6.33e-07	6.33e-07	6.33e-07	6.33e-07	6.33e-07	0.00198644	0.00119457	0.00139522	6.33e-07	6.33e-07	6.33e-07	6.33e-07	6.33e-07	6.33e-07	6.33e-07	6.33e-07		6.33e-07	6.33e-07	6.33e-07	6.33e-07	6.33e-07	6.33e-07	6.33e-07	6.33e-07	6.33e-07	6.33e-07	6.33e-07
Hadha	6.33e-07	6.33e-07	0.000104969	6.33e-07	6.33e-07	6.33e-07	6.33e-07	6.33e-07	7.25802e-05	6.33e-07	0.000856142	0.000158583	0.0047556	0.00379794	0.00414608	0.000281141	0.000756059	0.000322807	6.33e-07	0.000285013	0.000186959	0.000539395	6.33e-07		0.000672058	0.000637792	0.00252286	0.00137106	0.000474656	0.000798681	6.33e-07	0.000533458	0.00229428	0.000408267	6.33e-07
Hadhb	6.33e-07	6.33e-07	6.33e-07	6.33e-07	6.33e-07	6.33e-07	6.33e-07	6.33e-07	6.33e-07	6.33e-07	6.33e-07	6.33e-07	0.00182174	0.00137304	0.00174782	6.33e-07	6.33e-07	6.33e-07	6.33e-07	6.33e-07	6.33e-07	6.33e-07	6.33e-07		6.33e-07	6.33e-07	6.33e-07	6.33e-07	6.33e-07	6.33e-07	6.33e-07	6.33e-07	0.00012207	6.33e-07	6.33e-07
Slc25a3	6.33e-07	6.33e-07	6.33e-07	6.33e-07	6.33e-07	6.33e-07	6.33e-07	6.33e-07	6.33e-07	6.33e-07	6.33e-07	0.00128667	0.00757034	0.00411017	6.33e-07	0.00258892	0.00446	6.33e-07	6.33e-07	0.00358893	6.33e-07	6.33e-07	6.33e-07		6.33e-07	6.33e-07	0.00711421	0.00196283	6.33e-07	0.00258013	6.33e-07	0.00470987	0.0576039	0.00912079	6.33e-07
Txn1	6.33e-07	6.33e-07	6.33e-07	6.33e-07	6.33e-07	6.33e-07	6.33e-07	6.33e-07	6.33e-07	6.33e-07	6.33e-07	6.33e-07	0.00563317	0.00497864	6.33e-07	6.33e-07	6.33e-07	6.33e-07	6.33e-07	6.33e-07	6.33e-07	0.00876659	6.33e-07		0.00518583	6.33e-07	6.33e-07	6.33e-07	0.0057967	0.00513873	0.0109824	6.33e-07	6.33e-07	0.00779097	0.00860284
Hnrnpc	6.33e-07	6.33e-07	6.33e-07	6.33e-07	6.33e-07	6.33e-07	6.33e-07	0.000439736	6.33e-07	6.33e-07	6.33e-07	6.33e-07	6.33e-07	6.33e-07	0.00844909	6.33e-07	0.000748117	0.00682131	6.33e-07	6.33e-07	0.0146536	6.33e-07	6.33e-07		6.33e-07	6.33e-07	6.33e-07	6.33e-07	6.33e-07	6.33e-07	6.33e-07	6.33e-07	6.33e-07	6.33e-07	0.00253885
Srprb	6.33e-07	6.33e-07	6.33e-07	6.33e-07	6.33e-07	6.33e-07	6.33e-07	6.33e-07	6.33e-07	6.33e-07	6.33e-07	6.33e-07	6.33e-07	6.33e-07	0.00085391	6.33e-07	0.00124121	6.33e-07	6.33e-07	0.00525122	0.00293553	6.33e-07	6.33e-07		0.00167986	0.0016946	0.00153324	6.33e-07	6.33e-07	6.33e-07	0.00355908	0.00294035	0.00771136	0.00652477	0.000419196
Vim	6.33e-07	0.00146859	6.33e-07	8.84681e-05	0.00480943	6.33e-07	0.000144695	0.00971718	0.0167562	0.0086058	0.00778717	0.0117516	6.33e-07	6.33e-07	6.33e-07	0.000391089	0.000360364	0.000545811	6.33e-07	6.33e-07	6.33e-07	6.33e-07	6.33e-07		6.33e-07	6.33e-07	6.33e-07	6.33e-07	6.33e-07	6.33e-07	6.33e-07	6.33e-07	6.33e-07	0.00499817	6.33e-07
4732456N10Rik	0.0108653	0.0211583	6.33e-07	0.0235014	0.0612032	0.0391183	0.0274142	6.33e-07	0.0473563	0.0448503	0.0246734	0.0637735	6.33e-07	6.33e-07	6.33e-07	6.33e-07	6.33e-07	6.33e-07	6.33e-07	0.0274681	6.33e-07	0.0192267	6.33e-07		0.0412095	0.0302645	0.129501	6.33e-07	6.33e-07	0.038177	0.0706446	6.33e-07	6.33e-07	0.0742752	6.33e-07
Rpl15	6.33e-07	6.33e-07	6.33e-07	6.33e-07	6.33e-07	6.33e-07	6.33e-07	6.33e-07	6.33e-07	6.33e-07	6.33e-07	6.33e-07	6.33e-07	6.33e-07	6.33e-07	0.000418667	0.000664932	0.000914337	6.33e-07	6.33e-07	6.33e-07	6.33e-07	6.33e-07		6.33e-07	6.33e-07	6.33e-07	6.33e-07	6.33e-07	6.33e-07	6.33e-07	6.33e-07	6.33e-07	6.33e-07	6.33e-07
Krt1	0.0217665	0.0450448	0.0333331	0.0838635	0.134329	0.0765203	0.0592637	0.021447	0.147975	0.173119	0.0695546	0.156428	0.198787	0.146799	0.170447	0.22144	0.154177	0.133023	0.384564	0.052639	0.428189	0.0486467	0.241805		0.053616	0.0964375	0.402319	0.0721738	0.20264	0.0852299	0.170672	0.120405	0.227406	0.33096	0.189811
Cbln1	6.33e-07	0.00150544	0.00121543	0.0053829	0.00335773	6.33e-07	0.00375881	6.33e-07	6.33e-07	6.33e-07	6.33e-07	0.00294565	6.33e-07	6.33e-07	6.33e-07	6.33e-07	6.33e-07	6.33e-07	6.33e-07	6.33e-07	6.33e-07	6.33e-07	6.33e-07		6.33e-07	6.33e-07	6.33e-07	6.33e-07	6.33e-07	6.33e-07	6.33e-07	6.33e-07	6.33e-07	6.33e-07	6.33e-07
C1qc	0.00213482	0.00305098	0.00259727	0.0207807	0.00613375	0.00708157	0.00749172	6.33e-07	6.33e-07	6.33e-07	0.00200105	0.00350538	6.33e-07	6.33e-07	6.33e-07	6.33e-07	6.33e-07	6.33e-07	6.33e-07	6.33e-07	6.33e-07	6.33e-07	6.33e-07		6.33e-07	6.33e-07	6.33e-07	6.33e-07	6.33e-07	6.33e-07	6.33e-07	6.33e-07	6.33e-07	6.33e-07	6.33e-07
Tufm	6.33e-07	6.33e-07	6.33e-07	6.33e-07	6.33e-07	6.33e-07	6.33e-07	6.33e-07	6.33e-07	6.33e-07	6.33e-07	0.000325826	0.00155484	0.00114423	0.00113651	6.33e-07	6.33e-07	0.00070653	6.33e-07	6.33e-07	6.33e-07	6.33e-07	6.33e-07		0.000259151	0.00117866	0.0013717	6.33e-07	0.000547442	0.000411122	6.33e-07	6.33e-07	0.00153965	6.33e-07	6.33e-07
Krt72	6.33e-07	6.33e-07	6.33e-07	6.33e-07	0.00269668	6.33e-07	6.33e-07	6.33e-07	6.33e-07	6.33e-07	6.33e-07	6.33e-07	0.00061752	0.00841633	0.00901098	0.0355106	0.00533235	0.0214365	6.33e-07	6.33e-07	6.33e-07	6.33e-07	6.33e-07		6.33e-07	0.000490494	0.00999202	6.33e-07	0.00160501	6.33e-07	6.33e-07	6.33e-07	6.33e-07	6.33e-07	0.011054
Myh7	0.0631516	0.0603782	0.040173	6.33e-07	6.33e-07	0.0431423	0.0360713	0.087884	0.055127	0.14876	0.224621	0.651582	0.468687	0.393295	0.408421	0.156829	0.117638	6.33e-07	0.0814412	0.286948	0.197278	0.732907	0.381428		0.109396	0.106379	6.33e-07	0.232362	0.0999671	0.147144	0.0469261	0.611793	0.136345	0.185252	0.180241
Clu	0.000353667	6.33e-07	6.33e-07	0.000303141	0.000430792	0.00051121	6.33e-07	6.33e-07	6.33e-07	6.33e-07	6.33e-07	6.33e-07	6.33e-07	6.33e-07	6.33e-07	6.33e-07	6.33e-07	6.33e-07	6.33e-07	6.33e-07	6.33e-07	6.33e-07	6.33e-07		6.33e-07	6.33e-07	6.33e-07	6.33e-07	6.33e-07	6.33e-07	6.33e-07	6.33e-07	6.33e-07	6.33e-07	6.33e-07
Gpi1	6.33e-07	6.33e-07	6.33e-07	6.33e-07	6.33e-07	6.33e-07	6.33e-07	6.33e-07	0.000327285	6.33e-07	0.00286842	0.00130634	0.0061186	0.0060668	0.00487807	0.0011121	0.000852771	0.00062079	6.33e-07	0.000367939	6.33e-07	0.000411921	6.33e-07		0.00129303	0.000691472	0.00698965	0.00232519	0.000630768	0.00200988	6.33e-07	0.00195512	0.00555331	0.000115518	0.000820193
Hnrnph2	6.33e-07	6.33e-07	6.33e-07	6.33e-07	6.33e-07	6.33e-07	6.33e-07	6.33e-07	6.33e-07	6.33e-07	6.33e-07	6.33e-07	6.33e-07	6.33e-07	6.33e-07	6.33e-07	0.000303399	6.33e-07	6.33e-07	0.00140376	6.33e-07	6.33e-07	0.00076		0.00100271	6.33e-07	6.33e-07	0.00126949	0.000343381	0.000934228	0.00144638	0.000947177	0.000429134	0.00149294	0.00148255
Hnrnph1	6.33e-07	6.33e-07	6.33e-07	6.33e-07	6.33e-07	6.33e-07	6.33e-07	6.33e-07	6.33e-07	6.33e-07	6.33e-07	6.33e-07	6.33e-07	6.33e-07	6.33e-07	6.33e-07	0.000348735	6.33e-07	6.33e-07	0.00161351	6.33e-07	6.33e-07	0.000873563		0.00115255	6.33e-07	6.33e-07	0.00145918	0.000394691	0.00107383	0.00166251	0.00108871	0.000493258	0.00171603	0.00170408
Rplp2	6.33e-07	6.33e-07	6.33e-07	6.33e-07	6.33e-07	6.33e-07	6.33e-07	6.33e-07	6.33e-07	6.33e-07	6.33e-07	6.33e-07	6.33e-07	6.33e-07	6.33e-07	0.00159354	0.00330209	0.00821088	6.33e-07	6.33e-07	6.33e-07	6.33e-07	6.33e-07		6.33e-07	6.33e-07	6.33e-07	6.33e-07	6.33e-07	6.33e-07	6.33e-07	6.33e-07	0.00581479	6.33e-07	6.33e-07
Krt10	0.0139973	0.0472856	0.0225768	0.0625688	0.0701102	0.031342	0.164003	0.0185513	0.180339	0.111579	0.0362817	0.101447	0.203835	0.174407	0.187879	0.226319	0.195301	0.146502	0.452799	0.0318785	0.531318	0.0344906	0.097937		0.138425	0.0456821	0.473927	0.0801517	0.20682	0.0958047	0.285584	0.0692373	0.101852	0.262073	0.0477006
H2afz	6.33e-07	6.33e-07	6.33e-07	6.33e-07	6.33e-07	6.33e-07	6.33e-07	6.33e-07	6.33e-07	6.33e-07	6.33e-07	6.33e-07	6.33e-07	0.000364189	0.00035782	6.33e-07	6.33e-07	6.33e-07	6.33e-07	6.33e-07	6.33e-07	6.33e-07	6.33e-07		6.33e-07	6.33e-07	0.000521673	6.33e-07	6.33e-07	0.000345508	6.33e-07	6.33e-07	6.33e-07	6.33e-07	6.33e-07
Hist2h2ab	6.33e-07	6.33e-07	6.33e-07	6.33e-07	6.33e-07	6.33e-07	6.33e-07	6.33e-07	6.33e-07	6.33e-07	6.33e-07	6.33e-07	6.33e-07	0.000273142	0.000268365	6.33e-07	6.33e-07	6.33e-07	6.33e-07	6.33e-07	6.33e-07	6.33e-07	6.33e-07		6.33e-07	6.33e-07	0.000391255	6.33e-07	6.33e-07	0.000259131	6.33e-07	6.33e-07	6.33e-07	6.33e-07	6.33e-07
H2afv	6.33e-07	6.33e-07	6.33e-07	6.33e-07	6.33e-07	6.33e-07	6.33e-07	6.33e-07	6.33e-07	6.33e-07	6.33e-07	6.33e-07	6.33e-07	0.000307284	0.00030191	6.33e-07	6.33e-07	6.33e-07	6.33e-07	6.33e-07	6.33e-07	6.33e-07	6.33e-07		6.33e-07	6.33e-07	0.000440162	6.33e-07	6.33e-07	0.000291523	6.33e-07	6.33e-07	6.33e-07	6.33e-07	6.33e-07
Rplp0	6.33e-07	6.33e-07	6.33e-07	6.33e-07	6.33e-07	6.33e-07	6.33e-07	6.33e-07	6.33e-07	6.33e-07	6.33e-07	6.33e-07	6.33e-07	6.33e-07	6.33e-07	6.33e-07	0.000745963	0.000652063	6.33e-07	6.33e-07	6.33e-07	6.33e-07	6.33e-07		6.33e-07	6.33e-07	6.33e-07	6.33e-07	6.33e-07	6.33e-07	6.33e-07	6.33e-07	6.33e-07	6.33e-07	6.33e-07
Trpc4	6.33e-07	6.33e-07	6.33e-07	6.33e-07	6.33e-07	6.33e-07	6.33e-07	6.33e-07	6.33e-07	6.33e-07	6.33e-07	6.33e-07	0.00777621	0.00660523	6.33e-07	6.33e-07	6.33e-07	6.33e-07	6.33e-07	6.33e-07	6.33e-07	6.33e-07	6.33e-07		6.33e-07	0.00236164	6.33e-07	0.00443078	6.33e-07	6.33e-07	6.33e-07	6.33e-07	6.33e-07	6.33e-07	6.33e-07
Atp5f1	6.33e-07	6.33e-07	6.33e-07	6.33e-07	6.33e-07	6.33e-07	6.33e-07	6.33e-07	6.33e-07	6.33e-07	6.33e-07	6.33e-07	0.0022514	6.33e-07	0.00152336	6.33e-07	6.33e-07	6.33e-07	6.33e-07	6.33e-07	6.33e-07	6.33e-07	6.33e-07		6.33e-07	6.33e-07	0.00282399	6.33e-07	0.000957208	6.33e-07	6.33e-07	6.33e-07	6.33e-07	6.33e-07	6.33e-07
H2afx	6.33e-07	6.33e-07	6.33e-07	6.33e-07	6.33e-07	6.33e-07	6.33e-07	6.33e-07	6.33e-07	6.33e-07	6.33e-07	6.33e-07	6.33e-07	0.000234122	0.000230027	6.33e-07	6.33e-07	6.33e-07	6.33e-07	6.33e-07	6.33e-07	6.33e-07	6.33e-07		6.33e-07	6.33e-07	0.000335361	6.33e-07	6.33e-07	0.000222113	6.33e-07	6.33e-07	6.33e-07	6.33e-07	6.33e-07
Rpl36	6.33e-07	6.33e-07	6.33e-07	6.33e-07	6.33e-07	6.33e-07	6.33e-07	6.33e-07	6.33e-07	6.33e-07	6.33e-07	6.33e-07	6.33e-07	6.33e-07	6.33e-07	0.00457355	6.33e-07	0.00307508	6.33e-07	6.33e-07	6.33e-07	6.33e-07	6.33e-07		6.33e-07	6.33e-07	6.33e-07	6.33e-07	6.33e-07	6.33e-07	6.33e-07	6.33e-07	6.33e-07	6.33e-07	6.33e-07
Slc25a11	6.33e-07	6.33e-07	6.33e-07	6.33e-07	6.33e-07	6.33e-07	6.33e-07	6.33e-07	6.33e-07	6.33e-07	6.33e-07	6.33e-07	6.33e-07	6.33e-07	6.33e-07	6.33e-07	6.33e-07	0.00037635	6.33e-07	0.000957119	6.33e-07	6.33e-07	0.000188896		6.33e-07	6.33e-07	0.00062011	6.33e-07	6.33e-07	0.000521427	6.33e-07	0.000658556	0.00180485	0.000549534	0.000583423
Gm15501	6.33e-07	6.33e-07	6.33e-07	6.33e-07	6.33e-07	6.33e-07	6.33e-07	6.33e-07	6.33e-07	6.33e-07	6.33e-07	6.33e-07	6.33e-07	0.000513613	6.33e-07	6.33e-07	6.33e-07	0.000317588	6.33e-07	6.33e-07	6.33e-07	6.33e-07	6.33e-07		6.33e-07	6.33e-07	6.33e-07	6.33e-07	6.33e-07	6.33e-07	6.33e-07	6.33e-07	6.33e-07	6.33e-07	6.33e-07
Rps8	6.33e-07	6.33e-07	6.33e-07	6.33e-07	6.33e-07	6.33e-07	6.33e-07	6.33e-07	6.33e-07	6.33e-07	6.33e-07	6.33e-07	6.33e-07	0.000513613	6.33e-07	6.33e-07	6.33e-07	0.000317588	6.33e-07	6.33e-07	6.33e-07	6.33e-07	6.33e-07		6.33e-07	6.33e-07	6.33e-07	6.33e-07	6.33e-07	6.33e-07	6.33e-07	6.33e-07	6.33e-07	6.33e-07	6.33e-07
1700003H04Rik	6.33e-07	6.33e-07	6.33e-07	6.33e-07	6.33e-07	6.33e-07	6.33e-07	6.33e-07	6.33e-07	6.33e-07	6.33e-07	6.33e-07	6.33e-07	6.33e-07	6.33e-07	6.33e-07	6.33e-07	6.33e-07	6.33e-07	0.0104464	6.33e-07	0.0057095	6.33e-07		6.33e-07	6.33e-07	6.33e-07	0.0135007	6.33e-07	6.33e-07	0.0720676	0.0164932	0.0112879	0.0694081	6.33e-07
Rpl27a	6.33e-07	6.33e-07	6.33e-07	6.33e-07	6.33e-07	6.33e-07	6.33e-07	6.33e-07	6.33e-07	6.33e-07	6.33e-07	6.33e-07	6.33e-07	6.33e-07	6.33e-07	6.33e-07	0.00233453	6.33e-07	6.33e-07	0.00490068	6.33e-07	6.33e-07	6.33e-07		6.33e-07	6.33e-07	6.33e-07	6.33e-07	6.33e-07	6.33e-07	6.33e-07	6.33e-07	6.33e-07	6.33e-07	6.33e-07
Actg2	6.33e-07	6.33e-07	0.00113873	0.00213399	0.000770767	6.33e-07	6.33e-07	6.33e-07	6.33e-07	6.33e-07	6.33e-07	6.33e-07	6.33e-07	6.33e-07	6.33e-07	6.33e-07	6.33e-07	6.33e-07	6.33e-07	6.33e-07	6.33e-07	6.33e-07	6.33e-07		6.33e-07	6.33e-07	6.33e-07	6.33e-07	0.0017438	6.33e-07	0.0198316	6.33e-07	6.33e-07	6.33e-07	6.33e-07
Hpx	6.33e-07	6.33e-07	6.33e-07	6.33e-07	6.33e-07	6.33e-07	6.33e-07	0.00103702	6.33e-07	0.00174901	0.00119127	0.000924091	6.33e-07	6.33e-07	6.33e-07	6.33e-07	6.33e-07	6.33e-07	6.33e-07	6.33e-07	6.33e-07	6.33e-07	6.33e-07		6.33e-07	6.33e-07	6.33e-07	6.33e-07	6.33e-07	6.33e-07	6.33e-07	6.33e-07	6.33e-07	6.33e-07	6.33e-07
Ogdh	6.33e-07	6.33e-07	6.33e-07	6.33e-07	6.33e-07	6.33e-07	6.33e-07	6.33e-07	6.51362e-05	6.33e-07	0.000173633	6.33e-07	6.33e-07	6.33e-07	6.33e-07	6.33e-07	6.33e-07	6.33e-07	6.33e-07	6.33e-07	6.33e-07	6.33e-07	6.33e-07		6.33e-07	6.33e-07	6.33e-07	6.33e-07	6.33e-07	6.33e-07	6.33e-07	6.33e-07	6.33e-07	6.33e-07	6.33e-07
Hspd1	6.33e-07	6.33e-07	6.33e-07	6.33e-07	6.33e-07	6.33e-07	6.33e-07	6.33e-07	0.000504527	0.00029364	0.000297726	0.00106888	6.33e-07	6.33e-07	6.33e-07	6.33e-07	6.33e-07	6.33e-07	6.33e-07	6.33e-07	6.33e-07	6.33e-07	6.33e-07		6.33e-07	6.33e-07	0.000316345	6.33e-07	6.33e-07	6.33e-07	6.33e-07	6.33e-07	6.33e-07	6.33e-07	6.33e-07
Krt6a	6.33e-07	0.0108799	6.33e-07	0.0231873	6.33e-07	0.0212652	0.0435839	6.33e-07	6.33e-07	6.33e-07	6.33e-07	6.33e-07	6.33e-07	6.33e-07	6.33e-07	6.33e-07	6.33e-07	6.33e-07	6.33e-07	0.0179616	6.33e-07	6.33e-07	6.33e-07		0.00531503	0.0152072	0.0102103	0.00383936	6.33e-07	0.013366	6.33e-07	6.33e-07	0.0297287	6.33e-07	6.33e-07
Col6a2	6.33e-07	6.33e-07	6.33e-07	6.33e-07	6.33e-07	9.38614e-05	6.33e-07	6.33e-07	6.33e-07	0.00010612	6.33e-07	6.33e-07	6.33e-07	6.33e-07	6.33e-07	6.33e-07	6.33e-07	6.33e-07	6.33e-07	6.33e-07	6.33e-07	6.33e-07	6.33e-07		6.33e-07	6.33e-07	6.33e-07	6.33e-07	6.33e-07	6.33e-07	0.000638656	6.33e-07	6.33e-07	0.00195985	6.33e-07
Immt	6.33e-07	6.33e-07	6.33e-07	6.33e-07	6.33e-07	6.33e-07	6.33e-07	6.33e-07	6.33e-07	6.33e-07	6.33e-07	6.33e-07	0.000651208	9.42995e-05	6.33e-07	6.33e-07	0.000283456	6.33e-07	6.33e-07	6.33e-07	6.33e-07	6.33e-07	6.33e-07		6.33e-07	6.33e-07	6.33e-07	6.33e-07	6.33e-07	6.33e-07	6.33e-07	6.33e-07	6.33e-07	6.33e-07	6.33e-07
Ywhaz	6.33e-07	6.33e-07	6.33e-07	6.33e-07	6.33e-07	6.33e-07	6.33e-07	6.33e-07	6.33e-07	9.88277e-05	6.33e-07	6.33e-07	6.33e-07	6.33e-07	6.33e-07	6.33e-07	0.000734035	6.33e-07	0.000520841	6.33e-07	6.33e-07	6.33e-07	6.33e-07		6.33e-07	6.33e-07	0.00134996	6.33e-07	0.000218644	6.33e-07	6.33e-07	6.33e-07	0.000300491	5.82429e-05	6.33e-07
Map3k7	6.33e-07	6.33e-07	6.33e-07	6.33e-07	6.33e-07	6.33e-07	6.33e-07	6.33e-07	6.33e-07	6.33e-07	6.33e-07	6.33e-07	6.33e-07	0.0131996	6.33e-07	6.33e-07	6.33e-07	6.33e-07	6.33e-07	6.33e-07	6.33e-07	0.0589981	6.33e-07		6.33e-07	6.33e-07	6.33e-07	6.33e-07	6.33e-07	6.33e-07	0.0348036	6.33e-07	0.0255485	0.031223	0.010216
Krt17	6.33e-07	0.0322053	6.33e-07	0.0280032	0.0530317	6.33e-07	6.33e-07	6.33e-07	6.33e-07	6.33e-07	6.33e-07	6.33e-07	0.0771823	6.33e-07	6.33e-07	6.33e-07	6.33e-07	0.076233	0.328232	6.33e-07	6.33e-07	6.33e-07	6.33e-07		6.33e-07	6.33e-07	6.33e-07	6.33e-07	6.33e-07	0.0173237	6.33e-07	6.33e-07	6.33e-07	0.114583	6.33e-07
Mug1	6.33e-07	6.33e-07	6.33e-07	6.33e-07	6.33e-07	6.33e-07	6.33e-07	6.33e-07	6.33e-07	8.31698e-05	0.000172018	6.33e-07	6.33e-07	6.33e-07	6.33e-07	6.33e-07	6.33e-07	6.33e-07	6.33e-07	6.33e-07	6.33e-07	6.33e-07	6.33e-07		6.33e-07	6.33e-07	6.33e-07	6.33e-07	6.33e-07	6.33e-07	6.33e-07	6.33e-07	6.33e-07	6.33e-07	6.33e-07
Hp	6.33e-07	6.33e-07	6.33e-07	6.33e-07	6.33e-07	6.33e-07	6.33e-07	6.33e-07	0.00266186	0.0110565	0.00914921	0.00332535	6.33e-07	6.33e-07	6.33e-07	6.33e-07	6.33e-07	6.33e-07	6.33e-07	6.33e-07	6.33e-07	6.33e-07	6.33e-07		6.33e-07	6.33e-07	6.33e-07	6.33e-07	6.33e-07	6.33e-07	6.33e-07	6.33e-07	6.33e-07	6.33e-07	6.33e-07
Atp5o	6.33e-07	6.33e-07	6.33e-07	0.000431018	6.33e-07	6.33e-07	6.33e-07	6.33e-07	0.00204039	6.33e-07	0.004009	0.00364725	0.00797061	0.00908228	0.00662839	6.33e-07	0.00150008	0.00288634	6.33e-07	6.33e-07	6.33e-07	0.00270947	6.33e-07		0.000838976	0.00189785	0.00597976	0.00459866	6.33e-07	0.00187252	6.33e-07	0.00362954	0.00945133	6.33e-07	0.00242044
Trf	6.33e-07	6.33e-07	6.33e-07	6.33e-07	6.33e-07	6.33e-07	6.33e-07	0.00102634	0.00125118	0.00963948	0.00307411	0.00329162	6.33e-07	6.33e-07	6.33e-07	6.33e-07	6.33e-07	6.33e-07	6.33e-07	6.33e-07	6.33e-07	6.33e-07	6.33e-07		6.33e-07	6.33e-07	6.33e-07	6.33e-07	6.33e-07	6.33e-07	6.33e-07	6.33e-07	6.33e-07	6.33e-07	6.33e-07
Mybpc2	0.000136935	0.000150701	0.000788793	0.000213014	6.33e-07	6.33e-07	7.736e-05	0.0098009	0.0164459	0.0205146	0.073247	0.0449771	0.0289283	0.0318547	0.0301562	0.0102402	0.00598644	0.00865651	0.013881	0.02529	0.0162519	0.0506739	0.0232457		0.0111821	0.00955292	0.0155297	0.0146276	0.0114384	0.00686923	0.00601448	0.0328299	0.0430385	0.0125772	0.00892251
Tpm3	6.33e-07	6.33e-07	6.33e-07	6.33e-07	6.33e-07	6.33e-07	6.33e-07	6.33e-07	0.0248226	0.0128507	0.0289236	0.0165077	6.33e-07	6.33e-07	6.33e-07	6.33e-07	6.33e-07	6.33e-07	6.33e-07	6.33e-07	6.33e-07	6.33e-07	6.33e-07		6.33e-07	6.33e-07	0.00522887	6.33e-07	6.33e-07	6.33e-07	6.33e-07	6.33e-07	6.33e-07	6.33e-07	6.33e-07
C4a	6.33e-07	6.33e-07	6.33e-07	6.33e-07	6.33e-07	0.000361666	0.000302514	6.33e-07	0.000180379	6.33e-07	0.000347623	6.33e-07	6.33e-07	6.33e-07	6.33e-07	6.33e-07	6.33e-07	6.33e-07	6.33e-07	0.000113526	6.33e-07	6.33e-07	6.33e-07		6.33e-07	6.33e-07	6.33e-07	6.33e-07	6.33e-07	6.33e-07	6.33e-07	6.33e-07	6.33e-07	6.33e-07	6.33e-07
Serpina1a	6.33e-07	6.33e-07	6.33e-07	6.33e-07	6.33e-07	6.33e-07	6.33e-07	0.000173981	7.35304e-05	0.00130752	0.000494718	0.000226031	6.33e-07	6.33e-07	6.33e-07	6.33e-07	6.33e-07	6.33e-07	6.33e-07	6.33e-07	6.33e-07	6.33e-07	6.33e-07		6.33e-07	6.33e-07	6.33e-07	6.33e-07	6.33e-07	6.33e-07	6.33e-07	6.33e-07	6.33e-07	6.33e-07	6.33e-07
Serpina1c	6.33e-07	6.33e-07	6.33e-07	6.33e-07	6.33e-07	6.33e-07	6.33e-07	0.000169632	7.16922e-05	0.00127484	0.00048235	0.00022038	6.33e-07	6.33e-07	6.33e-07	6.33e-07	6.33e-07	6.33e-07	6.33e-07	6.33e-07	6.33e-07	6.33e-07	6.33e-07		6.33e-07	6.33e-07	6.33e-07	6.33e-07	6.33e-07	6.33e-07	6.33e-07	6.33e-07	0.00730535	6.33e-07	6.33e-07
Mybph	6.33e-07	6.33e-07	6.33e-07	6.33e-07	6.33e-07	6.33e-07	6.33e-07	0.00062282	0.000657672	6.33e-07	0.00488042	0.00134123	6.33e-07	6.33e-07	6.33e-07	6.33e-07	6.33e-07	6.33e-07	6.33e-07	6.33e-07	6.33e-07	6.33e-07	6.33e-07		6.33e-07	6.33e-07	6.33e-07	6.33e-07	0.00142615	6.33e-07	6.33e-07	6.33e-07	0.000990303	0.000536278	6.33e-07
Myh3	0.00181466	0.00234978	6.33e-07	6.33e-07	0.000957248	6.33e-07	6.33e-07	0.00400766	0.0060783	0.00241998	0.0363952	0.0154047	0.00302941	0.00310633	0.466397	6.33e-07	6.33e-07	0.0947267	0.00127673	0.00317712	0.00159737	0.00649933	0.00250176		6.33e-07	0.110249	6.33e-07	0.268224	6.33e-07	6.33e-07	6.33e-07	0.00328789	0.0581441	6.33e-07	0.00584624
Ywhae	6.33e-07	6.33e-07	6.33e-07	6.33e-07	6.33e-07	6.33e-07	6.33e-07	6.33e-07	6.33e-07	7.55741e-05	6.33e-07	6.33e-07	6.33e-07	0.00110112	6.33e-07	0.000495336	6.33e-07	6.33e-07	0.00039829	6.33e-07	6.33e-07	0.00185006	6.33e-07		6.33e-07	6.33e-07	6.33e-07	6.33e-07	6.33e-07	6.33e-07	6.33e-07	6.33e-07	0.000229787	4.45387e-05	0.00065991
Atp5b	6.33e-07	6.33e-07	6.33e-07	6.33e-07	6.33e-07	6.33e-07	6.33e-07	6.33e-07	0.0162124	0.00538495	0.0298899	0.018713	0.00117195	0.000839459	0.00106219	0.000699454	6.33e-07	6.33e-07	6.33e-07	0.00108541	6.33e-07	0.000927123	0.000240461		0.00164581	0.00311064	0.0621993	0.00671574	0.00237549	0.0052882	6.33e-07	0.00721344	0.0123037	0.00113363	0.00421684
Mdh2	6.33e-07	6.33e-07	6.33e-07	0.000376721	6.33e-07	6.33e-07	6.33e-07	6.33e-07	0.0161464	0.00574075	0.0178271	0.00999771	6.33e-07	6.33e-07	6.33e-07	6.33e-07	6.33e-07	6.33e-07	6.33e-07	6.33e-07	0.000355112	0.00134017	6.33e-07		0.0013167	0.00137008	0.0357982	6.33e-07	6.33e-07	0.0126737	6.33e-07	0.00398296	0.00647751	0.000331429	6.33e-07
Tuba1b	6.33e-07	6.33e-07	6.33e-07	5.60786e-05	7.41101e-05	6.33e-07	0.000103904	6.33e-07	6.10177e-05	6.33e-07	6.33e-07	6.33e-07	0.000255637	0.000138131	0.000189093	0.000203793	0.000186745	0.000206715	1.93905e-05	6.33e-07	6.33e-07	6.33e-07	6.33e-07		0.000102326	0.000227075	0.000336423	6.33e-07	6.33e-07	0.000250193	6.33e-07	6.33e-07	6.33e-07	6.33e-07	0.000116733
Tuba1c	6.33e-07	6.33e-07	6.33e-07	5.60786e-05	7.41101e-05	6.33e-07	0.000103904	6.33e-07	6.10177e-05	6.33e-07	6.33e-07	6.33e-07	0.000255637	0.000138131	0.000189093	0.000203793	0.000186745	0.000206715	1.93905e-05	6.33e-07	6.33e-07	6.33e-07	6.33e-07		0.000102326	0.000227075	0.000336423	6.33e-07	6.33e-07	0.000250193	6.33e-07	6.33e-07	6.33e-07	6.33e-07	0.000116733
Aadat	6.33e-07	6.33e-07	6.33e-07	6.33e-07	6.33e-07	6.33e-07	6.33e-07	6.33e-07	6.33e-07	6.33e-07	6.33e-07	6.33e-07	6.33e-07	6.33e-07	6.33e-07	6.33e-07	6.33e-07	6.33e-07	6.33e-07	6.33e-07	0.0213234	0.00184332	6.33e-07		6.33e-07	6.33e-07	6.33e-07	6.33e-07	6.33e-07	6.33e-07	6.33e-07	6.33e-07	6.33e-07	6.33e-07	6.33e-07
Krt15	6.33e-07	0.0356781	6.33e-07	6.33e-07	0.0575505	6.33e-07	0.00027827	0.00564251	0.00526664	6.33e-07	6.33e-07	6.33e-07	6.33e-07	6.33e-07	6.33e-07	6.33e-07	6.33e-07	0.101164	0.365413	6.33e-07	6.33e-07	6.33e-07	6.33e-07		6.33e-07	6.33e-07	6.33e-07	6.33e-07	6.33e-07	6.33e-07	6.33e-07	0.0112396	6.33e-07	6.33e-07	6.33e-07
Krt75	6.33e-07	0.0102205	6.33e-07	6.33e-07	0.0872028	0.0199764	0.0408192	6.33e-07	6.33e-07	6.33e-07	0.0627698	6.33e-07	6.33e-07	6.33e-07	6.33e-07	6.33e-07	0.00621184	6.33e-07	6.33e-07	6.33e-07	6.33e-07	6.33e-07	0.0114913		6.33e-07	6.33e-07	6.33e-07	6.33e-07	6.33e-07	6.33e-07	0.106474	6.33e-07	6.33e-07	0.145451	6.33e-07
Tpm1	6.33e-07	6.33e-07	6.33e-07	6.33e-07	6.33e-07	6.33e-07	6.33e-07	0.00479708	0.197578	0.0583306	0.147247	0.104003	6.33e-07	6.33e-07	6.33e-07	6.33e-07	6.33e-07	6.33e-07	6.33e-07	0.00179528	0.000965889	0.00520985	6.33e-07		6.33e-07	6.33e-07	0.014142	0.00734907	6.33e-07	6.33e-07	6.33e-07	0.0149841	0.00658123	6.33e-07	6.33e-07
Eno1	6.33e-07	6.33e-07	6.33e-07	6.33e-07	0.00014871	6.33e-07	6.33e-07	6.33e-07	0.00532324	0.00812559	0.00876966	0.0103527	6.33e-07	6.33e-07	6.33e-07	6.33e-07	6.33e-07	6.33e-07	6.33e-07	6.33e-07	6.33e-07	6.33e-07	0.00222908		6.33e-07	6.33e-07	0.000612945	6.33e-07	6.33e-07	6.33e-07	6.33e-07	6.33e-07	6.33e-07	6.33e-07	6.33e-07
Krt79	0.00127861	0.00710251	0.00479422	0.0139693	0.0179761	0.016972	0.0103219	0.00366804	0.0627203	0.0295769	0.0163301	0.054668	0.00942877	0.0115783	0.0261825	0.0539956	0.0193489	0.0434218	0.148265	0.0124614	0.0545641	0.0155131	0.0305914		0.0156511	0.0109077	0.0370749	0.00667298	0.0299996	0.0191549	0.0450667	0.0196141	0.0276001	0.0506089	0.0480761
Eno1b	6.33e-07	6.33e-07	6.33e-07	6.33e-07	0.00014871	6.33e-07	6.33e-07	6.33e-07	0.00532324	0.00812559	0.00876966	0.0103527	6.33e-07	6.33e-07	6.33e-07	6.33e-07	6.33e-07	6.33e-07	6.33e-07	6.33e-07	6.33e-07	6.33e-07	0.00222908		6.33e-07	6.33e-07	0.000612945	6.33e-07	6.33e-07	6.33e-07	6.33e-07	6.33e-07	6.33e-07	6.33e-07	6.33e-07
Hsp90b1	6.33e-07	6.33e-07	6.33e-07	6.33e-07	6.33e-07	6.33e-07	6.33e-07	6.33e-07	6.33e-07	6.33e-07	0.000158841	6.33e-07	0.000210057	0.000263755	0.000255927	6.33e-07	6.33e-07	6.33e-07	6.33e-07	6.33e-07	6.33e-07	6.33e-07	6.33e-07		0.000147055	0.000170096	6.33e-07	6.33e-07	6.33e-07	6.33e-07	6.33e-07	6.33e-07	6.33e-07	6.33e-07	6.33e-07
Asph	6.33e-07	6.33e-07	6.33e-07	6.33e-07	6.33e-07	6.33e-07	6.33e-07	6.33e-07	0.000203977	6.33e-07	0.000539645	6.33e-07	6.33e-07	6.33e-07	6.33e-07	6.33e-07	0.00135775	0.00158929	6.33e-07	6.33e-07	6.33e-07	6.33e-07	6.33e-07		6.33e-07	6.33e-07	6.33e-07	0.000562915	0.000508498	6.33e-07	6.33e-07	0.00433798	0.00251796	6.33e-07	6.33e-07
Pkm	0.000535326	6.33e-07	6.33e-07	0.00103442	6.33e-07	6.33e-07	6.33e-07	0.00169096	0.0196846	0.00892553	0.0337565	0.0185078	0.00477863	0.000531523	0.000899106	0.00137523	0.000389272	0.000780232	6.33e-07	0.00111684	6.33e-07	0.00601279	0.00100751		0.00453584	0.00162697	0.0555225	0.00768233	0.00153875	0.0140941	6.33e-07	0.0163241	0.0242164	0.00133093	0.00146822
Eef1a2	6.33e-07	6.33e-07	0.00221508	6.33e-07	6.33e-07	6.33e-07	0.000372669	0.000638133	0.00219064	0.00382881	0.0162585	0.00480303	6.33e-07	6.33e-07	0.00209952	6.33e-07	0.000303496	0.000356016	6.33e-07	6.33e-07	6.33e-07	0.00517031	6.33e-07		6.33e-07	6.33e-07	0.00832665	0.00452013	6.33e-07	0.0041727	6.33e-07	6.33e-07	0.00636996	0.00210559	0.00354983
Cckar	6.33e-07	6.33e-07	6.33e-07	6.33e-07	6.33e-07	6.33e-07	6.33e-07	6.33e-07	6.33e-07	6.33e-07	6.33e-07	6.33e-07	6.33e-07	0.000622086	6.33e-07	6.33e-07	0.0292662	6.33e-07	6.33e-07	6.33e-07	6.33e-07	6.33e-07	6.33e-07		6.33e-07	6.33e-07	6.33e-07	0.000203066	6.33e-07	6.33e-07	6.33e-07	6.33e-07	6.33e-07	6.33e-07	6.33e-07
Acta1	0.00331594	0.210532	0.00108451	0.00203237	0.000734064	0.00137752	6.33e-07	0.0559586	0.378204	0.364414	1.28143	0.620068	0.0570482	0.0423921	0.031784	0.00768597	0.00743283	0.00489298	0.0189383	0.101058	0.0868342	0.389303	0.111343		0.0174392	0.00865898	0.0724494	0.128743	0.00166076	0.0202159	0.0188872	0.686077	0.566304	0.621703	0.142586
Cp	6.33e-07	6.33e-07	6.33e-07	6.33e-07	6.33e-07	6.33e-07	6.33e-07	0.000169911	6.33e-07	0.0012756	0.00111501	0.000198499	6.33e-07	6.33e-07	6.33e-07	6.33e-07	6.33e-07	6.33e-07	6.33e-07	6.33e-07	6.33e-07	6.33e-07	6.33e-07		6.33e-07	6.33e-07	6.33e-07	6.33e-07	6.33e-07	6.33e-07	6.33e-07	6.33e-07	6.33e-07	6.33e-07	6.33e-07
Als2cr12	6.33e-07	6.33e-07	6.33e-07	6.33e-07	6.33e-07	6.33e-07	6.33e-07	6.33e-07	6.33e-07	6.33e-07	6.33e-07	6.33e-07	6.33e-07	6.33e-07	6.33e-07	6.33e-07	6.33e-07	6.33e-07	6.33e-07	6.33e-07	6.33e-07	0.000910631	6.33e-07		6.33e-07	6.33e-07	6.33e-07	6.33e-07	6.33e-07	6.33e-07	6.33e-07	0.000637929	6.33e-07	6.33e-07	6.33e-07
D1Pas1	6.33e-07	6.33e-07	6.33e-07	6.33e-07	6.33e-07	6.33e-07	6.33e-07	6.33e-07	6.33e-07	6.33e-07	6.33e-07	6.33e-07	6.33e-07	6.33e-07	6.33e-07	6.33e-07	6.33e-07	6.33e-07	6.33e-07	6.33e-07	5.67073e-05	6.33e-07	6.33e-07		6.33e-07	6.33e-07	6.33e-07	6.33e-07	6.33e-07	6.33e-07	6.33e-07	6.33e-07	6.33e-07	6.4852e-05	6.33e-07
Ampd3	6.33e-07	6.33e-07	6.33e-07	6.33e-07	6.33e-07	6.33e-07	6.33e-07	6.33e-07	6.33e-07	6.33e-07	6.33e-07	6.33e-07	6.33e-07	6.33e-07	6.33e-07	6.33e-07	6.33e-07	0.000133267	6.33e-07	6.33e-07	6.33e-07	6.33e-07	6.33e-07		6.33e-07	6.33e-07	6.33e-07	6.33e-07	0.000104646	6.33e-07	6.33e-07	6.33e-07	6.33e-07	6.33e-07	6.33e-07
Camk2b	6.33e-07	6.33e-07	6.33e-07	6.33e-07	6.33e-07	6.33e-07	6.33e-07	6.33e-07	6.33e-07	6.33e-07	6.33e-07	6.33e-07	6.33e-07	6.33e-07	6.33e-07	6.33e-07	6.33e-07	6.33e-07	6.33e-07	6.33e-07	0.00101181	6.33e-07	6.33e-07		6.33e-07	6.33e-07	6.33e-07	6.33e-07	6.33e-07	6.33e-07	6.33e-07	6.33e-07	6.33e-07	0.000349625	6.33e-07
Ddx3x	6.33e-07	6.33e-07	6.33e-07	6.33e-07	6.33e-07	6.33e-07	6.33e-07	6.33e-07	6.33e-07	6.33e-07	6.33e-07	6.33e-07	6.33e-07	6.33e-07	6.33e-07	6.33e-07	6.33e-07	6.33e-07	6.33e-07	6.33e-07	5.67073e-05	6.33e-07	6.33e-07		6.33e-07	6.33e-07	6.33e-07	6.33e-07	6.33e-07	6.33e-07	6.33e-07	6.33e-07	6.33e-07	6.4852e-05	6.33e-07
Fhl3	6.33e-07	6.33e-07	6.33e-07	6.33e-07	6.33e-07	6.33e-07	6.33e-07	6.33e-07	6.33e-07	6.33e-07	6.33e-07	6.33e-07	6.33e-07	6.33e-07	6.33e-07	6.33e-07	0.000662546	6.33e-07	6.33e-07	6.33e-07	6.33e-07	6.33e-07	6.33e-07		6.33e-07	6.33e-07	6.33e-07	6.33e-07	0.000667823	6.33e-07	6.33e-07	6.33e-07	6.33e-07	6.33e-07	6.33e-07
Hspa5	6.33e-07	6.33e-07	6.33e-07	6.33e-07	6.33e-07	6.33e-07	6.33e-07	6.33e-07	6.33e-07	6.33e-07	6.33e-07	6.33e-07	6.33e-07	6.33e-07	0.0157622	6.33e-07	6.33e-07	6.33e-07	6.33e-07	6.33e-07	6.33e-07	6.33e-07	6.33e-07		6.33e-07	6.33e-07	6.33e-07	6.33e-07	6.33e-07	6.33e-07	6.33e-07	6.33e-07	6.33e-07	6.33e-07	6.33e-07
Prpf4b	6.33e-07	6.33e-07	6.33e-07	6.33e-07	6.33e-07	6.33e-07	6.33e-07	6.33e-07	6.33e-07	6.33e-07	6.33e-07	6.33e-07	6.33e-07	6.33e-07	0.00246392	6.33e-07	6.33e-07	6.33e-07	6.33e-07	6.33e-07	6.33e-07	6.33e-07	6.33e-07		6.33e-07	6.33e-07	0.0049301	6.33e-07	0.00137796	0.00195087	6.33e-07	0.00314303	6.33e-07	6.33e-07	6.33e-07
Rpl6	6.33e-07	6.33e-07	6.33e-07	6.33e-07	6.33e-07	6.33e-07	6.33e-07	6.33e-07	6.33e-07	6.33e-07	6.33e-07	6.33e-07	6.33e-07	6.33e-07	6.33e-07	6.33e-07	0.00103827	6.33e-07	6.33e-07	6.33e-07	6.33e-07	6.33e-07	6.33e-07		6.33e-07	6.33e-07	6.33e-07	6.33e-07	6.33e-07	6.33e-07	6.33e-07	6.33e-07	6.33e-07	6.33e-07	6.33e-07
Ppp1r9b	6.33e-07	6.33e-07	6.33e-07	6.33e-07	6.33e-07	6.33e-07	6.33e-07	6.33e-07	6.33e-07	6.33e-07	6.33e-07	6.33e-07	6.33e-07	6.33e-07	0.00245326	6.33e-07	6.33e-07	6.33e-07	6.33e-07	6.33e-07	6.33e-07	6.33e-07	6.33e-07		6.33e-07	6.33e-07	0.00490875	6.33e-07	0.00137199	0.00194242	6.33e-07	0.00312942	6.33e-07	6.33e-07	6.33e-07
Psmd2	6.33e-07	6.33e-07	6.33e-07	6.33e-07	6.33e-07	6.33e-07	6.33e-07	6.33e-07	6.33e-07	6.33e-07	6.33e-07	6.33e-07	0.00576165	6.33e-07	6.33e-07	6.33e-07	6.33e-07	6.33e-07	6.33e-07	6.33e-07	6.33e-07	6.33e-07	6.33e-07		6.33e-07	6.33e-07	6.33e-07	6.33e-07	6.33e-07	6.33e-07	6.33e-07	6.33e-07	6.33e-07	6.33e-07	6.33e-07
Psmd3	6.33e-07	6.33e-07	6.33e-07	6.33e-07	6.33e-07	6.33e-07	6.33e-07	6.33e-07	6.33e-07	6.33e-07	6.33e-07	6.33e-07	6.96284e-06	6.33e-07	6.33e-07	6.33e-07	6.33e-07	6.33e-07	6.33e-07	6.33e-07	6.33e-07	6.33e-07	6.33e-07		6.75295e-06	6.33e-07	6.33e-07	6.33e-07	6.33e-07	6.33e-07	6.33e-07	6.33e-07	6.33e-07	6.33e-07	6.33e-07
Tubb3	6.33e-07	6.33e-07	6.33e-07	6.33e-07	6.33e-07	6.33e-07	6.33e-07	6.33e-07	6.33e-07	6.33e-07	6.33e-07	6.33e-07	6.33e-07	6.33e-07	6.33e-07	6.33e-07	6.33e-07	6.33e-07	6.33e-07	6.33e-07	0.000177288	6.33e-07	6.33e-07		6.33e-07	6.33e-07	6.33e-07	6.33e-07	6.33e-07	6.33e-07	6.33e-07	6.33e-07	6.33e-07	6.33e-07	6.33e-07
Uroc1	6.33e-07	6.33e-07	6.33e-07	6.33e-07	6.33e-07	6.33e-07	6.33e-07	6.33e-07	6.33e-07	6.33e-07	6.33e-07	6.33e-07	6.33e-07	6.33e-07	6.33e-07	6.33e-07	6.33e-07	6.33e-07	6.33e-07	6.33e-07	6.33e-07	6.33e-07	0.000265463		6.33e-07	6.33e-07	6.33e-07	6.33e-07	6.33e-07	6.33e-07	6.33e-07	6.33e-07	6.33e-07	6.33e-07	6.33e-07
Ddx3y	6.33e-07	6.33e-07	6.33e-07	6.33e-07	6.33e-07	6.33e-07	6.33e-07	6.33e-07	6.33e-07	6.33e-07	6.33e-07	6.33e-07	6.33e-07	6.33e-07	6.33e-07	6.33e-07	6.33e-07	6.33e-07	6.33e-07	6.33e-07	5.89531e-05	6.33e-07	6.33e-07		6.33e-07	6.33e-07	6.33e-07	6.33e-07	6.33e-07	6.33e-07	6.33e-07	6.33e-07	6.33e-07	6.74204e-05	6.33e-07
Rpl17	6.33e-07	6.33e-07	6.33e-07	6.33e-07	6.33e-07	6.33e-07	6.33e-07	6.33e-07	6.33e-07	6.33e-07	6.33e-07	6.33e-07	6.33e-07	6.33e-07	0.00083409	6.33e-07	6.33e-07	6.33e-07	6.33e-07	6.33e-07	6.33e-07	6.33e-07	6.33e-07		6.33e-07	6.33e-07	6.33e-07	6.33e-07	6.33e-07	6.33e-07	6.33e-07	6.33e-07	6.33e-07	6.33e-07	6.33e-07
Tubb1	6.33e-07	6.33e-07	6.33e-07	6.33e-07	6.33e-07	6.33e-07	6.33e-07	6.33e-07	6.33e-07	6.33e-07	6.33e-07	6.33e-07	6.33e-07	6.33e-07	6.33e-07	6.33e-07	6.33e-07	6.33e-07	6.33e-07	6.33e-07	0.000169579	6.33e-07	6.33e-07		6.33e-07	6.33e-07	6.33e-07	6.33e-07	6.33e-07	6.33e-07	6.33e-07	6.33e-07	6.33e-07	6.33e-07	6.33e-07
Prrg1	6.33e-07	6.33e-07	6.33e-07	6.33e-07	6.33e-07	6.33e-07	6.33e-07	6.33e-07	6.33e-07	6.33e-07	6.33e-07	6.33e-07	6.33e-07	6.33e-07	6.33e-07	6.33e-07	0.0135617	6.33e-07	6.33e-07	6.33e-07	6.33e-07	6.33e-07	6.33e-07		6.33e-07	6.33e-07	6.33e-07	6.33e-07	6.33e-07	6.33e-07	6.33e-07	6.33e-07	6.33e-07	6.33e-07	6.33e-07
Rps23	6.33e-07	6.33e-07	6.33e-07	6.33e-07	6.33e-07	6.33e-07	6.33e-07	6.33e-07	6.33e-07	6.33e-07	6.33e-07	6.33e-07	6.33e-07	6.33e-07	0.00245086	6.33e-07	6.33e-07	6.33e-07	6.33e-07	6.33e-07	6.33e-07	6.33e-07	6.33e-07		6.33e-07	6.33e-07	6.33e-07	6.33e-07	6.33e-07	6.33e-07	6.33e-07	6.33e-07	6.33e-07	6.33e-07	6.33e-07
Rpl11	6.33e-07	6.33e-07	6.33e-07	6.33e-07	6.33e-07	6.33e-07	6.33e-07	6.33e-07	6.33e-07	6.33e-07	6.33e-07	6.33e-07	6.33e-07	6.33e-07	6.33e-07	6.33e-07	6.33e-07	6.33e-07	6.33e-07	0.00266111	6.33e-07	6.33e-07	6.33e-07		6.33e-07	6.33e-07	6.33e-07	6.33e-07	6.33e-07	6.33e-07	6.33e-07	6.33e-07	0.00098081	6.33e-07	6.33e-07
Tubb6	6.33e-07	6.33e-07	6.33e-07	6.33e-07	6.33e-07	6.33e-07	6.33e-07	6.33e-07	6.33e-07	6.33e-07	6.33e-07	6.33e-07	6.33e-07	6.33e-07	6.33e-07	6.33e-07	6.33e-07	6.33e-07	6.33e-07	6.33e-07	0.000177288	6.33e-07	6.33e-07		6.33e-07	6.33e-07	6.33e-07	6.33e-07	6.33e-07	6.33e-07	6.33e-07	6.33e-07	6.33e-07	6.33e-07	6.33e-07
Rpl24	6.33e-07	6.33e-07	6.33e-07	6.33e-07	6.33e-07	6.33e-07	6.33e-07	6.33e-07	6.33e-07	6.33e-07	6.33e-07	6.33e-07	6.33e-07	6.33e-07	6.33e-07	6.33e-07	6.33e-07	6.33e-07	6.33e-07	0.00259547	6.33e-07	6.33e-07	6.33e-07		6.33e-07	6.33e-07	6.33e-07	6.33e-07	6.33e-07	6.33e-07	6.33e-07	6.33e-07	6.33e-07	6.33e-07	6.33e-07
Helz	6.33e-07	6.33e-07	6.33e-07	6.33e-07	6.33e-07	6.33e-07	6.33e-07	6.33e-07	6.33e-07	6.33e-07	6.33e-07	6.33e-07	6.33e-07	6.33e-07	6.33e-07	6.33e-07	6.33e-07	0.00156063	6.33e-07	6.33e-07	6.33e-07	6.33e-07	6.33e-07		6.33e-07	6.33e-07	0.00159591	6.33e-07	6.33e-07	6.33e-07	6.33e-07	6.33e-07	6.33e-07	6.33e-07	6.33e-07
Tchh	6.33e-07	6.33e-07	6.33e-07	6.33e-07	6.33e-07	6.33e-07	6.33e-07	6.33e-07	6.33e-07	6.33e-07	6.33e-07	6.33e-07	6.33e-07	6.33e-07	6.33e-07	6.33e-07	6.33e-07	6.33e-07	6.33e-07	6.33e-07	6.33e-07	6.33e-07	0.00533931		6.33e-07	6.33e-07	6.33e-07	6.33e-07	6.33e-07	6.33e-07	6.33e-07	6.33e-07	6.33e-07	6.33e-07	6.33e-07
Hbb-bs	0.000385737	6.33e-07	6.33e-07	0.00100545	0.000510031	6.33e-07	0.00211364	0.00578705	0.0557375	0.0277805	0.0256579	0.0367195	0.00204328	0.00143487	0.0013217	0.00133026	0.000882768	0.00106676	6.33e-07	0.00249629	0.00318003	0.0247316	0.00443866		0.00666202	0.00374298	0.0589103	0.00894595	0.00638034	0.0163558	6.33e-07	0.0761266	0.0262176	0.00346973	0.0144709
Hbb-bt	0.000385737	6.33e-07	6.33e-07	0.00100545	0.000510031	6.33e-07	0.00211364	0.00578705	0.0557375	0.0277805	0.0256579	0.0367195	0.00204328	0.00143487	0.0013217	0.00133026	0.000882768	0.00106676	6.33e-07	0.00249629	0.00318003	0.0247316	0.00443866		0.00666202	0.00374298	0.0589103	0.00894595	0.00638034	0.0163558	6.33e-07	0.0761266	0.0262176	0.00346973	0.0144709
Actb	6.33e-07	6.33e-07	6.33e-07	6.33e-07	6.33e-07	6.33e-07	0.00368288	0.037241	0.126292	0.109261	0.372382	0.194383	6.33e-07	6.33e-07	6.33e-07	6.33e-07	6.33e-07	6.33e-07	6.33e-07	6.33e-07	6.33e-07	6.33e-07	6.33e-07		6.33e-07	6.33e-07	6.33e-07	6.33e-07	0.00166076	6.33e-07	6.33e-07	6.33e-07	6.33e-07	6.33e-07	6.33e-07
Actg1	6.33e-07	6.33e-07	6.33e-07	6.33e-07	6.33e-07	6.33e-07	0.00454944	0.0460036	0.156007	0.134969	0.460001	0.240121	6.33e-07	6.33e-07	6.33e-07	6.33e-07	6.33e-07	6.33e-07	6.33e-07	6.33e-07	6.33e-07	6.33e-07	6.33e-07		6.33e-07	6.33e-07	6.33e-07	6.33e-07	0.00205153	6.33e-07	6.33e-07	6.33e-07	6.33e-07	6.33e-07	6.33e-07
Eno3	0.00249792	0.000565299	0.0012711	0.00337883	0.000136318	0.000523032	0.003221	0.00903106	0.0916774	0.0458173	0.0783639	0.0793359	0.00186649	0.00279773	6.33e-07	0.00125318	6.33e-07	6.33e-07	6.33e-07	0.0151054	0.0123069	0.0248854	0.00204332		0.0212923	0.01395	0.265445	0.00844414	0.00782868	0.0570855	6.33e-07	0.0618891	0.037262	0.00838253	0.00264212
Tnni2	6.33e-07	0.00447532	6.33e-07	6.33e-07	6.33e-07	6.33e-07	6.33e-07	6.33e-07	0.0108472	0.0183829	0.0540976	0.0372621	0.0203538	6.33e-07	0.01491	6.33e-07	6.33e-07	6.33e-07	6.33e-07	6.33e-07	6.33e-07	6.33e-07	6.33e-07		0.00692272	6.33e-07	6.33e-07	0.0250024	0.0107553	6.33e-07	6.33e-07	6.33e-07	6.33e-07	6.33e-07	6.33e-07
Pdlim3	6.33e-07	6.33e-07	6.33e-07	6.33e-07	6.33e-07	6.33e-07	6.33e-07	6.33e-07	0.000211147	6.33e-07	0.000577578	6.33e-07	6.33e-07	6.33e-07	6.33e-07	6.33e-07	6.33e-07	6.33e-07	6.33e-07	6.33e-07	6.33e-07	6.33e-07	6.33e-07		6.33e-07	6.33e-07	6.33e-07	6.33e-07	6.33e-07	6.33e-07	6.33e-07	0.00199449	6.33e-07	6.33e-07	6.33e-07
Hars	6.33e-07	6.33e-07	6.33e-07	6.33e-07	6.33e-07	6.33e-07	6.33e-07	9.19154e-05	6.33e-07	6.33e-07	6.33e-07	6.33e-07	6.33e-07	6.33e-07	6.33e-07	6.33e-07	6.33e-07	6.33e-07	0.00085212	6.33e-07	6.33e-07	6.33e-07	6.33e-07		6.33e-07	6.33e-07	6.33e-07	6.33e-07	6.33e-07	6.33e-07	6.33e-07	6.33e-07	6.33e-07	6.33e-07	6.33e-07
Uqcrc1	6.33e-07	6.33e-07	6.33e-07	6.33e-07	6.33e-07	6.33e-07	6.33e-07	6.33e-07	6.33e-07	6.33e-07	0.00256775	6.33e-07	6.33e-07	6.33e-07	6.33e-07	6.33e-07	6.33e-07	6.33e-07	6.33e-07	6.33e-07	6.33e-07	6.33e-07	6.33e-07		6.33e-07	6.33e-07	0.000594156	6.33e-07	6.33e-07	0.000558917	6.33e-07	6.33e-07	0.00555069	6.33e-07	6.33e-07
Pgk1	6.33e-07	6.33e-07	6.33e-07	6.33e-07	6.33e-07	6.33e-07	6.33e-07	6.33e-07	0.0043524	6.33e-07	0.00605529	0.00629418	0.000723248	6.33e-07	6.33e-07	6.33e-07	0.000214953	6.33e-07	6.33e-07	6.33e-07	6.33e-07	6.33e-07	6.33e-07		6.33e-07	6.33e-07	0.0189686	6.33e-07	6.33e-07	0.00146622	6.33e-07	0.00640005	0.00563144	6.33e-07	6.33e-07
Col6a1	6.33e-07	6.33e-07	6.33e-07	6.33e-07	6.33e-07	6.33e-07	6.33e-07	6.33e-07	6.33e-07	6.33e-07	6.33e-07	6.33e-07	6.33e-07	6.33e-07	6.33e-07	6.33e-07	6.33e-07	6.33e-07	6.33e-07	6.33e-07	6.33e-07	6.33e-07	6.33e-07		6.33e-07	6.33e-07	6.33e-07	6.33e-07	6.33e-07	6.33e-07	6.33e-07	6.33e-07	6.33e-07	0.000715802	6.33e-07
Tuba4a	6.33e-07	6.33e-07	6.33e-07	6.33e-07	6.33e-07	6.33e-07	6.33e-07	6.33e-07	7.23173e-05	6.33e-07	0.00158669	0.0011339	0.000302977	0.00016371	0.00022411	0.000241533	0.000221327	0.000244996	2.29814e-05	6.33e-07	6.33e-07	6.33e-07	6.33e-07		0.000121275	0.000269126	0.000398723	6.33e-07	6.33e-07	0.000296526	6.33e-07	6.33e-07	6.33e-07	6.33e-07	0.00013835
Dclk1	6.33e-07	6.33e-07	0.00165639	6.33e-07	0.0018303	6.33e-07	6.33e-07	6.33e-07	6.33e-07	6.33e-07	6.33e-07	6.33e-07	6.33e-07	6.33e-07	6.33e-07	6.33e-07	6.33e-07	6.33e-07	6.33e-07	6.33e-07	6.33e-07	6.33e-07	6.33e-07		6.33e-07	6.33e-07	6.33e-07	6.33e-07	6.33e-07	6.33e-07	6.33e-07	6.33e-07	6.33e-07	6.33e-07	6.33e-07
Krt13	6.33e-07	6.33e-07	6.33e-07	6.33e-07	6.33e-07	6.33e-07	6.33e-07	6.33e-07	6.33e-07	6.33e-07	6.33e-07	6.33e-07	6.33e-07	6.33e-07	6.33e-07	6.33e-07	6.33e-07	0.0943462	6.33e-07	6.33e-07	6.33e-07	6.33e-07	6.33e-07		6.33e-07	6.33e-07	6.33e-07	6.33e-07	6.33e-07	6.33e-07	6.33e-07	6.33e-07	6.33e-07	6.33e-07	6.33e-07
Trim72	6.33e-07	6.33e-07	6.33e-07	6.33e-07	6.33e-07	6.33e-07	6.33e-07	6.33e-07	6.33e-07	6.33e-07	0.000494609	6.33e-07	6.33e-07	6.33e-07	6.33e-07	6.33e-07	6.33e-07	6.33e-07	6.33e-07	6.33e-07	6.33e-07	6.33e-07	6.33e-07		6.33e-07	6.33e-07	6.33e-07	6.33e-07	6.33e-07	6.33e-07	6.33e-07	6.33e-07	6.33e-07	6.33e-07	6.33e-07
Vdac2	6.33e-07	6.33e-07	6.33e-07	6.33e-07	6.33e-07	6.33e-07	6.33e-07	6.33e-07	6.33e-07	0.000305696	6.33e-07	6.33e-07	6.33e-07	6.33e-07	6.33e-07	6.33e-07	6.33e-07	6.33e-07	6.33e-07	6.33e-07	6.33e-07	0.00169981	6.33e-07		6.33e-07	6.33e-07	6.33e-07	6.33e-07	6.33e-07	6.33e-07	6.33e-07	6.33e-07	0.00407369	0.0018106	6.33e-07
Tuba1a	6.33e-07	6.33e-07	6.33e-07	5.60786e-05	7.41101e-05	6.33e-07	0.000103904	6.33e-07	6.10177e-05	6.33e-07	6.33e-07	6.33e-07	6.33e-07	6.33e-07	6.33e-07	6.33e-07	6.33e-07	6.33e-07	6.33e-07	6.33e-07	6.33e-07	6.33e-07	6.33e-07		6.33e-07	6.33e-07	6.33e-07	6.33e-07	6.33e-07	6.33e-07	6.33e-07	6.33e-07	6.33e-07	6.33e-07	6.33e-07
Car3	6.33e-07	0.000273243	6.33e-07	0.00137301	0.000395997	0.000502411	0.00526424	6.33e-07	0.0278252	0.0151982	0.0383652	0.0272075	0.00668703	0.00618633	0.00366907	0.00565674	0.00443089	0.00288354	6.33e-07	0.00486115	6.33e-07	0.00920611	6.33e-07		0.00941769	0.0156599	0.16421	0.0770535	0.027597	0.0251632	0.00404898	0.112044	0.0254897	0.0164336	0.0332015
Adssl1	6.33e-07	6.33e-07	6.33e-07	6.33e-07	6.33e-07	6.33e-07	6.33e-07	6.33e-07	0.000302097	6.33e-07	0.000304871	0.000240726	6.33e-07	6.33e-07	6.33e-07	6.33e-07	6.33e-07	6.33e-07	6.33e-07	6.33e-07	6.33e-07	6.33e-07	6.33e-07		6.33e-07	0.00011578	0.000525223	6.33e-07	6.33e-07	0.000284443	6.33e-07	6.33e-07	6.33e-07	6.33e-07	6.33e-07
Myh1	0.000333125	0.00250401	6.33e-07	0.135861	6.33e-07	6.33e-07	6.33e-07	0.00422168	0.0138238	0.00541561	0.113993	0.0456789	0.0070172	0.00503398	0.0073583	0.000170067	0.000211022	6.33e-07	0.00159509	0.00918289	6.33e-07	0.0162732	0.00940912		0.000269674	6.33e-07	6.33e-07	0.00282491	6.33e-07	6.33e-07	6.33e-07	0.00281791	0.0128621	0.00395269	0.00790898
Krt78	0.00385674	0.00601732	0.00364293	0.00749248	0.0161823	0.00876069	0.00903589	6.33e-07	6.33e-07	6.33e-07	6.33e-07	6.33e-07	0.0145149	0.0129221	0.0156642	0.0168903	0.0168018	0.0163719	6.33e-07	6.33e-07	6.33e-07	6.33e-07	6.33e-07		0.0125036	0.00997685	0.058566	6.33e-07	0.0213531	0.00892044	6.33e-07	6.33e-07	6.33e-07	6.33e-07	6.33e-07
Mybpc1	6.33e-07	6.33e-07	6.33e-07	6.33e-07	6.33e-07	6.33e-07	6.33e-07	6.33e-07	0.000159746	6.33e-07	0.00274464	0.000377593	6.33e-07	6.33e-07	6.33e-07	6.33e-07	6.33e-07	6.33e-07	6.33e-07	6.33e-07	6.33e-07	6.33e-07	6.33e-07		6.33e-07	6.33e-07	6.33e-07	6.33e-07	6.33e-07	6.33e-07	6.33e-07	6.33e-07	6.33e-07	6.33e-07	6.33e-07
Hist1h2bb	6.33e-07	6.33e-07	6.33e-07	6.33e-07	6.33e-07	6.33e-07	6.33e-07	2.26629e-05	6.33e-07	6.33e-07	0.000381248	0.000392024	6.33e-07	6.33e-07	6.33e-07	6.33e-07	6.33e-07	6.33e-07	6.33e-07	6.33e-07	6.33e-07	6.33e-07	6.33e-07		6.33e-07	6.33e-07	9.66626e-05	0.000184056	6.33e-07	6.33e-07	6.33e-07	6.33e-07	6.33e-07	6.33e-07	6.33e-07
Hist1h2be	6.33e-07	6.33e-07	6.33e-07	6.33e-07	6.33e-07	6.33e-07	6.33e-07	2.26629e-05	6.33e-07	6.33e-07	0.000381248	0.000392024	6.33e-07	6.33e-07	6.33e-07	6.33e-07	6.33e-07	6.33e-07	6.33e-07	6.33e-07	6.33e-07	6.33e-07	6.33e-07		6.33e-07	6.33e-07	9.66626e-05	0.000184056	6.33e-07	6.33e-07	6.33e-07	6.33e-07	6.33e-07	6.33e-07	6.33e-07
Hist1h2bf	6.33e-07	6.33e-07	6.33e-07	6.33e-07	6.33e-07	6.33e-07	6.33e-07	2.26629e-05	6.33e-07	6.33e-07	0.000381248	0.000392024	6.33e-07	6.33e-07	6.33e-07	6.33e-07	6.33e-07	6.33e-07	6.33e-07	6.33e-07	6.33e-07	6.33e-07	6.33e-07		6.33e-07	6.33e-07	9.66626e-05	0.000184056	6.33e-07	6.33e-07	6.33e-07	6.33e-07	6.33e-07	6.33e-07	6.33e-07
Hist1h2bg	6.33e-07	6.33e-07	6.33e-07	6.33e-07	6.33e-07	6.33e-07	6.33e-07	2.26629e-05	6.33e-07	6.33e-07	0.000381248	0.000392024	6.33e-07	6.33e-07	6.33e-07	6.33e-07	6.33e-07	6.33e-07	6.33e-07	6.33e-07	6.33e-07	6.33e-07	6.33e-07		6.33e-07	6.33e-07	9.66626e-05	0.000184056	6.33e-07	6.33e-07	6.33e-07	6.33e-07	6.33e-07	6.33e-07	6.33e-07
Hist1h2bh	6.33e-07	6.33e-07	6.33e-07	6.33e-07	6.33e-07	6.33e-07	6.33e-07	2.26629e-05	6.33e-07	6.33e-07	0.000381248	0.000392024	6.33e-07	6.33e-07	6.33e-07	6.33e-07	6.33e-07	6.33e-07	6.33e-07	6.33e-07	6.33e-07	6.33e-07	6.33e-07		6.33e-07	6.33e-07	9.66626e-05	0.000184056	6.33e-07	6.33e-07	6.33e-07	6.33e-07	6.33e-07	6.33e-07	6.33e-07
Hist1h2bj	6.33e-07	6.33e-07	6.33e-07	6.33e-07	6.33e-07	6.33e-07	6.33e-07	2.26629e-05	6.33e-07	6.33e-07	0.000381248	0.000392024	6.33e-07	6.33e-07	6.33e-07	6.33e-07	6.33e-07	6.33e-07	6.33e-07	6.33e-07	6.33e-07	6.33e-07	6.33e-07		6.33e-07	6.33e-07	9.66626e-05	0.000184056	6.33e-07	6.33e-07	6.33e-07	6.33e-07	6.33e-07	6.33e-07	6.33e-07
Hist1h2bk	6.33e-07	6.33e-07	6.33e-07	6.33e-07	6.33e-07	6.33e-07	6.33e-07	2.26629e-05	6.33e-07	6.33e-07	0.000381248	0.000392024	6.33e-07	6.33e-07	6.33e-07	6.33e-07	6.33e-07	6.33e-07	6.33e-07	6.33e-07	6.33e-07	6.33e-07	6.33e-07		6.33e-07	6.33e-07	9.66626e-05	0.000184056	6.33e-07	6.33e-07	6.33e-07	6.33e-07	6.33e-07	6.33e-07	6.33e-07
Hist1h2bl	6.33e-07	6.33e-07	6.33e-07	6.33e-07	6.33e-07	6.33e-07	6.33e-07	2.26629e-05	6.33e-07	6.33e-07	0.000381248	0.000392024	6.33e-07	6.33e-07	6.33e-07	6.33e-07	6.33e-07	6.33e-07	6.33e-07	6.33e-07	6.33e-07	6.33e-07	6.33e-07		6.33e-07	6.33e-07	9.66626e-05	0.000184056	6.33e-07	6.33e-07	6.33e-07	6.33e-07	6.33e-07	6.33e-07	6.33e-07
Hist1h2bm	6.33e-07	6.33e-07	6.33e-07	6.33e-07	6.33e-07	6.33e-07	6.33e-07	2.26629e-05	6.33e-07	6.33e-07	0.000381248	0.000392024	6.33e-07	6.33e-07	6.33e-07	6.33e-07	6.33e-07	6.33e-07	6.33e-07	6.33e-07	6.33e-07	6.33e-07	6.33e-07		6.33e-07	6.33e-07	9.66626e-05	0.000184056	6.33e-07	6.33e-07	6.33e-07	6.33e-07	6.33e-07	6.33e-07	6.33e-07
Hist1h2bn	6.33e-07	6.33e-07	6.33e-07	6.33e-07	6.33e-07	6.33e-07	6.33e-07	2.26629e-05	6.33e-07	6.33e-07	0.000381248	0.000392024	6.33e-07	6.33e-07	6.33e-07	6.33e-07	6.33e-07	6.33e-07	6.33e-07	6.33e-07	6.33e-07	6.33e-07	6.33e-07		6.33e-07	6.33e-07	9.66626e-05	0.000184056	6.33e-07	6.33e-07	6.33e-07	6.33e-07	6.33e-07	6.33e-07	6.33e-07
Hist1h2bp	6.33e-07	6.33e-07	6.33e-07	6.33e-07	6.33e-07	6.33e-07	6.33e-07	2.1152e-05	6.33e-07	6.33e-07	0.000355832	0.000365889	6.33e-07	6.33e-07	6.33e-07	6.33e-07	6.33e-07	6.33e-07	6.33e-07	6.33e-07	6.33e-07	6.33e-07	6.33e-07		6.33e-07	6.33e-07	9.02184e-05	0.000171786	6.33e-07	6.33e-07	6.33e-07	6.33e-07	6.33e-07	6.33e-07	6.33e-07
Hist2h2bb	6.33e-07	6.33e-07	6.33e-07	6.33e-07	6.33e-07	6.33e-07	6.33e-07	2.26629e-05	6.33e-07	6.33e-07	0.000381248	0.000392024	6.33e-07	6.33e-07	6.33e-07	6.33e-07	6.33e-07	6.33e-07	6.33e-07	6.33e-07	6.33e-07	6.33e-07	6.33e-07		6.33e-07	6.33e-07	9.66626e-05	0.000184056	6.33e-07	6.33e-07	6.33e-07	6.33e-07	6.33e-07	6.33e-07	6.33e-07
Hist2h2be	6.33e-07	6.33e-07	6.33e-07	6.33e-07	6.33e-07	6.33e-07	6.33e-07	2.26629e-05	6.33e-07	6.33e-07	0.000381248	0.000392024	6.33e-07	6.33e-07	6.33e-07	6.33e-07	6.33e-07	6.33e-07	6.33e-07	6.33e-07	6.33e-07	6.33e-07	6.33e-07		6.33e-07	6.33e-07	9.66626e-05	6.33e-07	6.33e-07	6.33e-07	6.33e-07	6.33e-07	6.33e-07	6.33e-07	6.33e-07
Hist1h2bq	6.33e-07	6.33e-07	6.33e-07	6.33e-07	6.33e-07	6.33e-07	6.33e-07	2.1152e-05	6.33e-07	6.33e-07	0.000355832	0.000365889	6.33e-07	6.33e-07	6.33e-07	6.33e-07	6.33e-07	6.33e-07	6.33e-07	6.33e-07	6.33e-07	6.33e-07	6.33e-07		6.33e-07	6.33e-07	9.02184e-05	0.000171786	6.33e-07	6.33e-07	6.33e-07	6.33e-07	6.33e-07	6.33e-07	6.33e-07
Hist1h2br	6.33e-07	6.33e-07	6.33e-07	6.33e-07	6.33e-07	6.33e-07	6.33e-07	2.1152e-05	6.33e-07	6.33e-07	0.000355832	0.000365889	6.33e-07	6.33e-07	6.33e-07	6.33e-07	6.33e-07	6.33e-07	6.33e-07	6.33e-07	6.33e-07	6.33e-07	6.33e-07		6.33e-07	6.33e-07	9.02184e-05	0.000171786	6.33e-07	6.33e-07	6.33e-07	6.33e-07	6.33e-07	6.33e-07	6.33e-07
Hist1h2bc	6.33e-07	6.33e-07	6.33e-07	6.33e-07	6.33e-07	6.33e-07	6.33e-07	2.26629e-05	6.33e-07	6.33e-07	0.000381248	0.000392024	6.33e-07	6.33e-07	6.33e-07	6.33e-07	6.33e-07	6.33e-07	6.33e-07	6.33e-07	6.33e-07	6.33e-07	6.33e-07		6.33e-07	6.33e-07	9.66626e-05	0.000184056	6.33e-07	6.33e-07	6.33e-07	6.33e-07	6.33e-07	6.33e-07	6.33e-07
Hist3h2ba	6.33e-07	6.33e-07	6.33e-07	6.33e-07	6.33e-07	6.33e-07	6.33e-07	2.26629e-05	6.33e-07	6.33e-07	0.000381248	0.000392024	6.33e-07	6.33e-07	6.33e-07	6.33e-07	6.33e-07	6.33e-07	6.33e-07	6.33e-07	6.33e-07	6.33e-07	6.33e-07		6.33e-07	6.33e-07	9.66626e-05	6.33e-07	6.33e-07	6.33e-07	6.33e-07	6.33e-07	6.33e-07	6.33e-07	6.33e-07
Lamc1	6.33e-07	6.33e-07	6.33e-07	6.33e-07	6.33e-07	6.33e-07	6.33e-07	6.33e-07	6.33e-07	6.33e-07	6.33e-07	6.33e-07	6.33e-07	6.33e-07	6.33e-07	6.33e-07	6.33e-07	6.33e-07	6.33e-07	6.33e-07	6.33e-07	6.33e-07	6.33e-07		6.33e-07	6.33e-07	6.33e-07	6.33e-07	6.33e-07	6.33e-07	0.000461266	6.33e-07	6.33e-07	0.000281589	6.33e-07
Serpina1d	6.33e-07	6.33e-07	6.33e-07	6.33e-07	6.33e-07	6.33e-07	6.33e-07	0.000169632	7.16922e-05	0.00127484	0.00048235	0.00022038	6.33e-07	6.33e-07	6.33e-07	6.33e-07	6.33e-07	6.33e-07	6.33e-07	6.33e-07	6.33e-07	6.33e-07	6.33e-07		6.33e-07	6.33e-07	6.33e-07	6.33e-07	6.33e-07	6.33e-07	6.33e-07	6.33e-07	0.0223816	6.33e-07	6.33e-07
Apoa1	6.33e-07	6.33e-07	6.33e-07	6.33e-07	6.33e-07	6.33e-07	6.33e-07	6.33e-07	0.00145111	6.33e-07	6.33e-07	6.33e-07	6.33e-07	6.33e-07	6.33e-07	6.33e-07	6.33e-07	6.33e-07	6.33e-07	6.33e-07	6.33e-07	6.33e-07	6.33e-07		6.33e-07	6.33e-07	6.33e-07	6.33e-07	6.33e-07	6.33e-07	6.33e-07	6.33e-07	6.33e-07	6.33e-07	6.33e-07
Myom1	6.33e-07	6.33e-07	6.33e-07	6.33e-07	6.33e-07	6.33e-07	6.33e-07	6.33e-07	6.33e-07	6.33e-07	0.000101996	7.2935e-05	6.33e-07	6.33e-07	4.8421e-05	6.33e-07	6.33e-07	6.33e-07	6.33e-07	6.33e-07	6.33e-07	6.33e-07	6.33e-07		6.33e-07	6.33e-07	3.33456e-05	6.33e-07	6.33e-07	6.33e-07	6.33e-07	6.33e-07	6.33e-07	6.33e-07	6.33e-07
Cpt1b	6.33e-07	6.33e-07	6.33e-07	6.33e-07	6.33e-07	6.33e-07	6.33e-07	6.33e-07	6.33e-07	6.33e-07	0.0436299	6.33e-07	0.000284272	0.000592672	0.000528489	6.33e-07	0.000192829	6.33e-07	6.33e-07	6.33e-07	6.33e-07	0.132098	0.000695165		6.33e-07	6.33e-07	0.000580427	6.33e-07	6.33e-07	0.000346571	6.33e-07	6.33e-07	0.00429722	6.33e-07	6.33e-07
Serpina1b	6.33e-07	6.33e-07	6.33e-07	6.33e-07	6.33e-07	6.33e-07	6.33e-07	0.000178559	7.54655e-05	0.00288005	0.000507737	6.33e-07	6.33e-07	6.33e-07	6.33e-07	6.33e-07	6.33e-07	6.33e-07	6.33e-07	6.33e-07	6.33e-07	6.33e-07	6.33e-07		6.33e-07	6.33e-07	6.33e-07	6.33e-07	6.33e-07	6.33e-07	6.33e-07	6.33e-07	6.33e-07	6.33e-07	6.33e-07
Acadvl	6.33e-07	6.33e-07	6.33e-07	6.33e-07	6.33e-07	6.33e-07	6.33e-07	6.33e-07	6.33e-07	6.33e-07	6.33631e-05	6.33e-07	6.33e-07	6.33e-07	6.33e-07	6.33e-07	6.33e-07	6.33e-07	6.33e-07	6.33e-07	6.33e-07	6.33e-07	6.33e-07		6.33e-07	6.33e-07	0.00043587	0.000323775	0.000181426	6.33e-07	6.33e-07	6.33e-07	0.000357895	6.33e-07	6.33e-07
Ldhb	6.33e-07	6.33e-07	6.33e-07	6.33e-07	6.33e-07	6.33e-07	6.33e-07	6.33e-07	6.33e-07	6.33e-07	0.000251263	6.33e-07	6.33e-07	6.33e-07	6.33e-07	6.33e-07	6.33e-07	6.33e-07	6.33e-07	6.33e-07	6.33e-07	6.33e-07	6.33e-07		6.33e-07	6.33e-07	6.33e-07	6.33e-07	6.33e-07	6.33e-07	6.33e-07	6.33e-07	6.33e-07	6.33e-07	6.33e-07
Nup155	6.33e-07	6.33e-07	6.33e-07	6.33e-07	6.33e-07	6.33e-07	6.33e-07	6.33e-07	6.33e-07	6.33e-07	6.33e-07	0.00886049	6.33e-07	6.33e-07	6.33e-07	6.33e-07	6.33e-07	6.33e-07	6.33e-07	6.33e-07	6.33e-07	6.33e-07	0.0255244		6.33e-07	6.33e-07	6.33e-07	6.33e-07	6.33e-07	6.33e-07	6.33e-07	6.33e-07	6.33e-07	6.33e-07	6.33e-07
Anxa2	6.33e-07	0.000139677	6.33e-07	0.000362354	6.33e-07	6.33e-07	6.33e-07	6.33e-07	6.33e-07	6.33e-07	6.33e-07	0.000251546	6.33e-07	6.33e-07	6.33e-07	6.33e-07	6.33e-07	6.33e-07	6.33e-07	6.33e-07	6.33e-07	6.33e-07	6.33e-07		6.33e-07	6.33e-07	0.00130054	6.33e-07	0.000272026	6.33e-07	6.33e-07	6.33e-07	6.33e-07	6.33e-07	6.33e-07
Ckmt2	6.33e-07	6.33e-07	6.33e-07	0.000137169	6.33e-07	6.33e-07	6.33e-07	0.0152223	0.0019565	0.0019205	0.00671675	0.00496888	0.00206309	0.00182227	0.000890368	6.33e-07	6.33e-07	6.33e-07	0.00162041	6.33e-07	6.33e-07	0.0013218	6.33e-07		0.000532747	0.00105092	0.00489503	0.00204395	6.33e-07	0.00231264	6.33e-07	6.33e-07	0.00269965	6.33e-07	6.33e-07
Serpina3k	0.000388107	6.33e-07	6.33e-07	6.33e-07	0.0013144	6.33e-07	6.33e-07	0.000108431	0.000460754	0.00465577	0.0058726	0.00183312	6.33e-07	6.33e-07	6.33e-07	6.33e-07	6.33e-07	6.33e-07	6.33e-07	6.33e-07	6.33e-07	6.33e-07	6.33e-07		6.33e-07	6.33e-07	6.33e-07	6.33e-07	6.33e-07	6.33e-07	6.33e-07	6.33e-07	0.0241806	6.33e-07	6.33e-07
Myh8	0.0229529	0.0226785	0.01169	0.0957294	0.0124853	0.0183463	0.00817102	0.0328961	0.15114	0.0659404	0.480781	0.255501	0.194776	0.16332	0.182639	0.0527193	0.0628768	0.112294	0.0249003	0.115253	0.0779753	0.399615	0.141491		0.0405956	0.0423813	0.104607	0.0837551	0.0427658	0.0600971	0.022017	0.220321	0.325118	0.090244	0.0169355
Zcchc5	6.33e-07	6.33e-07	0.000248287	6.33e-07	0.000264806	6.33e-07	6.33e-07	6.33e-07	0.000790791	6.33e-07	6.33e-07	0.000160532	6.33e-07	6.33e-07	6.33e-07	6.33e-07	6.33e-07	6.33e-07	0.00527577	6.33e-07	6.33e-07	6.33e-07	6.33e-07		6.33e-07	6.33e-07	6.33e-07	6.33e-07	6.33e-07	6.33e-07	6.33e-07	6.33e-07	6.33e-07	6.33e-07	6.33e-07
Col4a2	6.33e-07	6.33e-07	6.33e-07	6.33e-07	6.33e-07	6.33e-07	6.33e-07	6.33e-07	6.33e-07	6.33e-07	6.33e-07	6.33e-07	6.33e-07	6.33e-07	6.33e-07	6.33e-07	6.33e-07	6.33e-07	6.33e-07	6.33e-07	6.33e-07	6.33e-07	6.33e-07		6.33e-07	6.33e-07	6.33e-07	6.33e-07	6.33e-07	6.33e-07	6.33e-07	6.33e-07	6.33e-07	6.33e-07	6.33e-07
Col6a3	6.33e-07	6.33e-07	6.33e-07	6.33e-07	6.33e-07	6.33e-07	6.33e-07	5.46192e-05	9.37252e-05	6.33e-07	6.33e-07	6.33e-07	6.33e-07	6.33e-07	6.33e-07	6.33e-07	6.33e-07	6.33e-07	6.33e-07	6.33e-07	4.81958e-05	6.33e-07	6.33e-07		6.33e-07	6.33e-07	6.33e-07	6.33e-07	6.33e-07	6.33e-07	0.000211985	6.33e-07	6.33e-07	0.0017445	6.33e-07
Pgam2	0.000155905	6.33e-07	6.33e-07	0.000951834	6.33e-07	6.33e-07	0.000182473	0.0010612	0.081023	0.0275479	0.0383485	0.0460836	0.000549406	0.00228759	6.33e-07	6.33e-07	6.33e-07	0.00306635	0.00157094	6.33e-07	6.33e-07	0.0348928	6.33e-07		0.0086922	0.00917623	0.0514864	0.00877829	0.00925436	0.0266173	6.33e-07	0.0309803	0.0100971	6.33e-07	6.33e-07
Pygm	0.00749696	0.000636256	0.000855306	0.0120423	0.000343413	0.00117182	0.000723845	0.000972801	0.0108208	0.0152355	0.071738	0.034538	0.0340547	0.0319791	0.0345318	0.0168976	0.0172612	0.0111942	0.00220664	0.0122283	0.00893907	0.0371722	0.0105864		0.0125458	0.0137872	0.0547489	0.0274905	0.0136647	0.0179535	0.00251172	0.0308803	0.0809859	0.00739623	0.0187372
Park7	6.33e-07	6.33e-07	6.33e-07	6.33e-07	6.33e-07	6.33e-07	6.33e-07	6.33e-07	6.33e-07	6.33e-07	0.00418585	0.00153506	6.33e-07	6.33e-07	6.33e-07	6.33e-07	6.33e-07	6.33e-07	6.33e-07	6.33e-07	6.33e-07	6.33e-07	6.33e-07		6.33e-07	6.33e-07	0.00654243	6.33e-07	6.33e-07	6.33e-07	6.33e-07	6.33e-07	6.33e-07	6.33e-07	6.33e-07
Hist1h4m	6.33e-07	6.33e-07	6.33e-07	0.000236111	6.33e-07	6.33e-07	8.05243e-05	6.33e-07	0.000156919	6.33e-07	0.00033654	0.000166827	0.000258456	0.000144286	0.00012224	6.33e-07	6.33e-07	6.33e-07	6.33e-07	6.33e-07	6.33e-07	6.33e-07	6.33e-07		6.33e-07	6.33e-07	0.000378217	6.33e-07	6.33e-07	6.33e-07	6.33e-07	6.33e-07	6.33e-07	6.33e-07	6.33e-07
Pebp1	6.33e-07	6.33e-07	6.33e-07	6.33e-07	6.33e-07	6.33e-07	6.33e-07	6.33e-07	0.00124922	6.33e-07	6.33e-07	0.00138947	6.33e-07	6.33e-07	6.33e-07	6.33e-07	6.33e-07	6.33e-07	6.33e-07	6.33e-07	6.33e-07	6.33e-07	6.33e-07		6.33e-07	6.33e-07	6.33e-07	6.33e-07	6.33e-07	6.33e-07	6.33e-07	6.33e-07	6.33e-07	6.33e-07	6.33e-07
Hist1h4c	6.33e-07	6.33e-07	6.33e-07	0.000236111	6.33e-07	6.33e-07	8.05243e-05	6.33e-07	0.000156919	6.33e-07	0.00033654	0.000166827	0.000258456	0.000144286	0.00012224	6.33e-07	6.33e-07	6.33e-07	6.33e-07	6.33e-07	6.33e-07	6.33e-07	6.33e-07		6.33e-07	6.33e-07	0.000378217	6.33e-07	6.33e-07	6.33e-07	6.33e-07	6.33e-07	6.33e-07	6.33e-07	6.33e-07
Hist1h4d	6.33e-07	6.33e-07	6.33e-07	0.000236111	6.33e-07	6.33e-07	8.05243e-05	6.33e-07	0.000156919	6.33e-07	0.00033654	0.000166827	0.000258456	0.000144286	0.00012224	6.33e-07	6.33e-07	6.33e-07	6.33e-07	6.33e-07	6.33e-07	6.33e-07	6.33e-07		6.33e-07	6.33e-07	0.000378217	6.33e-07	6.33e-07	6.33e-07	6.33e-07	6.33e-07	6.33e-07	6.33e-07	6.33e-07
Hist1h4f	6.33e-07	6.33e-07	6.33e-07	0.000236111	6.33e-07	6.33e-07	8.05243e-05	6.33e-07	0.000156919	6.33e-07	0.00033654	0.000166827	0.000258456	0.000144286	0.00012224	6.33e-07	6.33e-07	6.33e-07	6.33e-07	6.33e-07	6.33e-07	6.33e-07	6.33e-07		6.33e-07	6.33e-07	0.000378217	6.33e-07	6.33e-07	6.33e-07	6.33e-07	6.33e-07	6.33e-07	6.33e-07	6.33e-07
Hist1h4i	6.33e-07	6.33e-07	6.33e-07	0.000236111	6.33e-07	6.33e-07	8.05243e-05	6.33e-07	0.000156919	6.33e-07	0.00033654	0.000166827	0.000258456	0.000144286	0.00012224	6.33e-07	6.33e-07	6.33e-07	6.33e-07	6.33e-07	6.33e-07	6.33e-07	6.33e-07		6.33e-07	6.33e-07	0.000378217	6.33e-07	6.33e-07	6.33e-07	6.33e-07	6.33e-07	6.33e-07	6.33e-07	6.33e-07
Hist1h4j	6.33e-07	6.33e-07	6.33e-07	0.000236111	6.33e-07	6.33e-07	8.05243e-05	6.33e-07	0.000156919	6.33e-07	0.00033654	0.000166827	0.000258456	0.000144286	0.00012224	6.33e-07	6.33e-07	6.33e-07	6.33e-07	6.33e-07	6.33e-07	6.33e-07	6.33e-07		6.33e-07	6.33e-07	0.000378217	6.33e-07	6.33e-07	6.33e-07	6.33e-07	6.33e-07	6.33e-07	6.33e-07	6.33e-07
Hist1h4k	6.33e-07	6.33e-07	6.33e-07	0.000236111	6.33e-07	6.33e-07	8.05243e-05	6.33e-07	0.000156919	6.33e-07	0.00033654	0.000166827	0.000258456	0.000144286	0.00012224	6.33e-07	6.33e-07	6.33e-07	6.33e-07	6.33e-07	6.33e-07	6.33e-07	6.33e-07		6.33e-07	6.33e-07	0.000378217	6.33e-07	6.33e-07	6.33e-07	6.33e-07	6.33e-07	6.33e-07	6.33e-07	6.33e-07
Hist1h4n	6.33e-07	6.33e-07	6.33e-07	0.000236111	6.33e-07	6.33e-07	8.05243e-05	6.33e-07	0.000156919	6.33e-07	0.00033654	0.000166827	0.000258456	0.000144286	0.00012224	6.33e-07	6.33e-07	6.33e-07	6.33e-07	6.33e-07	6.33e-07	6.33e-07	6.33e-07		6.33e-07	6.33e-07	0.000378217	6.33e-07	6.33e-07	6.33e-07	6.33e-07	6.33e-07	6.33e-07	6.33e-07	6.33e-07
Hist4h4	6.33e-07	6.33e-07	6.33e-07	0.000236111	6.33e-07	6.33e-07	8.05243e-05	6.33e-07	0.000156919	6.33e-07	0.00033654	0.000166827	0.000258456	0.000144286	0.00012224	6.33e-07	6.33e-07	6.33e-07	6.33e-07	6.33e-07	6.33e-07	6.33e-07	6.33e-07		6.33e-07	6.33e-07	0.000378217	6.33e-07	6.33e-07	6.33e-07	6.33e-07	6.33e-07	6.33e-07	6.33e-07	6.33e-07
Hist1h4a	6.33e-07	6.33e-07	6.33e-07	0.000236111	6.33e-07	6.33e-07	8.05243e-05	6.33e-07	0.000156919	6.33e-07	0.00033654	0.000166827	0.000258456	0.000144286	0.00012224	6.33e-07	6.33e-07	6.33e-07	6.33e-07	6.33e-07	6.33e-07	6.33e-07	6.33e-07		6.33e-07	6.33e-07	0.000378217	6.33e-07	6.33e-07	6.33e-07	6.33e-07	6.33e-07	6.33e-07	6.33e-07	6.33e-07
Hist1h4b	6.33e-07	6.33e-07	6.33e-07	0.000236111	6.33e-07	6.33e-07	8.05243e-05	6.33e-07	0.000156919	6.33e-07	0.00033654	0.000166827	0.000258456	0.000144286	0.00012224	6.33e-07	6.33e-07	6.33e-07	6.33e-07	6.33e-07	6.33e-07	6.33e-07	6.33e-07		6.33e-07	6.33e-07	0.000378217	6.33e-07	6.33e-07	6.33e-07	6.33e-07	6.33e-07	6.33e-07	6.33e-07	6.33e-07
Hist1h4h	6.33e-07	6.33e-07	6.33e-07	0.000236111	6.33e-07	6.33e-07	8.05243e-05	6.33e-07	0.000156919	6.33e-07	0.00033654	0.000166827	0.000258456	0.000144286	0.00012224	6.33e-07	6.33e-07	6.33e-07	6.33e-07	6.33e-07	6.33e-07	6.33e-07	6.33e-07		6.33e-07	6.33e-07	0.000378217	6.33e-07	6.33e-07	6.33e-07	6.33e-07	6.33e-07	6.33e-07	6.33e-07	6.33e-07
Hist2h4	6.33e-07	6.33e-07	6.33e-07	0.000236111	6.33e-07	6.33e-07	8.05243e-05	6.33e-07	0.000156919	6.33e-07	0.00033654	0.000166827	0.000258456	0.000144286	0.00012224	6.33e-07	6.33e-07	6.33e-07	6.33e-07	6.33e-07	6.33e-07	6.33e-07	6.33e-07		6.33e-07	6.33e-07	0.000378217	6.33e-07	6.33e-07	6.33e-07	6.33e-07	6.33e-07	6.33e-07	6.33e-07	6.33e-07
Pvalb	0.0372889	0.00953285	0.0104595	0.0586269	0.0152796	0.00739481	0.0363319	0.0303734	3.16034	0.354767	0.179615	0.844245	0.0362988	0.0183024	0.0283114	0.0517073	0.0041792	0.0352287	6.33e-07	0.0993329	0.280547	0.247228	0.0233129		0.104476	0.184545	2.78427	0.164561	0.352298	1.3937	6.33e-07	1.21184	0.147094	0.0144065	0.052238
Anxa6	6.33e-07	6.33e-07	6.33e-07	6.33e-07	6.33e-07	6.33e-07	6.33e-07	6.33e-07	6.33e-07	6.33e-07	0.000123666	6.33e-07	6.33e-07	6.33e-07	6.33e-07	6.33e-07	6.33e-07	6.33e-07	6.33e-07	6.33e-07	6.33e-07	6.33e-07	6.33e-07		6.33e-07	6.33e-07	6.33e-07	6.33e-07	6.33e-07	6.33e-07	6.33e-07	6.33e-07	6.33e-07	6.33e-07	6.33e-07
Krt77	6.33e-07	6.33e-07	6.33e-07	0.00064959	6.33e-07	6.33e-07	0.101686	6.33e-07	0.0030086	0.0015335	6.33e-07	6.33e-07	6.33e-07	6.33e-07	6.33e-07	0.0460873	6.33e-07	0.145853	0.00149189	6.33e-07	0.00639604	6.33e-07	6.33e-07		0.0617145	6.33e-07	6.33e-07	6.33e-07	6.33e-07	6.33e-07	6.33e-07	6.33e-07	6.33e-07	6.33e-07	6.33e-07
Hba-a2	6.33e-07	6.33e-07	6.33e-07	0.000747124	6.33e-07	6.33e-07	0.000338063	0.0030847	0.0380682	0.0379347	0.00935807	0.0279661	6.33e-07	6.33e-07	6.33e-07	6.33e-07	6.33e-07	6.33e-07	6.33e-07	6.33e-07	6.33e-07	0.00820612	6.33e-07		0.00925532	0.00605214	0.0474285	0.00556083	0.0022852	0.0193305	6.33e-07	0.086548	0.0234324	6.33e-07	6.33e-07
Hba-a1	6.33e-07	6.33e-07	6.33e-07	0.000747124	6.33e-07	6.33e-07	0.000338063	0.0030847	0.0380682	0.0379347	0.00935807	0.0279661	6.33e-07	6.33e-07	6.33e-07	6.33e-07	6.33e-07	6.33e-07	6.33e-07	6.33e-07	6.33e-07	0.00820612	6.33e-07		0.00925532	0.00605214	0.0474285	0.00556083	0.0022852	0.0193305	6.33e-07	0.086548	0.0234324	6.33e-07	6.33e-07
Gapdh	0.011154	0.0074406	0.0219695	0.0155321	0.00356818	0.0169076	0.0204108	0.0944921	0.29216	0.282086	0.604252	0.420718	0.288337	0.251292	0.237438	0.125445	0.102992	0.122257	0.0999558	0.388997	0.267451	0.526208	0.205281		0.266156	0.241634	0.578562	0.315626	0.166639	0.25878	0.238218	0.494145	0.979122	0.239164	0.275485
Uqcrc2	6.33e-07	6.33e-07	6.33e-07	6.33e-07	6.33e-07	6.33e-07	6.33e-07	6.33e-07	0.000629198	0.000420384	0.00125665	0.000856783	6.33e-07	6.33e-07	0.000870849	6.33e-07	0.000350342	0.000399253	6.33e-07	6.33e-07	6.33e-07	6.33e-07	6.33e-07		0.000407712	0.00077005	0.00186342	0.00116428	0.000533122	0.00115622	6.33e-07	6.33e-07	0.00191518	6.33e-07	6.33e-07
Hist1h2ba	6.33e-07	6.33e-07	6.33e-07	6.33e-07	6.33e-07	6.33e-07	6.33e-07	6.33e-07	6.33e-07	6.33e-07	0.000333592	0.000343021	6.33e-07	6.33e-07	6.33e-07	6.33e-07	6.33e-07	6.33e-07	6.33e-07	6.33e-07	6.33e-07	6.33e-07	6.33e-07		6.33e-07	6.33e-07	8.45797e-05	0.000161049	6.33e-07	6.33e-07	6.33e-07	6.33e-07	6.33e-07	6.33e-07	6.33e-07
Uqcrfs1	6.33e-07	6.33e-07	6.33e-07	6.33e-07	6.33e-07	6.33e-07	6.33e-07	6.33e-07	6.33e-07	6.33e-07	6.33e-07	6.33e-07	6.33e-07	6.33e-07	6.33e-07	6.33e-07	6.33e-07	6.33e-07	6.33e-07	6.33e-07	6.33e-07	6.33e-07	6.33e-07		6.33e-07	6.33e-07	6.33e-07	6.33e-07	6.33e-07	6.33e-07	6.33e-07	6.33e-07	6.33e-07	6.33e-07	6.33e-07
Ndufa6	6.33e-07	6.33e-07	6.33e-07	6.33e-07	6.33e-07	6.33e-07	6.33e-07	6.33e-07	6.33e-07	6.33e-07	0.00122015	6.33e-07	6.33e-07	6.33e-07	6.33e-07	6.33e-07	6.33e-07	6.33e-07	6.33e-07	6.33e-07	6.33e-07	6.33e-07	6.33e-07		6.33e-07	6.33e-07	6.33e-07	6.33e-07	6.33e-07	6.33e-07	6.33e-07	6.33e-07	6.33e-07	6.33e-07	6.33e-07
Ahnak	6.33e-07	6.33e-07	6.33e-07	0.00047078	6.57932e-05	6.33e-07	6.33e-07	6.33e-07	6.33e-07	6.33e-07	6.33e-07	6.33e-07	6.33e-07	6.33e-07	6.33e-07	6.33e-07	6.33e-07	6.33e-07	6.33e-07	6.33e-07	6.33e-07	6.33e-07	6.33e-07		6.33e-07	6.33e-07	6.33e-07	6.33e-07	6.33e-07	6.33e-07	6.33e-07	6.33e-07	6.33e-07	6.33e-07	6.33e-07
Cfl2	6.33e-07	6.33e-07	6.33e-07	6.33e-07	6.33e-07	6.33e-07	6.33e-07	6.33e-07	0.00232578	6.33e-07	0.000525054	6.33e-07	6.33e-07	6.33e-07	6.33e-07	6.33e-07	6.33e-07	6.33e-07	6.33e-07	6.33e-07	6.33e-07	6.33e-07	6.33e-07		6.33e-07	6.33e-07	0.00660549	6.33e-07	6.33e-07	6.33e-07	6.33e-07	6.33e-07	6.33e-07	6.33e-07	6.33e-07
Mdh1	6.33e-07	6.33e-07	6.33e-07	6.33e-07	6.33e-07	6.33e-07	6.33e-07	6.33e-07	6.33e-07	6.33e-07	6.33e-07	6.33e-07	0.0046136	0.00207377	0.00207313	6.33e-07	6.33e-07	6.33e-07	6.33e-07	6.33e-07	6.33e-07	6.33e-07	6.33e-07		6.33e-07	6.33e-07	0.00536253	0.00099076	6.33e-07	0.00065984	6.33e-07	6.33e-07	0.000931337	6.33e-07	6.33e-07
Gm3776	6.33e-07	6.33e-07	6.33e-07	6.33e-07	6.33e-07	6.33e-07	6.33e-07	5.10931e-05	6.24886e-05	6.33e-07	6.33e-07	6.33e-07	6.33e-07	6.33e-07	6.33e-07	6.33e-07	6.33e-07	6.33e-07	6.33e-07	6.33e-07	6.33e-07	6.33e-07	6.33e-07		6.33e-07	6.33e-07	6.33e-07	6.33e-07	6.33e-07	6.33e-07	6.33e-07	6.33e-07	6.33e-07	6.33e-07	6.33e-07
Gm10639	6.33e-07	6.33e-07	6.33e-07	6.33e-07	6.33e-07	6.33e-07	6.33e-07	5.10931e-05	6.24886e-05	6.33e-07	6.33e-07	6.33e-07	6.33e-07	6.33e-07	6.33e-07	6.33e-07	6.33e-07	6.33e-07	6.33e-07	6.33e-07	6.33e-07	6.33e-07	6.33e-07		6.33e-07	6.33e-07	6.33e-07	6.33e-07	6.33e-07	6.33e-07	6.33e-07	6.33e-07	6.33e-07	6.33e-07	6.33e-07
Gsta1	6.33e-07	6.33e-07	6.33e-07	6.33e-07	6.33e-07	6.33e-07	6.33e-07	5.10931e-05	6.24886e-05	6.33e-07	6.33e-07	6.33e-07	6.33e-07	6.33e-07	6.33e-07	6.33e-07	6.33e-07	6.33e-07	6.33e-07	6.33e-07	6.33e-07	6.33e-07	6.33e-07		6.33e-07	6.33e-07	6.33e-07	6.33e-07	6.33e-07	6.33e-07	6.33e-07	6.33e-07	6.33e-07	6.33e-07	6.33e-07
Gsta2	6.33e-07	6.33e-07	6.33e-07	6.33e-07	6.33e-07	6.33e-07	6.33e-07	5.10931e-05	6.24886e-05	6.33e-07	6.33e-07	6.33e-07	6.33e-07	6.33e-07	6.33e-07	6.33e-07	6.33e-07	6.33e-07	6.33e-07	6.33e-07	6.33e-07	6.33e-07	6.33e-07		6.33e-07	6.33e-07	6.33e-07	6.33e-07	6.33e-07	6.33e-07	6.33e-07	6.33e-07	6.33e-07	6.33e-07	6.33e-07
Gsta3	6.33e-07	6.33e-07	6.33e-07	6.33e-07	6.33e-07	6.33e-07	6.33e-07	6.03828e-05	7.38501e-05	6.33e-07	6.33e-07	6.33e-07	6.33e-07	6.33e-07	6.33e-07	6.33e-07	6.33e-07	6.33e-07	6.33e-07	6.33e-07	6.33e-07	6.33e-07	6.33e-07		6.33e-07	6.33e-07	6.33e-07	6.33e-07	6.33e-07	6.33e-07	6.33e-07	6.33e-07	6.33e-07	6.33e-07	6.33e-07
Pzp	6.33e-07	6.33e-07	6.33e-07	6.33e-07	6.33e-07	6.33e-07	6.33e-07	6.33e-07	6.33e-07	6.33e-07	6.33e-07	6.33e-07	6.33e-07	6.33e-07	6.33e-07	6.33e-07	6.33e-07	6.33e-07	6.33e-07	6.33e-07	6.33e-07	6.33e-07	6.33e-07		6.33e-07	6.33e-07	6.33e-07	6.33e-07	6.33e-07	6.33e-07	6.33e-07	6.33e-07	6.33e-07	6.33e-07	6.33e-07
Tbx18	6.33e-07	6.33e-07	6.33e-07	6.33e-07	6.33e-07	6.33e-07	6.33e-07	6.33e-07	6.33e-07	6.33e-07	6.33e-07	6.33e-07	6.33e-07	6.33e-07	6.33e-07	6.33e-07	6.33e-07	6.33e-07	6.33e-07	6.33e-07	6.33e-07	6.33e-07	6.33e-07		6.33e-07	6.33e-07	6.33e-07	6.33e-07	6.33e-07	6.33e-07	6.33e-07	6.33e-07	6.33e-07	6.33e-07	6.33e-07
Phka1	6.33e-07	6.33e-07	6.33e-07	6.33e-07	6.33e-07	6.33e-07	6.33e-07	6.33e-07	6.33e-07	6.33e-07	6.33e-07	6.33e-07	6.33e-07	6.33e-07	6.33e-07	6.33e-07	6.33e-07	6.33e-07	6.33e-07	6.33e-07	6.33e-07	6.33e-07	6.33e-07		6.33e-07	6.33e-07	6.33e-07	6.33e-07	6.33e-07	6.33e-07	6.33e-07	6.33e-07	6.33e-07	6.33e-07	6.33e-07
Pdlim5	6.33e-07	6.33e-07	6.33e-07	6.33e-07	6.33e-07	6.33e-07	6.33e-07	6.33e-07	6.33e-07	6.33e-07	6.33e-07	6.33e-07	6.33e-07	6.33e-07	6.33e-07	6.33e-07	6.33e-07	6.33e-07	6.33e-07	6.33e-07	6.33e-07	6.33e-07	6.33e-07		6.33e-07	6.33e-07	6.33e-07	6.33e-07	6.33e-07	6.33e-07	6.33e-07	6.33e-07	6.33e-07	6.33e-07	6.33e-07
Fabp3	6.33e-07	6.33e-07	6.33e-07	6.33e-07	6.33e-07	6.33e-07	6.33e-07	6.33e-07	6.33e-07	6.33e-07	0.00192644	0.101282	6.33e-07	6.33e-07	6.33e-07	6.33e-07	6.33e-07	6.33e-07	6.33e-07	6.33e-07	6.33e-07	6.33e-07	6.33e-07		6.33e-07	6.33e-07	0.00116491	6.33e-07	6.33e-07	6.33e-07	6.33e-07	0.00344081	0.00254017	6.33e-07	6.33e-07
Cycs	6.33e-07	6.33e-07	6.33e-07	6.33e-07	6.33e-07	6.33e-07	6.33e-07	6.33e-07	0.00881172	0.00296607	0.00516286	0.00450703	6.33e-07	6.33e-07	6.33e-07	6.33e-07	6.33e-07	6.33e-07	6.33e-07	0.00136321	6.33e-07	0.00268248	6.33e-07		0.00123856	6.33e-07	0.0345196	6.33e-07	6.33e-07	0.00592385	6.33e-07	0.00696375	0.0032712	6.33e-07	6.33e-07
Trim3	6.33e-07	0.0413922	0.00206953	6.33e-07	0.07577	0.000341783	6.33e-07	6.33e-07	6.33e-07	6.33e-07	6.33e-07	6.33e-07	6.33e-07	6.33e-07	6.33e-07	0.000583559	0.000228478	0.000284725	6.33e-07	6.33e-07	6.33e-07	6.33e-07	6.33e-07		6.33e-07	6.33e-07	6.33e-07	6.33e-07	6.33e-07	6.33e-07	6.33e-07	6.33e-07	6.33e-07	6.33e-07	6.33e-07
Ptrf	6.33e-07	6.33e-07	6.33e-07	6.33e-07	6.33e-07	6.33e-07	6.33e-07	6.33e-07	6.33e-07	6.33e-07	0.000762301	6.33e-07	6.33e-07	6.33e-07	6.33e-07	6.33e-07	6.33e-07	6.33e-07	6.33e-07	6.33e-07	6.33e-07	6.33e-07	6.33e-07		6.33e-07	6.33e-07	6.33e-07	6.33e-07	6.33e-07	6.33e-07	6.33e-07	6.33e-07	6.33e-07	6.33e-07	6.33e-07
Eno2	6.33e-07	6.33e-07	6.33e-07	0.000252478	0.000176845	6.33e-07	6.33e-07	6.33e-07	0.00116747	0.00355834	0.00330485	6.33e-07	6.33e-07	6.33e-07	6.33e-07	6.33e-07	6.33e-07	6.33e-07	6.33e-07	6.33e-07	6.33e-07	6.33e-07	0.0026508		6.33e-07	6.33e-07	0.00318829	6.33e-07	6.33e-07	6.33e-07	6.33e-07	6.33e-07	6.33e-07	6.33e-07	6.33e-07
Lmna	6.33e-07	6.33e-07	6.33e-07	6.33e-07	6.33e-07	6.33e-07	6.33e-07	6.33e-07	6.33e-07	6.33e-07	4.05868e-05	4.1346e-05	6.33e-07	6.33e-07	6.33e-07	6.33e-07	6.33e-07	6.33e-07	6.33e-07	6.33e-07	6.33e-07	6.33e-07	6.33e-07		6.33e-07	6.33e-07	6.33e-07	6.33e-07	6.33e-07	6.33e-07	6.33e-07	6.33e-07	6.33e-07	6.33e-07	6.33e-07
Myh13	0.00513466	0.00607795	0.00327928	0.034256	0.00246466	0.00327667	0.00319467	0.00866413	0.026497	6.33e-07	0.124778	0.0547091	0.0381304	0.00484063	0.0353881	0.012621	0.0123673	0.0588378	0.0117027	0.0272123	0.0210096	0.0699228	0.0401048		0.00977771	0.00199922	0.0113985	0.0173237	0.00913692	0.00205903	0.00763805	0.0589494	0.0852229	0.0219313	0.0199657
Ndufa8	6.33e-07	6.33e-07	6.33e-07	6.33e-07	6.33e-07	6.33e-07	6.33e-07	6.33e-07	6.33e-07	6.33e-07	6.33e-07	6.33e-07	6.33e-07	6.33e-07	6.33e-07	6.33e-07	6.33e-07	6.33e-07	6.33e-07	6.33e-07	6.33e-07	6.33e-07	6.33e-07		6.33e-07	6.33e-07	0.00228486	6.33e-07	6.33e-07	6.33e-07	6.33e-07	6.33e-07	6.33e-07	6.33e-07	6.33e-07
H1f0	6.33e-07	6.33e-07	6.33e-07	6.33e-07	6.33e-07	6.33e-07	6.33e-07	6.33e-07	0.00059538	6.33e-07	6.33e-07	6.33e-07	6.33e-07	6.33e-07	6.33e-07	6.33e-07	6.33e-07	6.33e-07	6.33e-07	6.33e-07	6.33e-07	6.33e-07	6.33e-07		6.33e-07	6.33e-07	6.33e-07	6.33e-07	6.33e-07	6.33e-07	6.33e-07	6.33e-07	6.33e-07	6.33e-07	6.33e-07
Tgm2	6.33e-07	6.33e-07	6.33e-07	6.33e-07	6.33e-07	6.33e-07	6.33e-07	6.33e-07	6.33e-07	6.33e-07	6.33e-07	6.33e-07	6.33e-07	6.33e-07	6.33e-07	6.33e-07	6.33e-07	6.33e-07	6.33e-07	6.33e-07	6.33e-07	6.33e-07	6.33e-07		6.33e-07	6.33e-07	6.33e-07	6.33e-07	6.33e-07	6.33e-07	6.33e-07	6.33e-07	6.33e-07	6.33e-07	6.33e-07
Dld	6.33e-07	6.33e-07	6.33e-07	6.33e-07	6.33e-07	6.33e-07	6.33e-07	6.33e-07	0.000138323	6.33e-07	6.33e-07	6.33e-07	6.33e-07	6.33e-07	6.33e-07	6.33e-07	6.33e-07	6.33e-07	6.33e-07	6.33e-07	6.33e-07	6.33e-07	6.33e-07		6.33e-07	6.33e-07	0.000379889	6.33e-07	6.33e-07	6.33e-07	6.33e-07	6.33e-07	6.33e-07	6.33e-07	6.33e-07
Elmo2	6.33e-07	0.000575363	6.33e-07	6.33e-07	0.000257495	6.33e-07	6.33e-07	6.33e-07	6.33e-07	6.33e-07	6.33e-07	6.33e-07	6.33e-07	6.33e-07	6.33e-07	6.33e-07	6.33e-07	6.33e-07	6.33e-07	6.33e-07	6.33e-07	6.33e-07	6.33e-07		6.33e-07	6.33e-07	6.33e-07	6.33e-07	6.33e-07	6.33e-07	6.33e-07	6.33e-07	6.33e-07	6.33e-07	6.33e-07
Vdac1	6.33e-07	6.33e-07	6.33e-07	6.33e-07	6.33e-07	6.33e-07	6.33e-07	6.33e-07	0.00263886	0.00218345	0.00398923	0.00298122	6.33e-07	6.33e-07	0.00066673	6.33e-07	0.00195033	6.33e-07	6.33e-07	0.000930144	6.33e-07	0.0021998	0.000571765		0.0011061	0.00108356	0.0141333	0.00111498	0.00123872	0.00245254	0.000475922	0.00287318	0.0034064	0.00129622	0.00168629
Pdha1	6.33e-07	6.33e-07	6.33e-07	6.33e-07	6.33e-07	6.33e-07	6.33e-07	6.33e-07	6.33e-07	0.00617749	0.000284068	6.33e-07	6.33e-07	6.33e-07	6.33e-07	6.33e-07	6.33e-07	6.33e-07	6.33e-07	6.33e-07	0.0128336	6.33e-07	6.33e-07		6.33e-07	6.33e-07	6.33e-07	6.33e-07	6.33e-07	6.33e-07	6.33e-07	6.33e-07	6.33e-07	6.33e-07	6.33e-07
Myoz1	6.33e-07	0.000239046	6.33e-07	6.33e-07	6.33e-07	6.33e-07	0.00016699	6.33e-07	6.33e-07	6.33e-07	6.33e-07	6.33e-07	6.33e-07	6.33e-07	6.33e-07	6.33e-07	6.33e-07	6.33e-07	6.33e-07	6.33e-07	6.33e-07	6.33e-07	6.33e-07		6.33e-07	6.33e-07	6.33e-07	6.33e-07	6.33e-07	6.33e-07	6.33e-07	6.33e-07	6.33e-07	0.00283338	6.33e-07
Eef1a1	6.33e-07	6.33e-07	6.33e-07	6.33e-07	6.33e-07	6.33e-07	6.33e-07	6.33e-07	0.000774226	6.33e-07	6.33e-07	6.33e-07	6.33e-07	6.33e-07	6.33e-07	6.33e-07	6.33e-07	6.33e-07	6.33e-07	6.33e-07	6.33e-07	6.33e-07	6.33e-07		6.33e-07	6.33e-07	6.33e-07	6.33e-07	6.33e-07	6.33e-07	6.33e-07	6.33e-07	0.00636996	6.33e-07	6.33e-07
Aco2	6.33e-07	6.33e-07	6.33e-07	6.33e-07	6.33e-07	6.33e-07	6.33e-07	6.33e-07	0.000952237	6.33e-07	0.00400803	0.000801185	0.000166483	6.33e-07	0.000103695	0.000343156	0.000254019	0.000419718	6.33e-07	6.33e-07	6.33e-07	0.000491399	0.000231436		0.000959199	0.000758129	0.00586629	0.00214655	6.33e-07	0.000667273	6.33e-07	0.00197988	0.0133667	6.33e-07	6.33e-07
Eps15	6.33e-07	0.000553938	6.33e-07	6.33e-07	0.00140624	6.33e-07	6.33e-07	6.33e-07	6.33e-07	6.33e-07	6.33e-07	6.33e-07	6.33e-07	6.33e-07	6.33e-07	6.33e-07	6.33e-07	6.33e-07	6.33e-07	6.33e-07	6.33e-07	6.33e-07	6.33e-07		6.33e-07	6.33e-07	6.33e-07	6.33e-07	6.33e-07	6.33e-07	6.33e-07	6.33e-07	6.33e-07	6.33e-07	6.33e-07
Prelp	6.33e-07	6.33e-07	6.33e-07	6.33e-07	6.33e-07	6.33e-07	6.33e-07	6.33e-07	6.33e-07	6.33e-07	6.33e-07	6.33e-07	6.33e-07	6.33e-07	6.33e-07	6.33e-07	6.33e-07	6.33e-07	6.33e-07	6.33e-07	6.33e-07	6.33e-07	6.33e-07		6.33e-07	6.33e-07	6.33e-07	6.33e-07	6.33e-07	6.33e-07	6.33e-07	6.33e-07	6.33e-07	6.33e-07	6.33e-07
Des	6.33e-07	6.33e-07	6.33e-07	6.33e-07	6.33e-07	6.33e-07	6.33e-07	6.33e-07	6.33e-07	6.33e-07	6.33e-07	6.33e-07	6.33e-07	6.33e-07	6.33e-07	6.33e-07	6.33e-07	6.33e-07	6.33e-07	6.33e-07	6.33e-07	6.33e-07	6.33e-07		6.33e-07	6.33e-07	6.33e-07	6.33e-07	6.33e-07	6.33e-07	6.33e-07	6.33e-07	6.33e-07	0.00481971	6.33e-07
Neb	6.33e-07	3.55129e-05	6.33e-07	6.33e-07	6.33e-07	6.33e-07	6.33e-07	3.22175e-05	6.33e-07	7.14955e-05	0.000834941	0.000107886	2.96807e-05	2.63097e-05	6.33e-07	6.33e-07	6.33e-07	6.33e-07	1.82668e-05	0.000132602	6.33e-07	0.000126327	8.42547e-05		6.33e-07	2.5822e-05	1.41979e-05	2.8756e-05	6.33e-07	6.33e-07	1.18547e-05	0.000124654	6.33e-07	0.00052537	6.33e-07
Cacna2d1	6.33e-07	6.33e-07	6.33e-07	6.33e-07	6.33e-07	6.33e-07	6.33e-07	6.33e-07	6.33e-07	0.000225155	6.33e-07	6.33e-07	6.33e-07	6.33e-07	6.33e-07	6.33e-07	6.33e-07	6.33e-07	6.33e-07	6.33e-07	6.33e-07	6.33e-07	6.33e-07		6.33e-07	6.33e-07	6.33e-07	6.33e-07	6.33e-07	6.33e-07	6.33e-07	6.33e-07	6.33e-07	6.33e-07	6.33e-07
Fhl4	6.33e-07	6.33e-07	6.33e-07	6.33e-07	6.33e-07	6.33e-07	6.33e-07	6.33e-07	6.33e-07	6.33e-07	6.33e-07	6.33e-07	6.33e-07	6.33e-07	6.33e-07	6.33e-07	6.33e-07	6.33e-07	6.33e-07	6.33e-07	6.33e-07	6.33e-07	6.33e-07		6.33e-07	6.33e-07	6.33e-07	6.33e-07	6.33e-07	6.33e-07	6.33e-07	6.33e-07	6.33e-07	6.33e-07	6.33e-07
Lum	6.33e-07	6.33e-07	6.33e-07	6.33e-07	6.33e-07	6.33e-07	6.33e-07	6.33e-07	6.33e-07	6.33e-07	6.33e-07	6.33e-07	6.33e-07	6.33e-07	6.33e-07	6.33e-07	6.33e-07	6.33e-07	6.33e-07	6.33e-07	6.33e-07	6.33e-07	6.33e-07		6.33e-07	6.33e-07	6.33e-07	6.33e-07	6.33e-07	6.33e-07	6.33e-07	6.33e-07	6.33e-07	6.33e-07	6.33e-07
Dsp	6.33e-07	6.33e-07	6.33e-07	0.00011139	0.00012384	6.74202e-05	6.33e-07	6.33e-07	0.000151457	6.33e-07	6.33e-07	6.33e-07	6.33e-07	6.33e-07	6.33e-07	6.33e-07	6.33e-07	6.33e-07	0.000122461	6.33e-07	6.33e-07	6.33e-07	6.33e-07		6.33e-07	6.33e-07	6.33e-07	6.33e-07	6.33e-07	6.33e-07	6.33e-07	6.33e-07	6.33e-07	6.33e-07	6.33e-07
Ttn	6.33e-07	1.26648e-06	6.33e-07	6.33e-07	6.33e-07	6.33e-07	6.33e-07	6.33e-07	6.33e-07	6.33e-07	2.36302e-05	6.33e-07	6.33e-07	6.33e-07	6.33e-07	6.33e-07	6.33e-07	6.33e-07	6.33e-07	6.33e-07	6.33e-07	6.33e-07	6.33e-07		6.33e-07	6.33e-07	6.33e-07	5.12073e-06	6.33e-07	6.33e-07	6.33e-07	6.33e-07	6.33e-07	0.00016761	6.33e-07
Akr1b3	6.33e-07	6.33e-07	6.33e-07	6.33e-07	6.33e-07	6.33e-07	6.33e-07	6.33e-07	6.33e-07	6.33e-07	6.33e-07	6.33e-07	6.33e-07	6.33e-07	6.33e-07	6.33e-07	6.33e-07	6.33e-07	6.33e-07	6.33e-07	6.33e-07	6.33e-07	6.33e-07		6.33e-07	6.33e-07	6.33e-07	6.33e-07	6.33e-07	6.33e-07	6.33e-07	6.33e-07	0.000893026	6.33e-07	6.33e-07
Ncoa5	6.33e-07	6.33e-07	6.33e-07	6.33e-07	6.33e-07	6.33e-07	6.33e-07	0.000241335	6.33e-07	6.33e-07	6.33e-07	6.33e-07	6.33e-07	6.33e-07	6.33e-07	6.33e-07	6.33e-07	6.33e-07	6.33e-07	6.33e-07	6.33e-07	6.33e-07	6.33e-07		6.33e-07	6.33e-07	6.33e-07	6.33e-07	6.33e-07	6.33e-07	6.33e-07	6.33e-07	6.33e-07	6.33e-07	6.33e-07
Ywhah	6.33e-07	6.33e-07	6.33e-07	6.33e-07	6.33e-07	6.33e-07	6.33e-07	6.33e-07	6.33e-07	8.02975e-05	6.33e-07	6.33e-07	6.33e-07	6.33e-07	6.33e-07	6.33e-07	6.33e-07	6.33e-07	0.000423183	6.33e-07	6.33e-07	6.33e-07	6.33e-07		6.33e-07	6.33e-07	6.33e-07	6.33e-07	6.33e-07	6.33e-07	6.33e-07	6.33e-07	0.000244149	4.73224e-05	6.33e-07
Sfn	6.33e-07	6.33e-07	6.33e-07	6.33e-07	6.33e-07	6.33e-07	6.33e-07	6.33e-07	6.33e-07	8.02975e-05	6.33e-07	6.33e-07	6.33e-07	6.33e-07	6.33e-07	6.33e-07	6.33e-07	6.33e-07	0.000423183	6.33e-07	6.33e-07	6.33e-07	6.33e-07		6.33e-07	6.33e-07	6.33e-07	6.33e-07	6.33e-07	6.33e-07	6.33e-07	6.33e-07	0.000244149	4.73224e-05	6.33e-07
Ywhaq	6.33e-07	6.33e-07	6.33e-07	6.33e-07	6.33e-07	6.33e-07	6.33e-07	6.33e-07	6.33e-07	9.17686e-05	6.33e-07	6.33e-07	6.33e-07	6.33e-07	6.33e-07	6.33e-07	6.33e-07	6.33e-07	0.000483638	6.33e-07	6.33e-07	6.33e-07	6.33e-07		6.33e-07	6.33e-07	6.33e-07	6.33e-07	6.33e-07	6.33e-07	6.33e-07	6.33e-07	0.000279027	5.40827e-05	6.33e-07
Ywhab	6.33e-07	6.33e-07	6.33e-07	6.33e-07	6.33e-07	6.33e-07	6.33e-07	6.33e-07	6.33e-07	9.17686e-05	6.33e-07	6.33e-07	6.33e-07	6.33e-07	6.33e-07	6.33e-07	6.33e-07	6.33e-07	0.000483638	6.33e-07	6.33e-07	6.33e-07	6.33e-07		6.33e-07	6.33e-07	6.33e-07	6.33e-07	6.33e-07	6.33e-07	6.33e-07	6.33e-07	0.000279027	5.40827e-05	6.33e-07
Cox5a	6.33e-07	6.33e-07	6.33e-07	6.33e-07	6.33e-07	6.33e-07	6.33e-07	6.33e-07	0.0021622	6.33e-07	6.33e-07	6.33e-07	6.33e-07	6.33e-07	6.33e-07	6.33e-07	6.33e-07	6.33e-07	6.33e-07	6.33e-07	6.33e-07	6.33e-07	6.33e-07		6.33e-07	6.33e-07	6.33e-07	6.33e-07	6.33e-07	6.33e-07	6.33e-07	6.33e-07	6.33e-07	6.33e-07	6.33e-07
Tpm2	6.33e-07	6.33e-07	6.33e-07	6.33e-07	6.33e-07	6.33e-07	6.33e-07	0.00245758	0.0294397	0.00445507	0.0059871	0.0052934	6.33e-07	6.33e-07	6.33e-07	6.33e-07	6.33e-07	6.33e-07	6.33e-07	0.00184515	0.000992719	0.00999156	6.33e-07		6.33e-07	6.33e-07	0.00258356	0.00215892	6.33e-07	0.00223955	6.33e-07	0.0497029	0.00984376	6.33e-07	6.33e-07
Tnnt3	6.33e-07	0.000703291	0.000932394	6.33e-07	6.33e-07	6.33e-07	6.33e-07	6.33e-07	0.0889089	0.0215714	0.084374	0.0811912	0.00607642	0.00981277	0.00804825	0.00114168	0.00109287	6.33e-07	6.33e-07	0.0101211	6.33e-07	0.0856972	6.33e-07		6.33e-07	0.000831698	0.00920236	0.00363741	6.33e-07	0.00475506	6.33e-07	0.0621095	0.0302783	6.33e-07	0.00387008
Hspb1	6.33e-07	6.33e-07	6.33e-07	6.33e-07	6.33e-07	6.33e-07	6.33e-07	6.33e-07	6.33e-07	6.33e-07	0.000368307	6.33e-07	6.33e-07	6.33e-07	6.33e-07	6.33e-07	6.33e-07	6.33e-07	6.33e-07	6.33e-07	6.33e-07	6.33e-07	6.33e-07		6.33e-07	6.33e-07	6.33e-07	6.33e-07	6.33e-07	6.33e-07	6.33e-07	6.33e-07	6.33e-07	6.33e-07	6.33e-07
Hnrnpa2b1	6.33e-07	6.33e-07	6.33e-07	6.33e-07	6.33e-07	6.33e-07	6.33e-07	0.000914523	0.00423487	6.33e-07	6.33e-07	6.33e-07	6.33e-07	6.33e-07	6.33e-07	6.33e-07	6.33e-07	6.33e-07	6.33e-07	6.33e-07	6.33e-07	6.33e-07	6.33e-07		6.33e-07	6.33e-07	6.33e-07	6.33e-07	6.33e-07	6.33e-07	6.33e-07	6.33e-07	6.33e-07	6.33e-07	6.33e-07
Mb	0.00272518	6.33e-07	0.00155931	0.00203446	0.000884015	0.00108338	0.0025053	6.33e-07	0.015133	0.00946718	0.0135841	0.0179027	6.33e-07	0.00265592	0.00337171	0.00447887	0.00344883	0.0026629	6.33e-07	0.00254385	0.00842306	0.0135524	0.00412533		0.0159595	0.0270276	0.124773	0.0217648	0.0165396	0.0310393	6.33e-07	0.0261929	0.0207577	0.00749975	0.0104269
Tuba3a	6.33e-07	6.33e-07	6.33e-07	6.33e-07	6.33e-07	6.33e-07	6.33e-07	6.33e-07	6.10177e-05	6.33e-07	6.33e-07	6.33e-07	6.33e-07	6.33e-07	6.33e-07	6.33e-07	6.33e-07	6.33e-07	6.33e-07	6.33e-07	6.33e-07	6.33e-07	6.33e-07		6.33e-07	6.33e-07	6.33e-07	6.33e-07	6.33e-07	6.33e-07	6.33e-07	6.33e-07	6.33e-07	6.33e-07	6.33e-07
Tuba3b	6.33e-07	6.33e-07	6.33e-07	6.33e-07	6.33e-07	6.33e-07	6.33e-07	6.33e-07	6.10177e-05	6.33e-07	6.33e-07	6.33e-07	6.33e-07	6.33e-07	6.33e-07	6.33e-07	6.33e-07	6.33e-07	6.33e-07	6.33e-07	6.33e-07	6.33e-07	6.33e-07		6.33e-07	6.33e-07	6.33e-07	6.33e-07	6.33e-07	6.33e-07	6.33e-07	6.33e-07	6.33e-07	6.33e-07	6.33e-07
Zfp280c	4.57817e-05	0.00110734	6.33e-07	6.33e-07	0.000142418	0.000945479	6.33e-07	0.000759843	0.000310359	0.000445349	2.75288e-05	0.00168083	6.33e-07	6.33e-07	0.00327699	0.000314827	0.000264026	6.33e-07	0.000285066	0.00124107	0.000748631	6.33e-07	0.00439839		0.000331834	0.000234237	6.33e-07	6.33e-07	6.33e-07	0.000399651	6.33e-07	0.00406005	6.33e-07	0.00249154	0.000271429
Zfp280d	4.16459e-05	0.0010073	6.33e-07	6.33e-07	0.000129552	0.000860067	6.33e-07	0.000691201	0.000282322	0.000405118	2.50419e-05	0.00152899	6.33e-07	6.33e-07	0.00298095	0.000286386	0.000240175	6.33e-07	0.000259314	0.00112896	0.000681002	6.33e-07	0.00400105		0.000301857	0.000213076	6.33e-07	6.33e-07	6.33e-07	0.000363548	6.33e-07	0.00369328	6.33e-07	0.00226646	0.000246908
Cox6c	6.33e-07	6.33e-07	6.33e-07	6.33e-07	6.33e-07	6.33e-07	6.33e-07	6.33e-07	6.33e-07	6.33e-07	6.33e-07	6.33e-07	6.33e-07	6.33e-07	6.33e-07	6.33e-07	6.33e-07	6.33e-07	6.33e-07	6.33e-07	6.33e-07	6.33e-07	6.33e-07		6.33e-07	6.33e-07	6.33e-07	6.33e-07	6.33e-07	6.33e-07	6.33e-07	6.33e-07	6.33e-07	6.33e-07	6.33e-07
Trim21	6.33e-07	0.000111987	6.33e-07	0.000405569	0.00051169	0.00024502	0.00063291	0.004103	0.00225302	0.000438612	0.00177999	0.0132196	0.00104089	0.000904749	0.000908145	0.000965978	0.00123211	0.00118082	0.000692435	0.00298183	0.000416173	0.000404347	0.00378849		0.00193998	0.00211088	0.00158077	0.00258703	0.00133855	0.00242474	0.00233782	0.000346673	0.000276909	0.0122849	0.00414342
Myl3	6.33e-07	6.33e-07	6.33e-07	6.33e-07	6.33e-07	6.33e-07	6.33e-07	6.33e-07	6.33e-07	6.33e-07	0.000818215	6.33e-07	6.33e-07	6.33e-07	6.33e-07	6.33e-07	6.33e-07	6.33e-07	6.33e-07	6.33e-07	6.33e-07	6.33e-07	6.33e-07		6.33e-07	6.33e-07	6.33e-07	6.33e-07	6.33e-07	6.33e-07	6.33e-07	6.33e-07	6.33e-07	6.33e-07	6.33e-07
Atp5d	6.33e-07	6.33e-07	6.33e-07	6.33e-07	6.33e-07	6.33e-07	6.33e-07	6.33e-07	6.33e-07	6.33e-07	0.00372751	6.33e-07	6.33e-07	6.33e-07	6.33e-07	6.33e-07	6.33e-07	6.33e-07	6.33e-07	6.33e-07	6.33e-07	6.33e-07	6.33e-07		6.33e-07	6.33e-07	0.00563859	6.33e-07	6.33e-07	6.33e-07	6.33e-07	0.00679529	0.00437275	6.33e-07	6.33e-07
Ndufaf6	6.33e-07	6.33e-07	6.33e-07	0.000394988	6.33e-07	6.33e-07	6.33e-07	6.33e-07	6.33e-07	6.33e-07	6.33e-07	6.33e-07	6.33e-07	6.33e-07	6.33e-07	6.33e-07	6.33e-07	6.33e-07	6.33e-07	6.33e-07	6.33e-07	6.33e-07	6.33e-07		6.33e-07	6.33e-07	6.33e-07	6.33e-07	6.33e-07	6.33e-07	6.33e-07	6.33e-07	6.33e-07	6.33e-07	6.33e-07
Pgam1	0.000167897	6.33e-07	6.33e-07	6.33e-07	6.33e-07	6.33e-07	0.00019651	0.00114283	6.33e-07	6.33e-07	6.33e-07	6.33e-07	0.000591668	6.33e-07	6.33e-07	6.33e-07	6.33e-07	6.33e-07	6.33e-07	6.33e-07	6.33e-07	6.33e-07	6.33e-07		6.33e-07	6.33e-07	6.33e-07	6.33e-07	6.33e-07	6.33e-07	6.33e-07	6.33e-07	6.33e-07	6.33e-07	6.33e-07
Hrnr	6.33e-07	6.33e-07	6.33e-07	6.24592e-05	6.33e-07	6.33e-07	0.000605528	6.33e-07	6.33e-07	6.33e-07	6.33e-07	6.33e-07	6.33e-07	6.33e-07	6.33e-07	6.33e-07	6.33e-07	6.33e-07	6.33e-07	6.33e-07	6.33e-07	6.33e-07	6.33e-07		2.57888e-05	6.33e-07	6.33e-07	6.33e-07	6.33e-07	6.33e-07	6.33e-07	6.33e-07	6.33e-07	6.33e-07	6.33e-07
Cgn	6.33e-07	6.33e-07	0.000800951	6.33e-07	6.33e-07	6.33e-07	6.33e-07	6.33e-07	6.33e-07	6.33e-07	6.33e-07	6.33e-07	6.33e-07	6.33e-07	6.33e-07	6.33e-07	6.33e-07	6.33e-07	6.33e-07	6.33e-07	6.33e-07	6.33e-07	6.33e-07		6.33e-07	6.33e-07	6.33e-07	6.33e-07	6.33e-07	6.33e-07	6.33e-07	6.33e-07	6.33e-07	6.33e-07	6.33e-07
Actn2	6.33e-07	6.33e-07	6.33e-07	6.33e-07	6.33e-07	6.33e-07	6.33e-07	6.33e-07	6.33e-07	6.33e-07	6.33e-07	6.33e-07	6.33e-07	6.33e-07	6.33e-07	6.33e-07	6.33e-07	6.33e-07	6.33e-07	6.33e-07	6.33e-07	6.33e-07	6.33e-07		6.33e-07	6.33e-07	6.33e-07	6.33e-07	6.33e-07	6.33e-07	6.33e-07	6.33e-07	6.33e-07	0.00151153	6.33e-07
Krt76	6.33e-07	0.0232365	0.0107185	6.33e-07	0.0674093	6.33e-07	6.33e-07	0.0106961	0.115845	0.0847514	0.0296957	6.33e-07	0.0762574	0.0662798	0.0683041	6.33e-07	0.0666189	0.0646983	6.33e-07	6.33e-07	0.136888	6.33e-07	0.0638342		6.33e-07	0.0276316	0.150108	0.0371684	0.085856	0.0344649	6.33e-07	6.33e-07	6.33e-07	0.0942762	6.33e-07
Atp5h	6.33e-07	6.33e-07	6.33e-07	6.33e-07	6.33e-07	6.33e-07	6.33e-07	6.33e-07	6.33e-07	6.33e-07	6.33e-07	6.33e-07	6.33e-07	6.33e-07	0.00240346	6.33e-07	6.33e-07	6.33e-07	6.33e-07	6.33e-07	6.33e-07	6.33e-07	6.33e-07		6.33e-07	6.33e-07	0.00284956	6.33e-07	6.33e-07	6.33e-07	6.33e-07	6.33e-07	6.33e-07	6.33e-07	6.33e-07
Mbp	6.33e-07	6.33e-07	6.33e-07	6.33e-07	6.33e-07	6.33e-07	6.33e-07	6.33e-07	6.33e-07	6.33e-07	6.33e-07	6.33e-07	6.33e-07	6.33e-07	6.33e-07	6.33e-07	6.33e-07	6.33e-07	6.33e-07	6.33e-07	6.33e-07	6.33e-07	6.33e-07		6.33e-07	6.33e-07	6.33e-07	6.33e-07	6.33e-07	6.33e-07	6.33e-07	6.33e-07	6.33e-07	6.33e-07	0.00194164
Serpina1e	6.33e-07	6.33e-07	6.33e-07	6.33e-07	6.33e-07	6.33e-07	6.33e-07	0.000188479	7.9658e-05	6.33e-07	0.000535945	6.33e-07	6.33e-07	6.33e-07	6.33e-07	6.33e-07	6.33e-07	6.33e-07	6.33e-07	6.33e-07	6.33e-07	6.33e-07	6.33e-07		6.33e-07	6.33e-07	6.33e-07	6.33e-07	6.33e-07	6.33e-07	6.33e-07	6.33e-07	0.0192815	6.33e-07	6.33e-07
Pde4dip	6.33e-07	6.33e-07	6.33e-07	6.33e-07	6.33e-07	6.33e-07	6.33e-07	6.33e-07	6.33e-07	6.33e-07	6.33e-07	7.31428e-06	6.33e-07	6.33e-07	6.33e-07	6.33e-07	6.33e-07	6.33e-07	6.33e-07	6.33e-07	6.33e-07	6.33e-07	6.33e-07		6.33e-07	6.33e-07	6.33e-07	6.33e-07	6.33e-07	6.33e-07	6.33e-07	6.33e-07	6.33e-07	6.33e-07	6.33e-07
Cmtr1	6.33e-07	6.33e-07	6.33e-07	6.33e-07	0.0052543	0.00409646	6.33e-07	6.33e-07	6.33e-07	6.33e-07	6.33e-07	6.33e-07	0.00279834	6.33e-07	6.33e-07	6.33e-07	6.33e-07	0.00263939	6.33e-07	6.33e-07	6.33e-07	6.33e-07	6.33e-07		6.33e-07	6.33e-07	0.00280474	6.33e-07	6.33e-07	6.33e-07	6.33e-07	6.33e-07	6.33e-07	6.33e-07	0.00113629
Calm1	6.33e-07	6.33e-07	6.33e-07	6.33e-07	6.33e-07	6.33e-07	6.33e-07	6.33e-07	0.000238904	6.33e-07	6.33e-07	6.33e-07	6.33e-07	6.33e-07	6.33e-07	6.33e-07	6.33e-07	6.33e-07	6.33e-07	6.33e-07	6.33e-07	6.33e-07	6.33e-07		6.33e-07	6.33e-07	6.33e-07	6.33e-07	6.33e-07	0.00030475	6.33e-07	0.000975797	6.33e-07	6.33e-07	6.33e-07
Calm2	6.33e-07	6.33e-07	6.33e-07	6.33e-07	6.33e-07	6.33e-07	6.33e-07	6.33e-07	0.000337276	6.33e-07	6.33e-07	6.33e-07	6.33e-07	6.33e-07	6.33e-07	6.33e-07	6.33e-07	6.33e-07	6.33e-07	6.33e-07	6.33e-07	6.33e-07	6.33e-07		6.33e-07	6.33e-07	6.33e-07	6.33e-07	6.33e-07	0.000430236	6.33e-07	0.00137759	6.33e-07	6.33e-07	6.33e-07
Calm3	6.33e-07	6.33e-07	6.33e-07	6.33e-07	6.33e-07	6.33e-07	6.33e-07	6.33e-07	0.000260623	6.33e-07	6.33e-07	6.33e-07	6.33e-07	6.33e-07	6.33e-07	6.33e-07	6.33e-07	6.33e-07	6.33e-07	6.33e-07	6.33e-07	6.33e-07	6.33e-07		6.33e-07	6.33e-07	6.33e-07	6.33e-07	6.33e-07	0.000332455	6.33e-07	0.00106451	6.33e-07	6.33e-07	6.33e-07
Krt84	6.33e-07	6.33e-07	6.33e-07	6.33e-07	6.33e-07	6.33e-07	6.33e-07	6.33e-07	6.33e-07	6.33e-07	6.33e-07	6.33e-07	6.33e-07	6.33e-07	6.33e-07	6.33e-07	6.33e-07	6.33e-07	6.33e-07	6.33e-07	6.33e-07	6.33e-07	0.00080211		6.33e-07	6.33e-07	6.33e-07	6.33e-07	6.33e-07	6.33e-07	6.33e-07	6.33e-07	6.33e-07	6.33e-07	6.33e-07
Hist1h1t	6.33e-07	6.33e-07	6.33e-07	6.33e-07	6.33e-07	6.33e-07	6.33e-07	6.33e-07	6.33e-07	6.33e-07	6.33e-07	6.33e-07	6.33e-07	6.33e-07	6.33e-07	6.33e-07	6.33e-07	6.33e-07	6.33e-07	6.33e-07	6.33e-07	6.33e-07	6.33e-07		6.33e-07	6.33e-07	6.33e-07	6.33e-07	6.33e-07	6.33e-07	6.33e-07	6.33e-07	6.33e-07	6.33e-07	6.33e-07
Glo1	6.33e-07	6.33e-07	6.33e-07	6.33e-07	6.33e-07	6.33e-07	6.33e-07	6.33e-07	6.33e-07	6.33e-07	6.33e-07	6.33e-07	6.33e-07	6.33e-07	6.33e-07	6.33e-07	6.33e-07	6.33e-07	6.33e-07	6.33e-07	6.33e-07	6.33e-07	6.33e-07		6.33e-07	6.33e-07	6.33e-07	6.33e-07	6.33e-07	6.33e-07	6.33e-07	6.33e-07	6.33e-07	6.33e-07	6.33e-07
Krt7	6.33e-07	6.33e-07	6.33e-07	6.33e-07	6.33e-07	6.33e-07	6.33e-07	6.33e-07	0.0457777	6.33e-07	6.33e-07	6.33e-07	6.33e-07	6.33e-07	6.33e-07	6.33e-07	6.33e-07	6.33e-07	6.33e-07	6.33e-07	6.33e-07	6.33e-07	6.33e-07		6.33e-07	6.33e-07	6.33e-07	6.33e-07	6.33e-07	6.33e-07	6.33e-07	6.33e-07	6.33e-07	6.33e-07	6.33e-07
Acat1	6.33e-07	6.33e-07	6.33e-07	6.33e-07	6.33e-07	6.33e-07	6.33e-07	6.33e-07	6.33e-07	6.33e-07	6.33e-07	6.33e-07	6.33e-07	6.33e-07	6.33e-07	6.33e-07	6.33e-07	6.33e-07	6.33e-07	6.33e-07	6.33e-07	6.33e-07	6.33e-07		6.33e-07	6.33e-07	0.000212209	6.33e-07	6.33e-07	6.33e-07	6.33e-07	6.33e-07	6.33e-07	6.33e-07	6.33e-07
Etfb	6.33e-07	6.33e-07	6.33e-07	6.33e-07	6.33e-07	6.33e-07	6.33e-07	6.33e-07	6.33e-07	6.33e-07	6.33e-07	6.33e-07	6.33e-07	6.33e-07	6.33e-07	6.33e-07	6.33e-07	6.33e-07	6.33e-07	6.33e-07	6.33e-07	6.33e-07	6.33e-07		6.33e-07	6.33e-07	6.33e-07	6.33e-07	6.33e-07	6.33e-07	6.33e-07	6.33e-07	6.33e-07	6.33e-07	6.33e-07
Acadl	6.33e-07	6.33e-07	6.33e-07	6.33e-07	6.33e-07	6.33e-07	6.33e-07	6.33e-07	6.33e-07	6.33e-07	6.33e-07	6.33e-07	6.33e-07	6.33e-07	6.33e-07	6.33e-07	6.33e-07	6.33e-07	6.33e-07	6.33e-07	6.33e-07	6.33e-07	6.33e-07		6.33e-07	6.33e-07	6.33e-07	6.33e-07	6.33e-07	6.33e-07	6.33e-07	6.33e-07	6.33e-07	6.33e-07	6.33e-07
Slc25a5	6.33e-07	6.33e-07	6.33e-07	6.33e-07	6.33e-07	6.33e-07	6.33e-07	0.000192067	6.33e-07	6.33e-07	6.33e-07	6.33e-07	6.33e-07	6.33e-07	6.33e-07	6.33e-07	6.33e-07	6.33e-07	6.33e-07	6.33e-07	6.33e-07	6.33e-07	6.33e-07		6.33e-07	6.33e-07	6.33e-07	6.33e-07	6.33e-07	6.33e-07	6.33e-07	6.33e-07	6.33e-07	6.33e-07	6.33e-07
Ap3d1	6.33e-07	6.33e-07	0.000141681	6.33e-07	6.33e-07	6.33e-07	6.33e-07	6.33e-07	6.33e-07	6.33e-07	6.33e-07	6.33e-07	6.33e-07	6.33e-07	6.33e-07	6.33e-07	6.33e-07	6.33e-07	6.33e-07	6.33e-07	6.33e-07	6.33e-07	6.33e-07		6.33e-07	6.33e-07	6.33e-07	6.33e-07	6.33e-07	6.33e-07	6.33e-07	6.33e-07	6.33e-07	6.33e-07	6.33e-07
Atp5j	6.33e-07	6.33e-07	6.33e-07	6.33e-07	6.33e-07	6.33e-07	6.33e-07	6.33e-07	6.33e-07	6.33e-07	6.33e-07	6.33e-07	6.33e-07	6.33e-07	6.33e-07	6.33e-07	6.33e-07	6.33e-07	6.33e-07	6.33e-07	6.33e-07	6.33e-07	6.33e-07		6.33e-07	6.33e-07	6.33e-07	6.33e-07	6.33e-07	6.33e-07	6.33e-07	6.33e-07	6.33e-07	6.33e-07	6.33e-07
Atp5k	6.33e-07	6.33e-07	6.33e-07	6.33e-07	6.33e-07	6.33e-07	6.33e-07	6.33e-07	6.33e-07	6.33e-07	6.33e-07	6.33e-07	6.33e-07	6.33e-07	6.33e-07	6.33e-07	6.33e-07	6.33e-07	6.33e-07	6.33e-07	6.33e-07	6.33e-07	6.33e-07		6.33e-07	0.00234165	0.00751204	0.00401199	6.33e-07	0.00398609	6.33e-07	6.33e-07	6.33e-07	6.33e-07	6.33e-07
Serpinh1	6.33e-07	6.33e-07	6.33e-07	6.33e-07	6.33e-07	6.33e-07	6.33e-07	6.33e-07	6.33e-07	6.33e-07	6.33e-07	6.33e-07	6.33e-07	6.33e-07	6.33e-07	6.33e-07	6.33e-07	6.33e-07	6.33e-07	6.33e-07	6.33e-07	6.33e-07	6.33e-07		6.33e-07	6.33e-07	6.33e-07	6.33e-07	6.33e-07	6.33e-07	6.33e-07	6.33e-07	6.33e-07	0.000695699	6.33e-07
Cbx1	6.33e-07	6.33e-07	6.33e-07	6.33e-07	6.33e-07	6.33e-07	6.33e-07	0.000398738	6.33e-07	6.33e-07	6.33e-07	6.33e-07	6.33e-07	6.33e-07	6.33e-07	6.33e-07	6.33e-07	6.33e-07	6.33e-07	6.33e-07	6.33e-07	6.33e-07	6.33e-07		6.33e-07	6.33e-07	6.33e-07	6.33e-07	6.33e-07	6.33e-07	6.33e-07	6.33e-07	6.33e-07	6.33e-07	6.33e-07
Cbx3	6.33e-07	6.33e-07	6.33e-07	6.33e-07	6.33e-07	6.33e-07	6.33e-07	0.000511203	6.33e-07	6.33e-07	6.33e-07	6.33e-07	6.33e-07	6.33e-07	6.33e-07	6.33e-07	6.33e-07	6.33e-07	6.33e-07	6.33e-07	6.33e-07	6.33e-07	6.33e-07		6.33e-07	6.33e-07	6.33e-07	6.33e-07	6.33e-07	6.33e-07	6.33e-07	6.33e-07	6.33e-07	6.33e-07	6.33e-07
Cfl1	6.33e-07	6.33e-07	6.33e-07	6.33e-07	6.33e-07	6.33e-07	6.33e-07	0.00108557	6.33e-07	6.33e-07	6.33e-07	6.33e-07	6.33e-07	6.33e-07	6.33e-07	6.33e-07	6.33e-07	6.33e-07	6.33e-07	6.33e-07	6.33e-07	6.33e-07	6.33e-07		6.33e-07	6.33e-07	6.33e-07	6.33e-07	6.33e-07	6.33e-07	6.33e-07	6.33e-07	6.33e-07	6.33e-07	6.33e-07
Cs	6.33e-07	6.33e-07	6.33e-07	6.33e-07	6.33e-07	6.33e-07	6.33e-07	6.33e-07	6.33e-07	6.33e-07	6.33e-07	6.33e-07	6.33e-07	6.33e-07	6.33e-07	6.33e-07	6.33e-07	6.33e-07	6.33e-07	6.33e-07	6.33e-07	6.33e-07	6.33e-07		6.33e-07	6.33e-07	0.00169667	0.000505892	6.33e-07	6.33e-07	6.33e-07	6.33e-07	6.33e-07	6.33e-07	6.33e-07
Dbi	6.33e-07	6.33e-07	6.33e-07	6.33e-07	6.33e-07	6.33e-07	6.33e-07	6.33e-07	6.33e-07	6.33e-07	6.33e-07	6.33e-07	6.33e-07	6.33e-07	6.33e-07	6.33e-07	6.33e-07	6.33e-07	6.33e-07	6.33e-07	6.33e-07	6.33e-07	6.33e-07		6.33e-07	6.33e-07	6.33e-07	6.33e-07	6.33e-07	6.33e-07	6.33e-07	6.33e-07	6.33e-07	6.33e-07	6.33e-07
Dbt	6.33e-07	6.33e-07	6.33e-07	6.33e-07	6.33e-07	6.33e-07	6.33e-07	6.33e-07	6.33e-07	6.33e-07	6.33e-07	6.33e-07	6.33e-07	6.33e-07	6.33e-07	6.33e-07	6.33e-07	6.33e-07	6.33e-07	6.33e-07	6.33e-07	6.33e-07	6.33e-07		6.33e-07	6.33e-07	6.33e-07	6.33e-07	6.33e-07	6.33e-07	6.33e-07	6.33e-07	6.33e-07	6.33e-07	0.000317617
Eci1	6.33e-07	6.33e-07	6.33e-07	6.33e-07	6.33e-07	6.33e-07	6.33e-07	6.33e-07	6.33e-07	6.33e-07	6.33e-07	6.33e-07	6.33e-07	6.33e-07	6.33e-07	6.33e-07	6.33e-07	6.33e-07	6.33e-07	6.33e-07	6.33e-07	6.33e-07	6.33e-07		6.33e-07	6.33e-07	6.33e-07	6.33e-07	6.33e-07	6.33e-07	6.33e-07	6.33e-07	6.33e-07	6.33e-07	6.33e-07
Dnase1	6.33e-07	6.33e-07	6.33e-07	6.33e-07	6.33e-07	6.33e-07	6.33e-07	6.33e-07	6.33e-07	6.33e-07	6.33e-07	6.33e-07	6.33e-07	6.33e-07	6.33e-07	6.33e-07	6.33e-07	6.33e-07	6.33e-07	6.33e-07	6.33e-07	6.33e-07	6.33e-07		6.33e-07	6.33e-07	6.33e-07	6.33e-07	6.33e-07	6.33e-07	6.33e-07	6.33e-07	6.33e-07	6.33e-07	6.33e-07
Fbn1	6.33e-07	6.33e-07	6.33e-07	6.33e-07	6.33e-07	6.33e-07	6.33e-07	6.33e-07	6.33e-07	3.62705e-05	6.33e-07	6.33e-07	6.33e-07	6.33e-07	6.33e-07	6.33e-07	6.33e-07	6.33e-07	6.33e-07	6.33e-07	6.33e-07	6.33e-07	6.33e-07		6.33e-07	6.33e-07	6.33e-07	6.33e-07	6.33e-07	6.33e-07	6.33e-07	6.33e-07	6.33e-07	0.000139291	6.33e-07
Flot2	6.33e-07	6.33e-07	6.33e-07	6.33e-07	6.33e-07	6.33e-07	6.33e-07	6.33e-07	6.33e-07	6.33e-07	6.33e-07	0.000331304	6.33e-07	6.33e-07	6.33e-07	6.33e-07	6.33e-07	6.33e-07	6.33e-07	6.33e-07	6.33e-07	6.33e-07	6.33e-07		6.33e-07	6.33e-07	6.33e-07	6.33e-07	6.33e-07	6.33e-07	6.33e-07	6.33e-07	6.33e-07	6.33e-07	6.33e-07
Gstm1	6.33e-07	6.33e-07	6.33e-07	6.33e-07	6.33e-07	6.33e-07	6.33e-07	6.33e-07	6.33e-07	6.33e-07	6.33e-07	6.33e-07	6.33e-07	6.33e-07	6.33e-07	6.33e-07	6.33e-07	6.33e-07	6.33e-07	6.33e-07	6.33e-07	6.33e-07	6.33e-07		6.33e-07	6.33e-07	0.00039478	6.33e-07	6.33e-07	6.33e-07	6.33e-07	6.33e-07	6.33e-07	6.33e-07	6.33e-07
Gstm2	6.33e-07	6.33e-07	6.33e-07	6.33e-07	6.33e-07	6.33e-07	6.33e-07	6.33e-07	6.33e-07	6.33e-07	6.33e-07	6.33e-07	6.33e-07	6.33e-07	6.33e-07	6.33e-07	6.33e-07	6.33e-07	6.33e-07	6.33e-07	6.33e-07	6.33e-07	6.33e-07		6.33e-07	6.33e-07	0.000405746	6.33e-07	6.33e-07	6.33e-07	6.33e-07	6.33e-07	6.33e-07	6.33e-07	6.33e-07
Gstm4	6.33e-07	6.33e-07	6.33e-07	6.33e-07	6.33e-07	6.33e-07	6.33e-07	6.33e-07	6.33e-07	6.33e-07	6.33e-07	6.33e-07	6.33e-07	6.33e-07	6.33e-07	6.33e-07	6.33e-07	6.33e-07	6.33e-07	6.33e-07	6.33e-07	6.33e-07	6.33e-07		6.33e-07	6.33e-07	0.000521674	6.33e-07	6.33e-07	6.33e-07	6.33e-07	6.33e-07	6.33e-07	6.33e-07	6.33e-07
Gstm5	6.33e-07	6.33e-07	6.33e-07	6.33e-07	6.33e-07	6.33e-07	6.33e-07	6.33e-07	6.33e-07	6.33e-07	6.33e-07	6.33e-07	6.33e-07	6.33e-07	6.33e-07	6.33e-07	6.33e-07	6.33e-07	6.33e-07	6.33e-07	6.33e-07	6.33e-07	6.33e-07		6.33e-07	6.33e-07	6.33e-07	6.33e-07	6.33e-07	6.33e-07	6.33e-07	6.33e-07	6.33e-07	6.33e-07	6.33e-07
Gstp1	6.33e-07	6.33e-07	6.33e-07	6.33e-07	6.33e-07	6.33e-07	6.33e-07	6.33e-07	6.33e-07	6.33e-07	6.33e-07	6.33e-07	6.33e-07	6.33e-07	6.33e-07	6.33e-07	6.33e-07	6.33e-07	6.33e-07	6.33e-07	6.33e-07	6.33e-07	6.33e-07		6.33e-07	6.33e-07	6.33e-07	6.33e-07	6.33e-07	6.33e-07	6.33e-07	6.33e-07	6.33e-07	6.33e-07	6.33e-07
Hist1h1d	6.33e-07	6.33e-07	6.33e-07	6.33e-07	6.33e-07	6.33e-07	6.33e-07	6.33e-07	6.33e-07	6.33e-07	6.33e-07	6.33e-07	6.33e-07	6.33e-07	6.33e-07	6.33e-07	6.33e-07	6.33e-07	6.33e-07	6.33e-07	6.33e-07	6.33e-07	6.33e-07		6.33e-07	6.33e-07	6.33e-07	6.33e-07	6.33e-07	6.33e-07	6.33e-07	6.33e-07	6.33e-07	6.33e-07	6.33e-07
Hspg2	6.33e-07	6.33e-07	6.33e-07	6.33e-07	6.33e-07	6.33e-07	6.33e-07	6.33e-07	6.33e-07	6.33e-07	6.33e-07	6.33e-07	6.33e-07	6.33e-07	6.33e-07	6.33e-07	6.33e-07	6.33e-07	6.33e-07	6.33e-07	6.33e-07	6.33e-07	6.33e-07		6.33e-07	6.33e-07	6.33e-07	6.33e-07	6.33e-07	6.33e-07	6.33e-07	6.33e-07	6.33e-07	6.33e-07	6.33e-07
Itih4	6.33e-07	6.33e-07	6.33e-07	6.33e-07	6.33e-07	6.33e-07	6.33e-07	6.33e-07	6.33e-07	6.33e-07	6.33e-07	6.33e-07	6.33e-07	6.33e-07	6.33e-07	6.33e-07	6.33e-07	6.33e-07	6.33e-07	6.33e-07	6.33e-07	6.33e-07	6.33e-07		6.33e-07	6.33e-07	6.33e-07	6.33e-07	6.33e-07	6.33e-07	6.33e-07	6.33e-07	6.33e-07	6.33e-07	0.00041442
Serpina3c	6.33e-07	6.33e-07	6.33e-07	6.33e-07	6.33e-07	6.33e-07	6.33e-07	9.9002e-05	6.33e-07	6.33e-07	6.33e-07	6.33e-07	6.33e-07	6.33e-07	6.33e-07	6.33e-07	6.33e-07	6.33e-07	6.33e-07	6.33e-07	6.33e-07	6.33e-07	6.33e-07		6.33e-07	6.33e-07	6.33e-07	6.33e-07	6.33e-07	6.33e-07	6.33e-07	6.33e-07	6.33e-07	6.33e-07	6.33e-07
Lama2	6.33e-07	6.33e-07	6.33e-07	6.33e-07	6.33e-07	6.33e-07	6.33e-07	6.33e-07	6.33e-07	6.33e-07	6.33e-07	6.33e-07	6.33e-07	6.33e-07	6.33e-07	6.33e-07	6.33e-07	6.33e-07	6.33e-07	6.33e-07	6.33e-07	6.33e-07	6.33e-07		6.33e-07	6.33e-07	6.33e-07	6.33e-07	6.33e-07	6.33e-07	6.33e-07	6.33e-07	6.33e-07	6.33e-07	6.33e-07
Anxa1	6.33e-07	6.33e-07	6.33e-07	0.000577971	6.33e-07	6.33e-07	6.33e-07	6.33e-07	6.33e-07	6.33e-07	6.33e-07	6.33e-07	6.33e-07	6.33e-07	6.33e-07	6.33e-07	6.33e-07	6.33e-07	6.33e-07	6.33e-07	6.33e-07	6.33e-07	6.33e-07		6.33e-07	6.33e-07	6.33e-07	6.33e-07	6.33e-07	6.33e-07	6.33e-07	6.33e-07	6.33e-07	6.33e-07	6.33e-07
Matr3	6.33e-07	6.33e-07	6.33e-07	6.33e-07	6.33e-07	6.33e-07	6.33e-07	6.33e-07	6.33e-07	6.33e-07	6.33e-07	6.33e-07	6.33e-07	6.33e-07	6.33e-07	6.33e-07	6.33e-07	6.33e-07	6.33e-07	6.33e-07	6.33e-07	6.33e-07	6.33e-07		6.33e-07	6.33e-07	6.33e-07	6.33e-07	6.33e-07	6.33e-07	6.33e-07	6.33e-07	6.33e-07	6.33e-07	6.33e-07
ATP8	6.33e-07	6.33e-07	6.33e-07	6.33e-07	6.33e-07	6.33e-07	6.33e-07	6.33e-07	6.33e-07	6.33e-07	6.33e-07	6.33e-07	6.33e-07	6.33e-07	6.33e-07	6.33e-07	6.33e-07	6.33e-07	6.33e-07	6.33e-07	6.33e-07	6.33e-07	6.33e-07		6.33e-07	6.33e-07	6.33e-07	6.33e-07	6.33e-07	6.33e-07	6.33e-07	6.33e-07	6.33e-07	6.33e-07	6.33e-07
Mug2	6.33e-07	6.33e-07	6.33e-07	6.33e-07	6.33e-07	6.33e-07	6.33e-07	6.33e-07	6.33e-07	8.04869e-05	6.33e-07	6.33e-07	6.33e-07	6.33e-07	6.33e-07	6.33e-07	6.33e-07	6.33e-07	6.33e-07	6.33e-07	6.33e-07	6.33e-07	6.33e-07		6.33e-07	6.33e-07	6.33e-07	6.33e-07	6.33e-07	6.33e-07	6.33e-07	6.33e-07	6.33e-07	6.33e-07	6.33e-07
Myl2	6.33e-07	6.33e-07	6.33e-07	6.33e-07	6.33e-07	6.33e-07	6.33e-07	6.33e-07	6.33e-07	6.33e-07	6.33e-07	6.33e-07	6.33e-07	6.33e-07	6.33e-07	6.33e-07	6.33e-07	6.33e-07	6.33e-07	6.33e-07	6.33e-07	6.33e-07	6.33e-07		6.33e-07	6.33e-07	6.33e-07	6.33e-07	6.33e-07	6.33e-07	6.33e-07	6.33e-07	6.33e-07	6.33e-07	6.33e-07
Naca	6.33e-07	6.33e-07	6.33e-07	6.33e-07	6.33e-07	6.33e-07	6.33e-07	6.33e-07	6.33e-07	6.33e-07	6.33e-07	6.33e-07	6.33e-07	6.33e-07	6.33e-07	6.33e-07	6.33e-07	6.33e-07	6.33e-07	6.33e-07	6.33e-07	6.33e-07	6.33e-07		6.33e-07	6.33e-07	6.33e-07	6.33e-07	6.33e-07	6.33e-07	6.33e-07	6.33e-07	6.33e-07	6.33e-07	6.33e-07
Ndufs4	6.33e-07	6.33e-07	6.33e-07	6.33e-07	6.33e-07	6.33e-07	6.33e-07	6.33e-07	6.33e-07	6.33e-07	6.33e-07	6.33e-07	6.33e-07	6.33e-07	6.33e-07	6.33e-07	6.33e-07	6.33e-07	6.33e-07	6.33e-07	6.33e-07	6.33e-07	6.33e-07		6.33e-07	6.33e-07	6.33e-07	6.33e-07	6.33e-07	6.33e-07	6.33e-07	6.33e-07	6.33e-07	6.33e-07	6.33e-07
Ogn	6.33e-07	6.33e-07	6.33e-07	6.33e-07	6.33e-07	6.33e-07	6.33e-07	6.33e-07	6.33e-07	6.33e-07	6.33e-07	6.33e-07	6.33e-07	6.33e-07	6.33e-07	6.33e-07	6.33e-07	6.33e-07	6.33e-07	6.33e-07	6.33e-07	6.33e-07	6.33e-07		6.33e-07	6.33e-07	6.33e-07	6.33e-07	6.33e-07	6.33e-07	6.33e-07	6.33e-07	6.33e-07	6.33e-07	6.33e-07
Rock2	6.33e-07	6.33e-07	6.33e-07	6.33e-07	6.33e-07	6.33e-07	6.33e-07	6.33e-07	6.33e-07	6.33e-07	6.33e-07	6.33e-07	6.33e-07	6.33e-07	6.33e-07	6.33e-07	6.33e-07	6.33e-07	6.33e-07	6.33e-07	6.33e-07	6.33e-07	6.33e-07		6.33e-07	6.33e-07	6.33e-07	6.33e-07	6.33e-07	6.33e-07	0.000153643	6.33e-07	6.33e-07	6.33e-07	6.33e-07
Ruvbl2	6.33e-07	6.33e-07	6.33e-07	6.33e-07	6.33e-07	6.33e-07	0.000107695	6.33e-07	6.33e-07	6.33e-07	6.33e-07	6.33e-07	6.33e-07	6.33e-07	6.33e-07	6.33e-07	6.33e-07	6.33e-07	6.33e-07	6.33e-07	6.33e-07	6.33e-07	6.33e-07		6.33e-07	6.33e-07	6.33e-07	6.33e-07	6.33e-07	6.33e-07	6.33e-07	6.33e-07	6.33e-07	6.33e-07	6.33e-07
Serpina3g	6.33e-07	6.33e-07	6.33e-07	6.33e-07	6.33e-07	6.33e-07	6.33e-07	0.00016867	6.33e-07	6.33e-07	6.33e-07	6.33e-07	6.33e-07	6.33e-07	6.33e-07	6.33e-07	6.33e-07	6.33e-07	6.33e-07	6.33e-07	6.33e-07	6.33e-07	6.33e-07		6.33e-07	6.33e-07	6.33e-07	6.33e-07	6.33e-07	6.33e-07	6.33e-07	6.33e-07	6.33e-07	6.33e-07	6.33e-07
Serpina3n	6.33e-07	6.33e-07	6.33e-07	6.33e-07	6.33e-07	6.33e-07	6.33e-07	9.10818e-05	6.33e-07	6.33e-07	6.33e-07	6.33e-07	6.33e-07	6.33e-07	6.33e-07	6.33e-07	6.33e-07	6.33e-07	6.33e-07	6.33e-07	6.33e-07	6.33e-07	6.33e-07		6.33e-07	6.33e-07	6.33e-07	6.33e-07	6.33e-07	6.33e-07	6.33e-07	6.33e-07	6.33e-07	6.33e-07	6.33e-07
Serpina3m	6.33e-07	6.33e-07	6.33e-07	6.33e-07	6.33e-07	6.33e-07	6.33e-07	0.000101202	6.33e-07	6.33e-07	6.33e-07	6.33e-07	6.33e-07	6.33e-07	6.33e-07	6.33e-07	6.33e-07	6.33e-07	6.33e-07	6.33e-07	6.33e-07	6.33e-07	6.33e-07		6.33e-07	6.33e-07	6.33e-07	6.33e-07	6.33e-07	6.33e-07	6.33e-07	6.33e-07	6.33e-07	6.33e-07	6.33e-07
Sptan1	6.33e-07	6.33e-07	6.33e-07	6.33e-07	6.33e-07	6.33e-07	6.33e-07	6.33e-07	6.33e-07	6.33e-07	6.33e-07	6.33e-07	6.33e-07	6.33e-07	6.33e-07	6.33e-07	6.33e-07	6.33e-07	6.33e-07	6.33e-07	6.33e-07	6.33e-07	6.33e-07		6.33e-07	6.33e-07	6.33e-07	6.33e-07	6.33e-07	6.33e-07	6.33e-07	6.33e-07	6.33e-07	6.33e-07	6.33e-07
Sptb	6.33e-07	6.33e-07	6.33e-07	6.33e-07	6.33e-07	6.33e-07	6.33e-07	6.33e-07	6.33e-07	6.33e-07	6.33e-07	6.33e-07	6.33e-07	6.33e-07	6.33e-07	6.33e-07	6.33e-07	6.33e-07	6.33e-07	6.33e-07	6.33e-07	6.33e-07	6.33e-07		6.33e-07	6.33e-07	6.33e-07	6.33e-07	6.33e-07	6.33e-07	6.33e-07	6.33e-07	6.33e-07	6.33e-07	6.33e-07
Sptbn1	6.33e-07	6.33e-07	6.33e-07	6.33e-07	6.33e-07	6.33e-07	6.33e-07	6.33e-07	6.33e-07	6.33e-07	6.33e-07	6.33e-07	6.33e-07	6.33e-07	6.33e-07	6.33e-07	6.33e-07	6.33e-07	6.33e-07	6.33e-07	6.33e-07	6.33e-07	6.33e-07		6.33e-07	6.33e-07	6.33e-07	6.33e-07	6.33e-07	6.33e-07	6.33e-07	6.33e-07	6.33e-07	6.33e-07	6.33e-07
Sucla2	6.33e-07	6.33e-07	6.33e-07	6.33e-07	6.33e-07	6.33e-07	6.33e-07	6.33e-07	6.33e-07	6.33e-07	6.33e-07	6.33e-07	6.33e-07	6.33e-07	6.33e-07	6.33e-07	6.33e-07	6.33e-07	6.33e-07	6.33e-07	6.33e-07	6.33e-07	6.33e-07		6.33e-07	6.33e-07	6.33e-07	6.33e-07	6.33e-07	6.33e-07	6.33e-07	6.33e-07	6.33e-07	6.33e-07	6.33e-07
Ugp2	6.33e-07	6.33e-07	6.33e-07	6.33e-07	6.33e-07	6.33e-07	6.33e-07	6.33e-07	6.33e-07	6.33e-07	0.000122808	6.33e-07	6.33e-07	6.33e-07	6.33e-07	6.33e-07	6.33e-07	6.33e-07	6.33e-07	6.33e-07	6.33e-07	6.33e-07	6.33e-07		6.33e-07	6.33e-07	6.33e-07	6.33e-07	6.33e-07	6.33e-07	6.33e-07	6.33e-07	6.33e-07	6.33e-07	6.33e-07
Vmn2r89	5.97553e-05	6.33e-07	6.33e-07	6.33e-07	6.33e-07	6.33e-07	6.33e-07	6.33e-07	6.33e-07	6.33e-07	6.33e-07	6.33e-07	6.33e-07	6.33e-07	6.33e-07	6.33e-07	6.33e-07	6.33e-07	6.33e-07	6.33e-07	6.33e-07	6.33e-07	6.33e-07		6.33e-07	6.33e-07	6.33e-07	6.33e-07	6.33e-07	6.33e-07	6.33e-07	6.33e-07	6.33e-07	6.33e-07	6.33e-07
Lrsam1	6.33e-07	6.33e-07	6.33e-07	6.33e-07	6.33e-07	6.33e-07	0.00118479	6.33e-07	6.33e-07	6.33e-07	6.33e-07	6.33e-07	6.33e-07	6.33e-07	6.33e-07	6.33e-07	6.33e-07	6.33e-07	6.33e-07	6.33e-07	6.33e-07	6.33e-07	6.33e-07		6.33e-07	6.33e-07	6.33e-07	6.33e-07	6.33e-07	6.33e-07	6.33e-07	6.33e-07	6.33e-07	6.33e-07	6.33e-07
Gsn	6.33e-07	6.33e-07	6.33e-07	6.33e-07	6.33e-07	6.33e-07	6.33e-07	6.33e-07	6.33e-07	6.33e-07	6.33e-07	6.33e-07	6.33e-07	6.33e-07	6.33e-07	6.33e-07	6.33e-07	6.33e-07	6.33e-07	6.33e-07	6.33e-07	6.33e-07	6.33e-07		6.33e-07	6.33e-07	6.33e-07	6.33e-07	6.33e-07	6.33e-07	6.33e-07	6.33e-07	6.33e-07	6.33e-07	0.000337689
Flg2	6.33e-07	6.33e-07	6.33e-07	6.33e-07	6.33e-07	6.33e-07	0.000151026	6.33e-07	6.33e-07	6.33e-07	6.33e-07	6.33e-07	6.33e-07	6.33e-07	6.33e-07	6.33e-07	6.33e-07	6.33e-07	6.33e-07	6.33e-07	6.33e-07	6.33e-07	6.33e-07		2.7886e-05	6.33e-07	6.33e-07	6.33e-07	6.33e-07	6.33e-07	6.33e-07	6.33e-07	1.52054e-05	6.33e-07	6.33e-07
Serpina3f	6.33e-07	6.33e-07	6.33e-07	6.33e-07	6.33e-07	6.33e-07	6.33e-07	8.75787e-05	6.33e-07	6.33e-07	6.33e-07	6.33e-07	6.33e-07	6.33e-07	6.33e-07	6.33e-07	6.33e-07	6.33e-07	6.33e-07	6.33e-07	6.33e-07	6.33e-07	6.33e-07		6.33e-07	6.33e-07	6.33e-07	6.33e-07	6.33e-07	6.33e-07	6.33e-07	6.33e-07	6.33e-07	6.33e-07	6.33e-07
Dysf	6.33e-07	6.33e-07	6.33e-07	6.33e-07	6.33e-07	6.33e-07	6.33e-07	6.33e-07	6.33e-07	6.33e-07	6.33e-07	6.33e-07	6.33e-07	6.33e-07	6.33e-07	6.33e-07	6.33e-07	6.33e-07	6.33e-07	6.33e-07	6.33e-07	6.33e-07	6.33e-07		6.33e-07	6.33e-07	6.33e-07	6.33e-07	6.33e-07	6.33e-07	6.33e-07	6.33e-07	6.33e-07	6.33e-07	6.33e-07
Vcp	6.33e-07	6.33e-07	6.33e-07	6.33e-07	6.33e-07	6.33e-07	6.33e-07	6.33e-07	6.33e-07	6.33e-07	6.33e-07	6.33e-07	6.33e-07	6.33e-07	6.33e-07	6.33e-07	6.33e-07	6.33e-07	6.33e-07	6.33e-07	6.33e-07	6.33e-07	6.33e-07		6.33e-07	6.33e-07	6.33e-07	6.33e-07	6.33e-07	6.33e-07	6.33e-07	6.33e-07	0.0067504	6.33e-07	6.33e-07
Idh2	6.33e-07	6.33e-07	6.33e-07	6.33e-07	6.33e-07	6.33e-07	6.33e-07	6.33e-07	6.33e-07	6.33e-07	6.33e-07	6.33e-07	6.33e-07	6.33e-07	6.33e-07	6.33e-07	6.33e-07	6.33e-07	6.33e-07	6.33e-07	6.33e-07	6.33e-07	6.33e-07		6.33e-07	6.33e-07	6.33e-07	6.33e-07	6.33e-07	6.33e-07	6.33e-07	6.33e-07	6.33e-07	6.33e-07	6.33e-07
Rpl13	6.33e-07	6.33e-07	6.33e-07	6.33e-07	6.33e-07	6.33e-07	6.33e-07	6.33e-07	0.000153398	6.33e-07	6.33e-07	6.33e-07	6.33e-07	6.33e-07	6.33e-07	6.33e-07	6.33e-07	6.33e-07	6.33e-07	6.33e-07	6.33e-07	6.33e-07	6.33e-07		6.33e-07	6.33e-07	6.33e-07	6.33e-07	6.33e-07	6.33e-07	6.33e-07	6.33e-07	6.33e-07	6.33e-07	6.33e-07
Smtnl2	6.33e-07	6.33e-07	6.33e-07	6.33e-07	6.33e-07	6.33e-07	6.33e-07	6.33e-07	6.33e-07	6.33e-07	6.33e-07	6.33e-07	6.33e-07	6.33e-07	6.33e-07	6.33e-07	6.33e-07	6.33e-07	6.33e-07	6.33e-07	6.33e-07	6.33e-07	6.33e-07		6.33e-07	6.33e-07	6.33e-07	6.33e-07	6.33e-07	6.33e-07	6.33e-07	6.33e-07	6.33e-07	6.33e-07	6.33e-07
Krt26	6.33e-07	6.33e-07	6.33e-07	6.33e-07	6.33e-07	6.33e-07	6.33e-07	6.33e-07	6.33e-07	6.33e-07	6.33e-07	6.33e-07	6.33e-07	6.33e-07	6.33e-07	6.33e-07	6.33e-07	6.33e-07	6.33e-07	6.33e-07	6.33e-07	6.33e-07	6.33e-07		6.33e-07	6.33e-07	6.33e-07	6.33e-07	6.33e-07	6.33e-07	6.33e-07	6.33e-07	6.33e-07	6.33e-07	6.33e-07
Ndufs6	6.33e-07	6.33e-07	6.33e-07	6.33e-07	6.33e-07	6.33e-07	6.33e-07	6.33e-07	6.33e-07	6.33e-07	6.33e-07	6.33e-07	6.33e-07	6.33e-07	6.33e-07	6.33e-07	6.33e-07	6.33e-07	6.33e-07	6.33e-07	6.33e-07	6.33e-07	6.33e-07		6.33e-07	6.33e-07	6.33e-07	6.33e-07	6.33e-07	6.33e-07	6.33e-07	6.33e-07	6.33e-07	6.33e-07	6.33e-07
Cbx6	6.33e-07	6.33e-07	6.33e-07	6.33e-07	6.33e-07	6.33e-07	6.33e-07	6.33e-07	6.33e-07	6.33e-07	6.33e-07	6.33e-07	6.33e-07	6.33e-07	6.33e-07	6.33e-07	6.33e-07	6.33e-07	6.33e-07	6.33e-07	6.33e-07	6.33e-07	6.33e-07		6.33e-07	6.33e-07	6.33e-07	6.33e-07	6.33e-07	6.33e-07	6.33e-07	6.33e-07	6.33e-07	6.33e-07	6.33e-07
Npcd	6.33e-07	6.33e-07	6.33e-07	6.33e-07	6.33e-07	6.33e-07	6.33e-07	6.33e-07	6.33e-07	6.33e-07	6.33e-07	6.33e-07	6.33e-07	6.33e-07	6.33e-07	6.33e-07	6.33e-07	6.33e-07	6.33e-07	6.33e-07	6.33e-07	6.33e-07	6.33e-07		6.33e-07	6.33e-07	6.33e-07	6.33e-07	6.33e-07	6.33e-07	6.33e-07	6.33e-07	6.33e-07	6.33e-07	6.33e-07
Hist1h1c	6.33e-07	6.33e-07	6.33e-07	6.33e-07	6.33e-07	6.33e-07	6.33e-07	6.33e-07	6.33e-07	6.33e-07	6.33e-07	6.33e-07	6.33e-07	6.33e-07	6.33e-07	6.33e-07	6.33e-07	6.33e-07	6.33e-07	6.33e-07	6.33e-07	6.33e-07	6.33e-07		6.33e-07	6.33e-07	6.33e-07	6.33e-07	6.33e-07	6.33e-07	6.33e-07	6.33e-07	6.33e-07	6.33e-07	6.33e-07
Hist1h1e	6.33e-07	6.33e-07	6.33e-07	6.33e-07	6.33e-07	6.33e-07	6.33e-07	6.33e-07	6.33e-07	6.33e-07	6.33e-07	6.33e-07	6.33e-07	6.33e-07	6.33e-07	6.33e-07	6.33e-07	6.33e-07	6.33e-07	6.33e-07	6.33e-07	6.33e-07	6.33e-07		6.33e-07	6.33e-07	6.33e-07	6.33e-07	6.33e-07	6.33e-07	6.33e-07	6.33e-07	6.33e-07	6.33e-07	6.33e-07
Srrm1	6.33e-07	0.00313708	6.33e-07	6.33e-07	6.33e-07	6.33e-07	6.33e-07	6.33e-07	6.33e-07	6.33e-07	6.33e-07	6.33e-07	6.33e-07	6.33e-07	6.33e-07	6.33e-07	6.33e-07	6.33e-07	6.33e-07	6.33e-07	6.33e-07	6.33e-07	6.33e-07		6.33e-07	6.33e-07	6.33e-07	6.33e-07	6.33e-07	6.33e-07	6.33e-07	6.33e-07	6.33e-07	6.33e-07	6.33e-07
Mettl3	6.33e-07	6.33e-07	6.33e-07	6.33e-07	6.33e-07	6.33e-07	6.33e-07	6.33e-07	6.33e-07	6.33e-07	6.33e-07	6.33e-07	6.33e-07	6.33e-07	6.33e-07	6.33e-07	6.33e-07	6.33e-07	6.33e-07	6.33e-07	6.33e-07	6.33e-07	6.33e-07		6.33e-07	6.33e-07	6.33e-07	6.33e-07	6.33e-07	6.33e-07	6.33e-07	6.33e-07	6.33e-07	6.33e-07	6.33e-07
Ybx3	6.33e-07	6.33e-07	6.33e-07	6.33e-07	6.33e-07	6.33e-07	6.33e-07	6.33e-07	6.33e-07	6.33e-07	6.33e-07	6.33e-07	6.33e-07	6.33e-07	6.33e-07	6.33e-07	6.33e-07	6.33e-07	6.33e-07	6.33e-07	6.33e-07	6.33e-07	6.33e-07		6.33e-07	6.33e-07	6.33e-07	6.33e-07	6.33e-07	6.33e-07	6.33e-07	6.33e-07	6.33e-07	6.33e-07	6.33e-07
Sae1	6.33e-07	6.33e-07	6.33e-07	6.33e-07	6.33e-07	6.33e-07	6.33e-07	6.33e-07	6.33e-07	6.33e-07	6.33e-07	6.33e-07	6.33e-07	6.33e-07	6.33e-07	6.33e-07	6.33e-07	6.33e-07	6.33e-07	6.33e-07	6.33e-07	6.33e-07	6.33e-07		6.33e-07	6.33e-07	6.33e-07	6.33e-07	6.33e-07	6.33e-07	6.33e-07	6.33e-07	6.33e-07	0.00569351	6.33e-07
[truncated: 107 more rows]

## Sheet: SD4 specific
GeneSymbol	IgG1	IgG2	IgG3	IgG4	IgG5	IgG6	IgG7	IgG8	IgG9	IgG10	IgG11	C1	C2	C3	C4	C5	C6	C7	C8	C9	C10	C11	KO1	KO2	KO3	KO4	KO5	KO6	KO7	KO8	KO9	KO10	KO11	P IgG vs C	mean IgG	Mean C	C/IgG	p CvsKO
[truncated: 21 more rows]

## Sheet: SD5 RyR1 IP C and HA-Speg
	IgG C Gast sj257-1	IgG C Gast sj257-2	IgG C Gast sj257-3	IgG C sj314-4	IgG C_Gastsj314-5	IgG C_Gastsj314-6	RyR1 IP C SJ257-1 RyR1 IP WT Gastsj257 RyR1 IP WT Gastsj257	RyR1 IP C SJ257-2 RyR1 IP WT Gastsj257 RyR1 IP WT Gastsj257	RyR1 IP C SJ257-3 RyR1 IP WT Gastsj257 RyR1 IP WT Gastsj257	RyR1 IP C sj314-4	RyR1 IP C sj314-5	RyR1 IP C sj314-6	RyR1 IP HA sj257-1	RyR1 IP HA sj257-2	RYR1 IP HA sj257-3	RyR1 IP HA sj314-4	RyR1 IP HAsj315-5	RyR1 IP HA sj314-6
[truncated: 961 more rows]

[truncated: 14 more sheets: SD5 specific, SD6 SkM Jph2 IP C and KO, SD6 specific, SD7 Jph2 IP C and HA-Speg, SD 7 specific, SD8 HA-Speg IP cardiac, SD 8 specific, SD9 RyR2 IP C and KO, SD9 specific, SD10 RYR2 IP C and HA-Speg, SD11-H JPH2IP C and KO, SD11 specific, SD12 Jph2 IP-H C and HA-Speg , SD12 specific]
