# Supplementary material for: Speg interactions that regulate the stability of excitation-contraction coupling protein complexes in triads and dyads
Source: Commun Biol. 2023 Sep 14;6:942. doi: 10.1038/s42003-023-05330-y (PMC10502019; doi:10.1038/s42003-023-05330-y)
Supplement: Supplementary file 5 — Supplementary Data 2 [file 42003_2023_5330_MOESM5_ESM.xlsx]

## Sheet: Fig.1a
Spegβ-TA (Control)	Spegβ-TA (HA)	Spegα-TA(conrol)	Spegβ-TA (HA)
59.9894	3.09441	64.1156	37.4731
111.098	7.08361	82.1584	31.7244
128.913	7.00082	153.726	87.1809
113.494	1.76953	169.229	74.6287
94.5309	5.54024	95.4568	49.1833
113.21	5.71559	81.5054	35.7048
78.7656	4.24901	53.8087	28.05

## Sheet: Fig1b
Spegβ-TA-c	Spegβ-TA-KO	Spegα-TA-c	Spegα-TA-KO
72.2789	1.77309	86.9689	2.26023
85.8081	1.13711	75.4608	2.52213
127.643	2.81722	130.435	2.54099
114.27	1.47026	107.136	1.51024

## Sheet: Fig1c
Spegβ-heart-c	Spegβ-heart-HA	Spegα-heart-C	Spegα-heart-HA
103.801	9.38298	108.608	54.2963
96.1989	16.8175	91.3918	67.4951
100	21.7441	100	80.1497
93.2865	25.905	84.2868	48.7056
119.539	20.6492	118.442	37.4007
87.1749	46.5677	97.2714	86.0769
72.8806	10.2146	84.6184	86.7152
127.119	25.2003	115.382	79.7572
106.678	1.42498	104.131	47.7261
93.3217	1.32524	95.8688	28.8313

## Sheet: fig.1d
Spegβ-Heart-c	Spegβ-Heart-KO	Spegα-Heart-C	Spegα-Heart-KO
97.0462	2.23922	105.608	1.0644
102.954	3.4063	94.392	1.77247
98.8204	3.65668	99.3512	2.66523
101.18	4.15306	100.649	3.03736

## Sheet: fig1e
Spegβ	Spegβ	Spegα	Spegα	Apeg +Bpeg	Apeg +Bpeg
0.913353	0.286457	0.772295	0.798245	1.04849	0.798352
1.65003	0.529333	1.23086	1.06176	1.19788	0.733734
0.67261	0.569879	0.837172	0.575502	0.740567	1.11588
1.09126	0.711222	1.17779	1.6632	1.07512	0.989329
0.904021	0.529586	1.0669	1.10442

## Sheet: fig1f
Spegβ	Spegβ	Spegα	Spegα	Apeg +Bpeg	Apeg +Bpeg
0.847921	0.643809	0.921003	0.993551	0.703938	0.773243
0.942978	0.529927	1.07673	0.59509	0.996537	0.856135
1.06845	0.520454	1.36314	0.820164	1.17293	0.91277
0.791282	0.994248	0.702144	0.831725	1.21534	1.04805
1.4793	0.779602	1.05357	0.860389

## Sheet: fig. 1h
RyR1-C	RyR1-HA	CaV1.1α1-C	CaV1.1α1-HA
70.1698	61.5327	21.5154	42.6464
111.441	63.8867	143.132	39.4879
118.389	85.3574	135.353	65.2841
133.617	78.598	123.071	52.4149
104.094	86.9356	105.289	83.4817
102.241	52.1112	117.323	51.3086
60.0489	35.9141	54.317	23.3907

## Sheet: Fig.1k
RyR2-C	RyR2-KO	CaV1.2α1-C	CaV1.2α1-KO
72.2463	106.457	75.7849	106.068
93.0003	65.547	89.7182	137.909
129.608	155.086	164.598	156.274
105.145	121.432	69.8991	94.698
120.845	76.9537	97.6288	117.832
79.1549	56.437	102.371	113.211

## Sheet: Fig.2a
control	stim freq(Hz)	C1	C2	C3	C4	C5		HA-Speg	stim freq	HA-1	HA-2	HA-3	HA-4	HA-5	HA-6
	1	4.48	5.53	5.22	5.58	5.15			1	3.36	3.12	3.27	2.7	3.04	3.83
	15	7.69	10.81	8.85	9.02	8.2			15	5.89	5.07	6.36	4.86	5.73	6.15
	30	20.63	23.12	22.31	23.73	23.43			30	17.5	15.78	16.6	13.1	16.12	17.2
	40	26.02	27.12	27.12	28.26	29.08			40	23.99	22.02	21.12	17.74	21.08	22.91
	60	30.83	30.46	30.95	32.18	34.24			60	30.36	28.09	25.68	23.09	25.63	27.97
	80	33.47	32.35	32.98	33.87	36.95			80	33.93	31.75	28.13	25.65	27.61	30.06
	160	40.25	33.98	34.89	35.77	39.84			160	37.01	34.92	30.28	28.18	29.75	32.31

## Sheet: Fig.2b
	Stim freq	C1	C2	C3	C4	C5			HA-Speg	stim Freq	HA-1	HA-2	HA-3	HA-4	HA-5	HA-6
	1	4.58	3.66	4.35	4.9	4.51				1	3.14	2.81	2.74	3.78	3.24	4.36
	15	6.83	4.51	6.48	6.42	5.82				15	4.55	4.01	4.07	5.87	4.78	5.23
	30	12.72	7.78	11.36	11.28	9.28				30	8.89	7.06	7.14	12.22	9.36	8.66
	40	21.43	12.19	19.65	18.38	13.71				40	14.64	12.32	10.98	18.22	15.43	13.86
	60	32.64	28.67	34.77	35.06	32.23				60	26.99	23.18	23.57	30.42	29.71	32.65
	80	41.66	36.78	42.23	42.71	43.67				80	34.75	32.12	32.4	38.54	39.63	43.57
	160	58.24	52.02	52.88	56.04	56.11				160	49.23	45.57	48.86	53.54	55.85	58.5
	300	62.07	54.27	60.55	60.12	57.61				300	53.54	52.02	53.95	61.84	59.22	64.36

[truncated: 43 more sheets: Fig2c, Fig 2d, Fig2i, Fig 2j, Fig2k, fig. 2l, Fig.2m, fig. 2 n, Fig. 2o, Fig. 2p, fig.3c, fig3d, Fig.3g, Fig3h, Fig. 4 C, Fig. 4E, Fig4g, Fig4i, Fig. 5a, Fig. 5b …]
