# Supplementary material for: Speg interactions that regulate the stability of excitation-contraction coupling protein complexes in triads and dyads
Source: Commun Biol. 2023 Sep 14;6:942. doi: 10.1038/s42003-023-05330-y (PMC10502019; doi:10.1038/s42003-023-05330-y)
Supplement: Supplementary file 6 — Supplementary Data 3 [file 42003_2023_5330_MOESM6_ESM.xlsx]

## Sheet: Supplemental Table 1
		female control	Female KO	male control	Male KO	Female WT	female HA	male WT	male HA
		1.25916	0.582715	1.35967	0.81123	1.44604	1.11178	1.25845	1.61555
	LVPW;s	1.25209	0.799805	1.01176	0.805738	1.45676	1.20898	1.38444	1.17117
	mmmm	1.4168	0.605566	1.11775	0.838697	1.00775	1.34907	0.977508	2.20768
		1.25092	0.925488	1.10101		1.07411	0.964194	1.54141	1.5763
		1.4168	1.0169			1.24616		1.31572	1.50285
		1.23398						1.29551	1.0957
									1.33268
									0.994934
									1.34846
									1.25492
		female control	Female KO	male control	Male KO	Female WT	female HA	male WT	male HA
	LVPWd	0.970834	0.43418	0.994043	0.788379	1.02731	0.630744	0.902295	1.26268
		0.873794	0.674121	0.703014	0.643808	0.842954	0.769012	0.805243	0.855892
		1.22256	0.571289	0.795926	0.688405	0.796196	0.926765	0.582492	1.90682
		0.97086	0.822656	0.68966		0.680096	0.731878	1.05621	1.16079
		1.03975	0.81123					0.787551	0.93375
		0.868359						0.826759	0.745167
									0.914074
									0.869675
									0.900862
									0.872705
		female control	Female KO	male control	Male KO	Female WT	female HA	male WT	male HA
	LVIDs	2.47127	3.53057	2.75361	3.97617	1.92749	1.85293	2.03504	1.6688
	mm	2.96013	3.70195	2.9845	3.99643	1.63722	1.89018	2.07942	2.23973
		2.23945	3.6791	2.8745	3.6981	2.62223	2.14975	2.43385	2.01584
		2.27779	3.39346	2.90649		1.96185	2.18555	2.08741	2.23981
		2.9707	3.64482					2.00915	2.2518
		2.82217						2.12898	2.42441
									2.46459
									2.26106
									2.24246
									2.32886
		female control	Female KO	male control	Male KO	Female WT	female HA	male WT	male HA
	LVIDd	3.56275	4.0333	4.13613	4.54746	3.05945	3.36128	3.33938	2.99159
	mm	4.21113	4.22754	3.97086	4.59527	3.18223	3.27537	3.53999	3.36316
		3.38203	4.04473	4.13644	4.36853	3.46309	3.45742	3.3106	2.82686
		3.45402	4.02187	4.20349		3.22384	3.02977	3.41253	3.38016
		4.22754	4.54746					3.488	3.53511
		3.83906						3.4181	3.82311
									3.58958
									3.29691
									3.49863
									3.54867
		female control	Female KO	male control	Male KO	Female WT	female HA	male WT	male HA
	LVAW;s	1.25177	0.834082	1.34824	0.936914	1.3663	1.17594	1.52768	2.12829
		1.37024	0.834082	1.18472	0.912999	1.38947	1.31774	1.714	1.36346
	mm	1.4625	0.788379	1.57992	0.848058	1.14671	1.347	1.11492	1.6965
		1.27892	0.879785	1.45154		1.03288	1.13911	1.46919	2.02245
		1.5082	0.879785					1.59116	1.54442
		1.33682						1.48339	1.46668
									1.49398
									1.23362
									1.35675
									1.41909
		female control	Female KO	male control	Male KO	Female WT	female HA	male WT	male HA
	LVAW;d	0.824318	0.65127	0.822656	0.822656	0.932607	0.729192	0.902295	1.47609
	mm	0.827955	0.605566	0.812065	0.722011	0.923067	0.808934	0.805243	0.857545
		1.05117	0.594141	1.03914	0.679835	0.78248	0.923888	0.582492	1.34549
		0.858838	0.754102	0.964885		0.674428	0.817214	1.05621	1.36357
		1.02832	0.605566					0.787551	0.93375
		0.879785						0.826759	0.745167
									0.914074
									0.869675
									0.900862
									0.872705
		female control	Female KO	male control	Male KO	Female WT	female HA	male WT	male HA
	Ejection Fraction	64.5053	27.3807	67.2354	31.7488	68.4648	77.247	70.6521	76.9753
	%	59.1702	22.0833	49.7712	28.0507	81.1488	74.4553	73.098	63.2771
		65.2448	23.4398	58.5722	32.5968	49.3142	69.0334	53.0093	56.745
		65.4524	35.7869	60.0609		70.8771	55.5648	70.3436	63.4734
		60.2603	39.9953					74.4209	66.9887
		59.7042						68.3048	67.0984
									60.1191
									60.5218
									66.5465
									64.2549
		female control	Female KO	male control	Male KO	Female WT	female HA	male WT	male HA
	Fractional shortening	34.5648	12.5004	36.9582	14.8758	37.0008	44.9157	39.0565	44.2735
	%	31.126	9.9919	24.8602	13.0314	48.5565	42.2783	41.2786	33.4082
		34.9547	10.6044	30.6136	15.3419	24.2839	37.8378	26.483	28.5735
		35.1616	16.9359	31.6732		39.2086	27.8646	38.8178	33.7164
		31.8128	19.3474					42.3886	36.2999
		31.3853						37.6049	36.584
									31.335
									31.4104
									35.91
									34.3078

## Sheet: supplemental Table 2
EXPT DATE	ID	SEX	GENO	AGE (WEEKS)	Total weight	LENGTH (mm)	Bone Area	Fat weight	Lean weight	% LEAN	% FAT	BMC	BMD			ID	Genotype	SEX	age	weight	length		sample area	bone area	total weight	soft weight	lean weight	lean %	fat weight	fat %	BMC	BMD
2022-05-12	C57.M1	M	WT	9.71429	26.0273	97.98	8.102	9.4667	15.9802	61.3978	36.3722	0.58043	71.638		DXA TISSUE STATISTICS REPORT	SP2-1-M1	Speg l/l MCK-	Male	9	26.3	92.8		23.982	7.989	23.8595	23.3526	17.6839	67.2392	5.6687	24.274	0.50685	63.442
2022-05-12	C57.M2	M	WT	9.71429	25.6872	97.52	8.039	10.0779	15.0793	58.7036	39.2332	0.52995	65.919		DXA TISSUE STATISTICS REPORT	SP2-1-M2	Speg l/l MCK-	Male	9	25.7	90.96		23.69	7.677	23.6373	23.1402	16.4009	63.8167	6.7393	29.124	0.49702	64.745
2022-05-12	C57.M3	M	WT	9.71429	27.153	100.26	8.728	9.6782	16.9156	62.2974	35.6432	0.55922	64.075		DXA TISSUE STATISTICS REPORT	SP2-1-M4	Speg l/l MCK-	Male	9	27.5	92.31		24.507	7.918	25.8163	25.2767	17.6067	64.0244	7.67	30.344	0.53963	68.149
2022-04-22	C57.M4	M	WT	10	20.7181	94.4	7.523	6.1483	14.0771	67.9459	29.676	0.49269	65.49		DXA TISSUE STATISTICS REPORT	423	Speg l/l MCK-	Male	10.1429	25.7	92.59		24.232	7.636	23.8182	23.2799	16.5656	64.4576	6.7143	28.842	0.53827	70.494
2022-04-22	C57.M5	M	WT	10	23.936	98.07	8.102	8.0841	15.2878	63.8695	33.7738	0.56409	69.622		DXA TISSUE STATISTICS REPORT	424	Speg l/l MCK-	Male	10.1429	27.7	93.98		24.494	8.104	26.2689	25.6636	16.6904	60.2542	8.9732	34.965	0.6053	74.693
2022-04-22	C57.M6	M	WT	10	23.6707	99.1	8.039	6.7531	16.3524	69.0829	28.5294	0.56519	70.306		DXA TISSUE STATISTICS REPORT	426	Speg l/l MCK-	Male	10.1429	23	89.18		23.062	7.52	21.7147	21.2556	14.4642	62.8878	6.7915	31.951	0.45907	61.046
2022-04-11	CD25-4-1	M	WT	10.2857	23.6996	95.85	7.503	6.0846	17.0758	72.051	25.6739	0.53922	71.867		DXA TISSUE STATISTICS REPORT	427	Speg l/l MCK-	Male	10.1429	23.1	91.7		21.694	7.38	21.4938	21.0362	13.0108	56.3238	8.0255	38.151	0.45755	61.997
2022-04-11	CD25-4-4	M	WT	10.2857	25.5474	97.96	7.863	7.6824	17.2851	67.6589	30.0712	0.57988	73.746
2022-04-11	HOMO M22	M	HA TAG	9.85714	23.2071	97.27	7.686	6.8482	15.8002	68.0835	29.5091	0.55873	72.69			SP2-1-M3	Speg l/l MCK+	Male	9	18.6	88.42		20.306	6.879	17.1311	16.7883	11.5853	62.2866	5.2031	30.992	0.34277	49.827
2022-04-11	HOMO M23	M	HA TAG	9.85714	24.0442	97.47	8.201	7.5366	15.9121	66.1785	31.3448	0.59547	72.61			SP2-1-M5	Speg l/l MCK+	Male	9	18.9	88.88		20.553	6.857	17.543	17.1865	11.4882	60.7841	5.6983	33.156	0.35645	51.985
2022-04-22	HOMO M26	M	HA TAG	10	23.8502	97.01	7.861	8.7633	14.5503	61.007	36.7431	0.53659	68.26			422	Speg l/l MCK+	Male	10.1429	19.6	88.92		20.679	7.444	18.3397	17.929	11.8754	60.5888	6.0536	33.764	0.41069	55.168
2022-04-22	HOMO M27	M	HA TAG	10	21.228	95.8	7.486	6.8963	13.8241	65.122	32.4868	0.5077	67.822			428	Speg l/l MCK+	Male	10.1429	17.8	84.96		18.304	6.618	16.1498	15.792	11.0087	61.8466	4.7833	30.289	0.35777	54.059
2022-04-22	HOMO M28	M	HA TAG	10	22.1297	96.48	7.913	7.3207	14.2733	64.4984	33.0809	0.53568	67.699
2022-05-12	HOMO M29	M	HA TAG	10	24.1694	96.62	7.94	9.229	14.3892	59.5348	38.1846	0.55125	69.431
2022-05-12	HOMO M30	M	HA TAG	9.85714	22.7605	94.92	7.446	7.098	15.2001	66.7828	31.1856	0.46248	62.11
2022-05-12	HOMO M31	M	HA TAG	9.85714	20.7791	93.65	7.382	7.1534	13.1835	63.446	34.4259	0.44224	59.911
2022-05-12	HOMO M32	M	HA TAG	9.85714	22.8524	94.78	7.767	7.3229	15.0435	65.829	32.0443	0.48597	62.571
2022-04-22	C57.F3	F	WT	10.4286	17.217	94.92	8.097	5.2408	11.4575	66.5476	30.4397	0.51873	64.063
2022-04-22	C57.F4	F	WT	10.4286	16.8995	93.85	7.732	4.6589	11.7281	69.3991	27.5683	0.51246	66.274
2022-04-22	C57.F5	F	WT	10.4286	17.1372	91.31	7.407	5.8094	10.8318	63.2064	33.8994	0.49608	66.974
2022-04-22	C57.F6	F	WT	10.4286	15.6361	89.59	6.989	5.5706	9.6091	61.4546	35.6265	0.45647	65.312
2022-05-12	C57.F1	F	WT	9.85714	18.1929	92.38	7.645	6.4241	11.3098	62.166	35.311	0.45901	60.039
2022-05-25	C57.F10	F	WT	9.85714	18.6635	93.56	7.83	6.5511	11.6083	62.1979	35.1011	0.50412	64.383
2022-05-25	C57.F11	F	WT	9.85714	22.285	96.9	8.318	7.0297	14.7073	65.9964	31.5445	0.54801	65.878
2022-05-25	C57.F7	F	WT	9.85714	18.6219	93.7	7.986	6.9147	11.1878	60.0787	37.1321	0.51942	65.044
2022-05-25	C57.F8	F	WT	9.85714	18.2891	93.13	9.298	7.5782	10.0486	54.9431	41.4356	0.66226	71.224
2022-05-25	C57.F9	F	WT	9.85714	20.0887	94.69	7.989	7.3135	12.2534	60.9965	36.406	0.52175	65.309
2022-06-27	C57.F12	F	WT	9.85714	20.8225	94.87	8.33	8.2809	11.946	57.3706	39.769	0.5956	71.497
2022-06-27	C57.F13	F	WT	9.85714	20.223	94.92	8.283	6.0116	13.6947	67.7184	29.7265	0.51677	62.388
2022-06-27	C57.F14	F	WT	9.85714	21.3408	95.15	8.641	8.4981	12.2738	57.5133	39.8209	0.56887	65.834
2022-04-11	HOMO F14	F	HA TAG	9.85714	19.1131	92.12	7.682	6.8215	11.7959	61.7163	35.6902	0.49569	64.527
2022-04-11	HOMO F15	F	HA TAG	9.85714	17.6021	91.97	7.394	5.6225	11.5168	65.4286	31.9422	0.46278	62.592
2022-04-11	HOMO F16	F	HA TAG	9.85714	18.3852	92.22	7.803	6.4539	11.4646	62.3578	35.1038	0.46677	59.819
2022-04-11	HOMO F17	F	HA TAG	9.85714	17.9104	91.7	7.457	5.3156	12.1418	67.7919	29.6788	0.45307	60.753
2022-05-12	HOMO F20	F	HA TAG	10	15.8508	87.17	6.887	5.3462	10.108	63.7697	33.7283	0.39661	57.592
2022-05-12	HOMO F21	F	HA TAG	10	18.6786	92.52	7.507	5.9591	12.2572	65.6216	31.9034	0.46231	61.583
2022-05-12	HOMO F23	F	HA TAG	10	17.1355	90.79	7.109	5.8332	10.8603	63.379	34.0416	0.44202	62.176
2022-05-12	HOMO F24	F	HA TAG	10	17.6505	91.18	7.526	6.1482	11.0396	62.5455	34.833	0.46267	61.473
2022-05-12	HOMO F25	F	HA TAG	9.85714	17.3921	91.4	7.688	5.7432	11.1806	64.2855	33.0219	0.46829	60.908
2022-05-12	HOMO F26	F	HA TAG	9.85714	17.7398	91.96	7.378	6.3574	10.9367	61.6506	35.8369	0.44568	60.408
2022-06-27	HOMO F29	F	HA TAG	10.4286	18.1684	92.14	10.417	8.6144	8.908	49.0302	47.4142	0.64589	62.006
2022-06-27	HOMO F30	F	HA TAG	10.4286	17.2308	91.3	7.399	5.9982	10.7879	62.6082	34.8109	0.44469	60.102
2022-06-27	HOMO F31	F	HA TAG	10.4286	20.0591	92.97	7.977	8.1879	11.3725	56.695	40.8189	0.4987	62.517

## Sheet: SF2a
male diaphragm		freq	Wt1	WT2	WT3	WT4	WT5	WT6			freq	HA1	HA2	HA3	HA4	HA5	HA6	HA7
		1	7.11114	7.7183	5.82253	8.44357	7.35029	6.34412			1	3.59328	4.37627	5.80981	4.23708	5.81799	6.46471	5.99208
		5	7.43818	8.30142	5.74003	8.77848	7.71122	6.5686			5	4.00789	4.92363	6.06269	4.4257	6.20541	6.52032	5.95161
		10	7.94014	8.28765	6.04436	9.14882	8.13274	6.7679			10	4.05615	4.70313	6.36657	4.50653	6.47388	6.56666	5.50651
		20	12.4472	14.3622	9.33328	13.4414	12.5877	10.861			20	7.22605	4.42037	9.89623	6.83726	9.68533	6.76594	11.2693
		40	20.398	21.8968	18.9012	22.0911	21.8954	19.4687			40	13.5417	15.0536	17.9395	14.8668	15.9995	15.5524	22.0699
		60	22.4667	23.7748	22.0545	24.1328	23.8792	22.1331			60	15.7793	18.1744	20.294	18.7469	18.4259	18.2124	25.0777
		80	23.5923	24.9318	23.3744	25.4563	25.2623	23.5177			80	16.7379	19.7672	21.6115	20.8654	19.7003	19.8576	27.0975
		100	24.0334	25.795	24.0528	25.9651	26.1449	24.1052			100	17.3939	20.1303	22.2915	21.8186	20.1251	20.3163	27.111
		120	24.5353	26.3827	24.1261	26.3966	26.3715	24.5247			120	17.6615	20.7451	22.844	22.3306	20.8048	20.4739	27.7146
		150	24.7939	26.3276	24.1628	26.6832	26.4505	24.7975			150	17.7076	20.8904	22.844	22.3373	20.9237	20.7751	27.5494
		200	24.5658	26.5526	24.1994	26.7315	26.6613	24.5877			200	17.7931	20.7296	22.7802	22.3777	20.9781	21.0671	28.2137

## Sheet: SF2b
Diaphragm male			freq	wt1	wt2	wt3	wt4	wt5	wt6	wt7			freq	KO1	KO1	KO3	KO3	KO5
Speg KO			1	8.3747	8.88808	8.53115	10.0897	4.50489	6.9027	6.16805			1	2.23955	0.51348	2.03958	3.43286	0.34215
			5	8.57867	9.39939	8.75	10.0775	4.88083	7.37951	6.31837			5	0.8145	0.68464	2.0532	3.42063	0.34215
			10	8.68425	9.00761	9.1006	10.2516	4.59247	7.30224	6.51059			10	1.0178	1.369	2.04453	3.1532	0.3423
			20	12.3701	14.0277	12.5577	14.2991	7.19416	10.1234	7.94972			20	0.40725	0.68464	1.63587	2.89451	0.45625
			40	19.1322	21.5678	18.8875	23.1701	13.2712	16.8495	16.5525			40	9.11003	4.77785	5.01907	9.40717	4.81101
			60	21.8582	23.7491	20.819	25.7055	15.215	19.5955	20.1602			60	12.6517	8.07125	9.76446	16.2834	8.45444
			80	23.1972	24.868	21.8644	27.0587	16.629	21.0502	21.7644			80	16.2964	11.2538	13.0894	19.7862	10.9068
			100	23.7347	25.1635	22.4806	27.4008	17.4108	21.5734	22.9916			100	17.7118	13.0357	14.8479	21.9011	12.4245
			120	24.4762	25.4192	22.8418	27.9324	17.8038	22.229	23.1715			120	18.9889	14.0361	16.0368	23.247	13.4483
			150	24.3802	25.8807	23.0968	28.1004	18.1264	22.516	23.4475			150	19.8542	15.0095	16.7426	24.2258	14.3002
			200	23.6315	25.9272	23.4155	28.1615	17.979	23.0237	23.5214			200	20.1244	14.6148	16.7921	24.6803	14.6097

## Sheet: SFig2c
soleus	freq	wt1	wt2	wt3	wt4	wt5			freq	HA1	HA2	HA3	HA4	HA5
female	1	3	4.23	4.7	4.48	5.09			1	2.96	3.97	4.22	3.99	2.96
	15	4.45	6.64	8.51	8.36	9.25			15	4.47	6.92	8.36	7.83	5.62
	30	11.66	18.57	20.01	20.63	22.76			30	11.48	16.76	20.78	20.32	15.54
	40	17.54	25.89	24.4	25.21	28.01			40	18.15	24.1	26.16	25.81	19.88
	60	23.44	31.75	28.21	29.37	32.19			60	26.07	29.46	30.77	31.68	24.69
	80	25.94	34.54	30.21	31.45	34.37			80	29.17	32.5	32.72	34.37	26.92
	160	28.21	37.27	32.18	33.5	36.41			160	31.82	35.11	35.37	37.27	29.19
									300	30.39	35.76	35.26	37.98	29.44

## Sheet: SFig2d
Sfig1b		freq	WT1	WT2	WT3	WT4	WT5			freq	HA1	HA2	HA3	HA4	HA5
female		1	1.91	2.84	4.2	4.17	3.76			1	1.57	3.37	3.54	3.46	2.79
EDL		15	2.58	4.26	6.01	6.12	5.27			15	2.09	4.56	5.55	5.14	3.69
		30	3.93	6.69	11.67	11.49	9.63			30	2.98	7.09	9.95	10.79	7.21
		40	5.02	9.19	20.26	19.5	15.46			40	4.22	9.31	16.45	18.82	12.34
		60	13.32	21.48	32.68	31.51	26.27			60	9.36	23.26	31.31	32.54	28.03
		80	26.35	34.41	39.47	38.32	42.25			80	21.83	39.11	40.6	41.23	38.35
		160	38.53	53.49	50.27	50.05	56.92			160	39.75	63.46	55.02	60.02	53.77
		300	39.82	62.07	50.92	52.12	60.76			300	44.37	72.92	59.3	60.02	58.92

## Sheet: Sfig2e
	freq	WT1	WT2	WT3			freq	HA1	HA2	HA3
diaphragm	1	8.15375	7.32499	8.12577			1	5.67956	5.47437	5.02196
female	5	8.21849	7.64599	8.04835			5	5.8513	5.75358	5.2951
	10	8.38357	7.609	8.18936			10	5.89883	5.89162	5.53173
	20	10.8501	10.1176	12.4942			20	6.77745	6.95982	6.53099
	40	21.1855	19.5377	19.3398			40	13.8784	15.2027	15.3471
	60	23.3057	22.2325	21.4604			60	16.7136	18.3054	18.3084
	80	24.4871	23.6064	22.6189			80	18.1243	19.6701	19.4442
	100	24.8756	24.4519	23.581			100	18.8757	20.6112	20.215
	120	25.2155	24.8085	23.8796			120	19.4583	21.0975	20.5665
	150	25.4259	25.0991	24.2059			150	19.6883	21.4426	20.8505
	200	25.6363	25.1784	24.3828			200	19.811	21.6936	21.0263

## Sheet: Sfig2f
soleus		freq	wt1	wt2	wt3	WT4		freq	wt1	wt2	wt3	wt4
female KO		1	5.87	5.04	4.57	4.96		1	1.4	0.62	0.9	0.42
		15	11.15	8.7	7.44	9.15		15	2.27	0.87	1.4	0.86
		30	25.3	21.85	20.17	20.8		30	5.61	2.64	2.58	1.8
		40	30.83	27.1	25.29	23.86		40	8.43	3.91	3.68	2.86
		60	35.84	29.98	30.79	28.43		60	13.43	7.07	6.77	5.23
		80	38.74	34.23	33.2	30.53		80	17	9.31	8.69	6.66
		160	41.2	36.55	36.16	32.24		160	21.51	12.31	12.25	10.49

## Sheet: SFig2g
female		freq	wt1	wt2	wt3	wt4		freq	ko1	ko2	ko3	ko4
EDL		1	5.09	4.42	3.94	3.91		1	0.96	0.71	1.01	1
KO		15	7.95	5.77	5.01	6.11		15	0.85	0.58	0.64	1.15
		30	15.69	11.22	9.11	10.65		30	1.76	1.16	1.3	2.16
		40	24.96	20.81	13.72	17.7		40	2.79	1.61	1.5	3.31
		60	36.66	37.06	31.67	33.57		60	4.92	2.67	3.45	7.1
		80	43.58	44.77	42.26	42.23		80	7.9	5.23	4.83	11.74
		160	55.1	56.65	55.26	53.38		160	16.76	11.97	12.37	22.49
		300	59.24	58.56	60.15	60.95		300	18.86	14.87	16.18	24.73

## Sheet: Sfig2h
female diaphragm		freq	wt1	wt2	wt3			freq	ko1	ko2	ko3	ko4	ko5
ko		1	8.49202	7.57047	9.20496			1	0.31816	0.92228	1.11518	0.2591	2.06519
		5	8.67883	7.93048	9.64113			5	0.47724	1.9983	0.18589	0.2591	2.00405
		10	8.98943	8.33614	9.56486			10	0.63632	1.9983	0.37177	0.38873	1.93099
		20	11.8704	11.7216	14.327			20	0.47724	0.61501	0.27883	0.51837	3.2044
		40	20.7855	20.4009	21.077			40	7.12714	6.04082	4.27717	5.11979	6.14189
		60	23.3626	22.8348	24.0492			60	10.8591	8.88513	7.89801	7.5385	8.08928
		80	24.5555	24.0348	25.4316			80	13.518	11.1732	9.7745	9.31613	9.19568
		100	25.3208	24.3222	26.3612			100	15.056	12.6087	11.4234	10.6072	9.90545
		120	25.7934	24.4067	26.8617			120	16.2346	13.7868	12.2897	11.7206	10.4408
		150	26.2661	24.9476	27.1			150	17.1343	14.6199	12.6157	12.3742	10.4661
		200	26.4686	25.387	27.3146			200	17.6822	14.6029	12.9005	12.9033	10.4557

[truncated: 6 more sheets: SF3a-c SHA, SF3d-f SKO, SF3g-iEHA, Fig3j-lEKO, SFig4b, Sf4d]
